# Supplementary material for: Causality of genetically determined metabolites on susceptibility to prevalent urological cancers: a two-sample Mendelian randomization study and meta-analysis
Source: Front Genet. 2024 Jul 1;15:1398165. doi: 10.3389/fgene.2024.1398165 (PMC11246892; doi:10.3389/fgene.2024.1398165)
Supplement: Supplementary file 1 [file Table2.XLSX]

## Sheet: Table S5
Additional file 2: Detailed information on instrumental variables (IVs) for preliminary and secondary MR analyses.
Outcome	MR analysis	ID.Exposure	Exposure	SNP	EA	NEA	beta.exposure	se.exposure	pval.exposure	beta.outcome	se.outcome	pval.outcome	EAF	chr.exposure	pos.exposure	MAF	R2	Fvalue	Steiger_dir	Steiger_pval
bladder cancer	Preliminary	GCST90199621	carnitine levels	rs76638161	T	C	0.192728	0.0434891	9.35e-06	0.0543506	0.5357	0.0877573	0.0318954	11	109223591	0.0318954	0.00239166	19.6346	TRUE	1.71e-05
bladder cancer	Preliminary	GCST90199621	carnitine levels	rs1511808	T	C	-0.0697692	0.0157378	9.28e-06	-0.00079968	0.9783	0.0293997	0.615503	4	188424754	0.384497	0.00239336	19.6487	TRUE	1.16e-05
bladder cancer	Preliminary	GCST90199621	carnitine levels	rs76187828	G	A	-0.117619	0.0264472	8.69e-06	0.0446836	0.3857	0.0515119	0.0930578	10	33762953	0.0930578	0.00240857	19.7738	TRUE	1.86e-05
bladder cancer	Preliminary	GCST90199621	carnitine levels	rs13026148	A	G	-0.0706059	0.0158653	8.57e-06	-0.0390284	0.2148	0.0314625	0.378223	2	214649844	0.378223	0.00241183	19.8006	TRUE	2.32e-05
bladder cancer	Preliminary	GCST90199621	carnitine levels	rs55775057	A	G	-0.0960378	0.0215564	8.38e-06	0.0345914	0.4156	0.0424915	0.150493	11	20146362	0.150493	0.00241708	19.8438	TRUE	1.74e-05
bladder cancer	Preliminary	GCST90199621	carnitine levels	rs78428648	A	G	0.179162	0.0400467	7.68e-06	0.0825124	0.2778	0.0760291	0.0377174	8	115036848	0.0377174	0.0024373	20.0102	TRUE	1.9e-05
bladder cancer	Preliminary	GCST90199621	carnitine levels	rs73025372	G	A	0.157569	0.0346167	5.32e-06	0.0943107	0.159	0.066961	0.0515375	3	15272857	0.0515375	0.0025228	20.714	TRUE	1.64e-05
bladder cancer	Preliminary	GCST90199621	carnitine levels	rs73006619	C	A	-0.168203	0.0368665	5.06e-06	-0.151261	0.3949	0.177794	0.0466597	19	20498107	0.0466597	0.00253461	20.8112	TRUE	1.1e-05
bladder cancer	Preliminary	GCST90199621	carnitine levels	rs11871125	T	C	0.072665	0.0157893	4.18e-06	-0.00657832	0.8595	0.0371634	0.394949	17	19529080	0.394949	0.00257878	21.1748	TRUE	5.89e-06
bladder cancer	Preliminary	GCST90199621	carnitine levels	rs2512510	A	G	-0.0870239	0.0186419	3.04e-06	0.0292229	0.4174	0.0360358	0.216759	11	80402523	0.216759	0.0026531	21.7867	TRUE	6.57e-06
bladder cancer	Preliminary	GCST90199621	carnitine levels	rs7537155	A	G	-0.0900652	0.019229	2.82e-06	-0.0176434	0.7075	0.0470221	0.199113	1	18880127	0.199113	0.00267085	21.9328	TRUE	4.58e-06
bladder cancer	Preliminary	GCST90199621	carnitine levels	rs2625939	T	C	0.0859678	0.0183528	2.81e-06	-0.00588266	0.8711	0.0362542	0.228206	12	94623634	0.228206	0.00267125	21.9362	TRUE	3.96e-06
bladder cancer	Preliminary	GCST90199621	carnitine levels	rs79717472	G	A	-0.218081	0.0461728	2.32e-06	0.054245	0.5472	0.0901138	0.0280471	9	120853883	0.0280471	0.00271577	22.3027	TRUE	4.42e-06
bladder cancer	Preliminary	GCST90199621	carnitine levels	rs1765260	A	G	-0.0999797	0.0211507	2.28e-06	0.0212236	0.6104	0.0416556	0.153343	15	79574005	0.153343	0.0027202	22.3392	TRUE	4.08e-06
bladder cancer	Preliminary	GCST90199621	carnitine levels	rs10006723	T	G	0.170956	0.0345341	7.41e-07	-0.00846408	0.9028	0.0693067	0.052858	4	101752577	0.052858	0.00298253	24.5	TRUE	1.05e-06
bladder cancer	Preliminary	GCST90199621	carnitine levels	rs72836546	T	C	-0.0906795	0.0180707	5.22e-07	0.054773	0.1203	0.0352575	0.23482	6	14093088	0.23482	0.0030644	25.1746	TRUE	2.04e-06
bladder cancer	Preliminary	GCST90199621	carnitine levels	rs13247874	T	C	-0.103668	0.0195859	1.2e-07	-0.019018	0.6221	0.0385858	0.190234	7	73596112	0.190234	0.00340824	28.0089	TRUE	2.35e-07
bladder cancer	Preliminary	GCST90199621	carnitine levels	rs10900223	C	T	-0.105448	0.0176162	2.15e-09	-0.0588348	0.09925	0.0356899	0.250122	10	45526183	0.250122	0.00435479	35.8217	TRUE	1.25e-08
bladder cancer	Preliminary	GCST90199621	carnitine levels	rs149235996	G	A	-0.56909	0.0700396	4.46e-16	-0.0151841	0.931	0.175363	0.0120372	5	151340348	0.0120372	0.00799464	66.0037	TRUE	1.04e-15
bladder cancer	Preliminary	GCST90199621	carnitine levels	rs7705826	G	T	0.199276	0.0204928	2.38e-22	-0.0516432	0.1954	0.0398861	0.833702	5	132396764	0.166298	0.0114112	94.5369	TRUE	4.12e-21
bladder cancer	Preliminary	GCST90199621	carnitine levels	rs1171617	T	G	0.443332	0.0179927	4.76e-134	-0.0282959	0.4373	0.036428	0.770118	10	59707424	0.229882	0.0689965	606.959	TRUE	2.99e-127
bladder cancer	Preliminary	GCST90199622	benzoate levels	rs11749139	G	T	-0.191343	0.0427947	7.78e-06	-0.0424846	0.5888	0.0785914	0.0382593	5	76692142	0.0382593	0.00272884	19.986	TRUE	1.31e-05
bladder cancer	Preliminary	GCST90199622	benzoate levels	rs149187032	A	G	-0.341939	0.0762734	7.36e-06	-0.0717624	0.739	0.215388	0.0116664	2	96874928	0.0116664	0.00274333	20.0924	TRUE	1.09e-05
bladder cancer	Preliminary	GCST90199622	benzoate levels	rs9863931	T	C	-0.108363	0.0240017	6.34e-06	0.0118702	0.7905	0.0446816	0.132697	3	65029103	0.132697	0.0027822	20.3779	TRUE	9.08e-06
bladder cancer	Preliminary	GCST90199622	benzoate levels	rs11625375	T	C	-0.204178	0.045214	6.31e-06	0.0645385	0.4734	0.0900172	0.965631	14	85809056	0.034369	0.00278344	20.387	TRUE	1.19e-05
bladder cancer	Preliminary	GCST90199622	benzoate levels	rs11166865	A	C	-0.0846751	0.018635	5.52e-06	0.011769	0.7245	0.0333918	0.700507	8	138955456	0.299493	0.00281804	20.6411	TRUE	8.38e-06
bladder cancer	Preliminary	GCST90199622	benzoate levels	rs62209511	T	C	-0.194544	0.0425626	4.86e-06	-0.129975	0.1452	0.0892259	0.0387693	21	23369148	0.0387693	0.00285141	20.8863	TRUE	1.45e-05
bladder cancer	Preliminary	GCST90199622	benzoate levels	rs11070230	G	A	-0.230238	0.0500968	4.31e-06	-0.231191	0.00515	0.0826421	0.971915	15	39725132	0.028085	0.00288271	21.1162	TRUE	2.86e-05
bladder cancer	Preliminary	GCST90199622	benzoate levels	rs72638543	T	C	0.185887	0.0404404	4.3e-06	-0.148334	0.0642	0.0801463	0.0417238	1	6935462	0.0417238	0.00288359	21.1226	TRUE	1.63e-05
bladder cancer	Preliminary	GCST90199622	benzoate levels	rs6468762	A	G	0.319567	0.068531	3.11e-06	-0.0215658	0.8747	0.136759	0.0144798	8	101217958	0.0144798	0.00296742	21.7386	TRUE	4.25e-06
bladder cancer	Preliminary	GCST90199622	benzoate levels	rs9943251	A	G	0.0830144	0.0176575	2.58e-06	0.0239854	0.4582	0.0323334	0.315014	1	151944639	0.315014	0.00301618	22.0968	TRUE	5.12e-06
bladder cancer	Preliminary	GCST90199622	benzoate levels	rs73801273	T	C	0.243319	0.0511669	1.98e-06	0.140642	0.1125	0.0886184	0.0261245	5	167537696	0.0261245	0.00308569	22.6076	TRUE	6.74e-06
bladder cancer	Preliminary	GCST90199623	maltotriose levels	rs1426466	C	T	-0.114917	0.0260009	9.88e-06	-0.0129162	0.7348	0.0381294	0.801944	12	107378790	0.198056	0.00419137	19.5256	TRUE	1.33e-05
bladder cancer	Preliminary	GCST90199623	maltotriose levels	rs3741902	C	T	-0.113786	0.025745	9.88e-06	0.0573114	0.1231	0.0371695	0.201663	12	5921136	0.201663	0.00419137	19.5256	TRUE	2.35e-05
bladder cancer	Preliminary	GCST90199623	maltotriose levels	rs12340914	G	A	0.0942204	0.0211623	8.5e-06	-0.0274206	0.3734	0.0308054	0.413842	9	18511076	0.413842	0.00425306	19.8142	TRUE	1.49e-05
bladder cancer	Preliminary	GCST90199623	maltotriose levels	rs112191400	T	C	-0.162748	0.0365529	8.49e-06	0.0155198	0.7707	0.0532486	0.0864496	17	75101706	0.0864496	0.00425329	19.8153	TRUE	1.12e-05
bladder cancer	Preliminary	GCST90199623	maltotriose levels	rs7525374	G	A	0.0950368	0.0212325	7.6e-06	0.00210221	0.9536	0.0361287	0.525656	1	4693997	0.474344	0.00429832	20.026	TRUE	8.94e-06
bladder cancer	Preliminary	GCST90199623	maltotriose levels	rs79441497	G	A	0.282649	0.0627987	6.77e-06	0.118558	0.1797	0.0883656	0.0274713	2	139973386	0.0274713	0.00434601	20.2491	TRUE	1.49e-05
bladder cancer	Preliminary	GCST90199623	maltotriose levels	rs78910814	C	T	-0.253193	0.055947	6.02e-06	0.0695645	0.3559	0.075351	0.036	15	82118868	0.036	0.00439365	20.4721	TRUE	1.09e-05
bladder cancer	Preliminary	GCST90199623	maltotriose levels	rs150215008	T	C	-0.229438	0.0505115	5.56e-06	-0.0863612	0.2833	0.0804905	0.044205	8	99994779	0.044205	0.00442601	20.6235	TRUE	1.08e-05
bladder cancer	Preliminary	GCST90199623	maltotriose levels	rs113410972	A	G	0.141264	0.0309121	4.88e-06	-0.0796426	0.3379	0.0831063	0.135389	3	134325888	0.135389	0.00447965	20.8746	TRUE	9.02e-06
bladder cancer	Preliminary	GCST90199623	maltotriose levels	rs150000891	T	G	-0.322444	0.0705527	4.87e-06	0.00662188	0.9514	0.108647	0.0219792	9	1931505	0.0219792	0.00448043	20.8783	TRUE	5.77e-06
bladder cancer	Preliminary	GCST90199623	maltotriose levels	rs9855944	A	G	0.0992769	0.0216311	4.44e-06	0.00541463	0.8626	0.0312866	0.360843	3	141700065	0.360843	0.00451815	21.0548	TRUE	5.58e-06
bladder cancer	Preliminary	GCST90199623	maltotriose levels	rs62317587	C	A	-0.475907	0.103471	4.24e-06	-0.198359	0.1659	0.143168	0.0101798	4	58402103	0.0101798	0.00453754	21.1456	TRUE	9.7e-06
bladder cancer	Preliminary	GCST90199623	maltotriose levels	rs141782806	C	T	-0.367335	0.0795794	3.91e-06	0.0334534	0.792	0.126855	0.0169583	21	22791486	0.0169583	0.00457007	21.2979	TRUE	5.15e-06
bladder cancer	Preliminary	GCST90199623	maltotriose levels	rs75049736	G	A	-0.274871	0.0590191	3.2e-06	0.0728933	0.3319	0.075125	0.0334302	5	66323556	0.0334302	0.00465196	21.6813	TRUE	6.04e-06
bladder cancer	Preliminary	GCST90199623	maltotriose levels	rs1360005	C	T	0.097467	0.0207116	2.53e-06	0.0299439	0.3229	0.0302917	0.510903	10	95311303	0.489097	0.00474907	22.1361	TRUE	4.85e-06
bladder cancer	Preliminary	GCST90199623	maltotriose levels	rs75183407	T	C	-0.330457	0.0688133	1.57e-06	0.107474	0.258	0.0950145	0.0230852	12	129779913	0.0230852	0.00494448	23.0514	TRUE	3.29e-06
bladder cancer	Preliminary	GCST90199623	maltotriose levels	rs1254839	G	A	-0.107757	0.0223276	1.39e-06	0.0010005	0.9763	0.0336779	0.322023	14	61953888	0.322023	0.00499369	23.282	TRUE	1.65e-06
bladder cancer	Preliminary	GCST90199623	maltotriose levels	rs72552153	A	G	-0.451935	0.0933029	1.27e-06	0.0382212	0.7797	0.136646	0.0123004	11	123627498	0.0123004	0.00502991	23.4517	TRUE	1.73e-06
bladder cancer	Preliminary	GCST90199623	maltotriose levels	rs1230433	A	G	-0.105534	0.021612	1.04e-06	0.026344	0.4063	0.0317236	0.655467	13	46195297	0.344533	0.00511161	23.8346	TRUE	1.9e-06
bladder cancer	Preliminary	GCST90199623	maltotriose levels	rs147666382	A	G	-0.2699	0.0550729	9.55e-07	0.102033	0.2422	0.0872443	0.0362508	2	209703171	0.0362508	0.00514845	24.0073	TRUE	2.08e-06
bladder cancer	Preliminary	GCST90199623	maltotriose levels	rs72670481	T	C	-0.287487	0.0506395	1.37e-08	0.0151136	0.833	0.0716777	0.0444222	1	68255458	0.0444222	0.00689669	32.2159	TRUE	1.95e-08
bladder cancer	Preliminary	GCST90199624	hippurate levels	rs2886306	T	C	0.0716047	0.016209	9.98e-06	-0.00737275	0.8466	0.0381103	0.645165	9	133146393	0.354835	0.00235703	19.5104	TRUE	1.39e-05
bladder cancer	Preliminary	GCST90199624	hippurate levels	rs138633790	A	G	-0.220573	0.0497508	9.27e-06	-0.00129916	0.9895	0.0987187	0.0243022	13	111879060	0.0243022	0.00237406	19.6517	TRUE	1.15e-05
bladder cancer	Preliminary	GCST90199624	hippurate levels	rs117019913	A	G	0.204165	0.0459125	8.71e-06	0.0222456	0.9158	0.210409	0.0285926	14	50863493	0.0285926	0.00238826	19.7695	TRUE	1.15e-05
bladder cancer	Preliminary	GCST90199624	hippurate levels	rs10106654	C	A	0.0933587	0.0209933	8.7e-06	-0.00059982	0.9873	0.0376824	0.15585	8	95891757	0.15585	0.00238852	19.7717	TRUE	1.09e-05
bladder cancer	Preliminary	GCST90199624	hippurate levels	rs72782456	G	A	-0.132885	0.0298174	8.33e-06	-0.107149	0.07107	0.0593613	0.0718974	16	65558706	0.0718974	0.00239877	19.8567	TRUE	3.21e-05
bladder cancer	Preliminary	GCST90199624	hippurate levels	rs56266656	G	A	0.222284	0.0498262	8.15e-06	-0.0200967	0.8363	0.0972601	0.0243576	13	31286351	0.0243576	0.00240368	19.8974	TRUE	1.15e-05
bladder cancer	Preliminary	GCST90199624	hippurate levels	rs10818729	C	T	-0.0744274	0.0165535	6.92e-06	-0.0365248	0.2591	0.0323652	0.678724	9	122609637	0.321276	0.00244143	20.2107	TRUE	1.77e-05
bladder cancer	Preliminary	GCST90199624	hippurate levels	rs114849156	A	G	0.19722	0.043393	5.49e-06	0.142486	0.07894	0.081102	0.0321241	4	106789058	0.0321241	0.00249458	20.6518	TRUE	2.12e-05
bladder cancer	Preliminary	GCST90199624	hippurate levels	rs12782560	T	C	0.224836	0.049354	5.22e-06	-0.0268367	0.8007	0.106309	0.0246989	10	31021128	0.0246989	0.00250621	20.7483	TRUE	7.71e-06
bladder cancer	Preliminary	GCST90199624	hippurate levels	rs1271526	T	C	0.0916728	0.0200283	4.71e-06	0.0339705	0.3914	0.0396351	0.824509	10	120838827	0.175491	0.00252995	20.9454	TRUE	1.03e-05
bladder cancer	Preliminary	GCST90199624	hippurate levels	rs3779084	G	A	0.0853795	0.0186386	4.63e-06	-0.02137	0.5659	0.0372235	0.212634	7	50501037	0.212634	0.00253395	20.9786	TRUE	8.47e-06
bladder cancer	Preliminary	GCST90199624	hippurate levels	rs1505993	T	C	-0.24093	0.0524855	4.42e-06	0.0544562	0.6112	0.107121	0.0219714	5	40519286	0.0219714	0.00254458	21.0668	TRUE	7.76e-06
bladder cancer	Preliminary	GCST90199624	hippurate levels	rs375709482	T	C	-0.255607	0.0555964	4.27e-06	-0.0342082	0.7856	0.125752	0.0190974	6	114434155	0.0190974	0.00255248	21.1323	TRUE	6.42e-06
bladder cancer	Preliminary	GCST90199624	hippurate levels	rs6443435	C	T	0.0729509	0.0155727	2.81e-06	0.0195907	0.5219	0.0305903	0.555966	3	177202726	0.444034	0.00264973	21.9396	TRUE	5.46e-06
bladder cancer	Preliminary	GCST90199624	hippurate levels	rs72770519	A	G	-0.0980699	0.0209321	2.8e-06	0.058689	0.1488	0.0406495	0.162015	16	22787037	0.162015	0.00265041	21.9453	TRUE	9.23e-06
bladder cancer	Preliminary	GCST90199624	hippurate levels	rs16909710	T	C	-0.19262	0.0384132	5.32e-07	-0.067939	0.3796	0.0773235	0.0418998	12	14111937	0.0418998	0.00303488	25.1383	TRUE	1.3e-06
bladder cancer	Preliminary	GCST90199624	hippurate levels	rs7073480	C	T	0.121973	0.0241952	4.63e-07	0.0437429	0.3649	0.0482778	0.886196	10	13172160	0.113804	0.00306729	25.4076	TRUE	1.16e-06
bladder cancer	Preliminary	GCST90199625	methionine sulfoxide levels	rs12323117	C	T	-0.107817	0.0242782	8.96e-06	0.0111621	0.8144	0.047548	0.11287	13	20995088	0.11287	0.00238681	19.7168	TRUE	1.29e-05
bladder cancer	Preliminary	GCST90199625	methionine sulfoxide levels	rs113966925	T	C	0.214979	0.0483488	8.73e-06	0.0886127	0.3245	0.089939	0.0264921	7	130155762	0.0264921	0.00239274	19.7658	TRUE	2.02e-05
bladder cancer	Preliminary	GCST90199625	methionine sulfoxide levels	rs78631663	C	T	0.256598	0.0575554	8.26e-06	0.210968	0.04565	0.105557	0.0180649	8	5080675	0.0180649	0.00240549	19.8714	TRUE	3.59e-05
bladder cancer	Preliminary	GCST90199625	methionine sulfoxide levels	rs162588	A	G	0.0843917	0.0189141	8.13e-06	0.0630463	0.08653	0.0367833	0.212029	3	322415	0.212029	0.00240932	19.9032	TRUE	2.97e-05
bladder cancer	Preliminary	GCST90199625	methionine sulfoxide levels	rs112256623	A	G	-0.222873	0.0498876	7.91e-06	0.123524	0.2115	0.098863	0.0237401	17	46907811	0.0237401	0.00241543	19.9537	TRUE	2.17e-05
bladder cancer	Preliminary	GCST90199625	methionine sulfoxide levels	rs4862595	T	C	0.0750216	0.0167234	7.26e-06	-0.0358497	0.2711	0.0325748	0.6944	4	185925809	0.3056	0.00243545	20.1195	TRUE	1.82e-05
bladder cancer	Preliminary	GCST90199625	methionine sulfoxide levels	rs142260529	T	C	0.289855	0.0644979	6.99e-06	0.135133	0.3027	0.131113	0.0147077	11	21700521	0.0147077	0.00244412	20.1913	TRUE	1.68e-05
bladder cancer	Preliminary	GCST90199625	methionine sulfoxide levels	rs7990044	G	A	0.0695317	0.0154663	6.93e-06	0.0732161	0.01558	0.030272	0.510057	13	88053943	0.489943	0.00244593	20.2063	TRUE	3.94e-05
bladder cancer	Preliminary	GCST90199625	methionine sulfoxide levels	rs6706818	G	A	0.076177	0.0168437	6.11e-06	-0.0542988	0.1031	0.033312	0.297934	2	56347297	0.297934	0.0024752	20.4488	TRUE	2.16e-05
bladder cancer	Preliminary	GCST90199625	methionine sulfoxide levels	rs72924553	G	A	0.29059	0.0641031	5.81e-06	-0.10436	0.4171	0.128607	0.0147202	18	31123298	0.0147202	0.00248678	20.5446	TRUE	1.23e-05
bladder cancer	Preliminary	GCST90199625	methionine sulfoxide levels	rs57419073	A	G	-0.125118	0.0275801	5.72e-06	0.0718183	0.2389	0.0609797	0.0856622	22	48520065	0.0856622	0.00249046	20.5751	TRUE	1.53e-05
bladder cancer	Preliminary	GCST90199625	methionine sulfoxide levels	rs7708674	T	C	-0.13605	0.0295137	4.03e-06	0.101701	0.1183	0.0651113	0.0742635	5	61263052	0.0742635	0.00257126	21.2444	TRUE	1.4e-05
bladder cancer	Preliminary	GCST90199625	methionine sulfoxide levels	rs12216870	T	C	-0.256812	0.0555271	3.75e-06	0.0577351	0.6113	0.113603	0.0196162	8	9495449	0.0196162	0.00258827	21.3853	TRUE	6.6e-06
bladder cancer	Preliminary	GCST90199625	methionine sulfoxide levels	rs74981086	A	G	-0.207867	0.044132	2.48e-06	-0.0301412	0.7349	0.0890131	0.0321797	9	26798495	0.0321797	0.00268418	22.1798	TRUE	3.95e-06
bladder cancer	Preliminary	GCST90199625	methionine sulfoxide levels	rs3138108	T	C	0.0870865	0.0182194	1.75e-06	0.0496105	0.1723	0.0363487	0.230257	2	227802190	0.230257	0.00276405	22.8417	TRUE	5.64e-06
bladder cancer	Preliminary	GCST90199625	methionine sulfoxide levels	rs390784	T	G	0.076227	0.0154744	8.39e-07	-0.00249688	0.9356	0.0309015	0.464723	19	43984037	0.464723	0.00293514	24.2597	TRUE	1.15e-06
bladder cancer	Preliminary	GCST90199625	methionine sulfoxide levels	rs66676945	T	C	0.0997286	0.0200715	6.74e-07	0.0523465	0.1799	0.0390336	0.18189	5	158982497	0.18189	0.00298604	24.6817	TRUE	2.25e-06
bladder cancer	Preliminary	GCST90199625	methionine sulfoxide levels	rs76954145	T	C	-0.192677	0.0380845	4.21e-07	0.00290421	0.9679	0.0721683	0.0434198	10	101716593	0.0434198	0.00309551	25.5893	TRUE	5.71e-07
bladder cancer	Preliminary	GCST90199625	methionine sulfoxide levels	rs1020048	C	A	-0.102991	0.0198761	2.2e-07	-0.0682192	0.07101	0.0377859	0.809931	9	84052078	0.190069	0.00324667	26.843	TRUE	1.09e-06
bladder cancer	Preliminary	GCST90199625	methionine sulfoxide levels	rs146902454	C	T	-0.222442	0.0421167	1.28e-07	0.0894872	0.2366	0.0756105	0.0354437	20	51754403	0.0354437	0.00337266	27.8881	TRUE	4.18e-07
bladder cancer	Preliminary	GCST90199625	methionine sulfoxide levels	rs78762284	A	G	0.1179	0.0220764	9.27e-08	-0.113061	0.17	0.0823936	0.14571	12	110706960	0.14571	0.00344815	28.5145	TRUE	3.53e-07
bladder cancer	Preliminary	GCST90199626	xanthurenate levels	rs150456440	A	G	-0.207866	0.0469472	9.53e-06	-0.0645698	0.5288	0.102518	0.0283656	16	1787443	0.0283656	0.00245524	19.5992	TRUE	1.73e-05
bladder cancer	Preliminary	GCST90199626	xanthurenate levels	rs75152214	A	G	-0.1598	0.0360557	9.33e-06	0.00511305	0.9435	0.0721453	0.0494948	11	64543641	0.0494948	0.00246008	19.638	TRUE	1.2e-05
bladder cancer	Preliminary	GCST90199626	xanthurenate levels	rs148768795	A	G	-0.343757	0.0773679	8.87e-06	-0.0141987	0.9234	0.14767	0.0102144	6	150393911	0.0102144	0.00247241	19.7366	TRUE	1.16e-05
bladder cancer	Preliminary	GCST90199626	xanthurenate levels	rs117446717	G	A	0.337234	0.0755884	8.14e-06	-0.0214679	0.9083	0.186381	0.0107723	6	86716358	0.0107723	0.00249277	19.8996	TRUE	1.08e-05
bladder cancer	Preliminary	GCST90199626	xanthurenate levels	rs10901595	T	C	-0.0850013	0.0190317	7.96e-06	-0.00767051	0.8373	0.0373536	0.205555	10	126332367	0.205555	0.00249818	19.9428	TRUE	1.12e-05
bladder cancer	Preliminary	GCST90199626	xanthurenate levels	rs4654393	A	G	-0.0716015	0.0157954	5.81e-06	-0.00796817	0.7943	0.0305609	0.43716	1	29207925	0.43716	0.00257323	20.5435	TRUE	8.51e-06
bladder cancer	Preliminary	GCST90199626	xanthurenate levels	rs189750460	C	T	0.201137	0.044222	5.41e-06	-0.172187	0.09193	0.10217	0.0313286	5	45640754	0.0313286	0.00259057	20.6823	TRUE	1.95e-05
bladder cancer	Preliminary	GCST90199626	xanthurenate levels	rs610480	G	A	0.0847289	0.0185433	4.89e-06	-0.0222506	0.5388	0.0362017	0.764105	6	139895926	0.235895	0.00261437	20.8728	TRUE	9.04e-06
bladder cancer	Preliminary	GCST90199626	xanthurenate levels	rs10518870	G	A	0.0728152	0.0159215	4.8e-06	-0.0556239	0.06823	0.0305042	0.559125	15	56725690	0.440875	0.0026191	20.9106	TRUE	1.9e-05
bladder cancer	Preliminary	GCST90199626	xanthurenate levels	rs76961499	T	C	-0.174429	0.0379757	4.37e-06	0.0143018	0.8485	0.0748657	0.0443616	10	123940473	0.0443616	0.00264175	21.092	TRUE	6.16e-06
bladder cancer	Preliminary	GCST90199626	xanthurenate levels	rs1339135	G	A	-0.102275	0.0221736	3.98e-06	0.0414472	0.3175	0.0414634	0.142632	1	164891445	0.142632	0.00266393	21.2695	TRUE	9.48e-06
bladder cancer	Preliminary	GCST90199626	xanthurenate levels	rs41294573	T	C	0.148756	0.0320487	3.46e-06	0.149196	0.01131	0.0589017	0.0615182	10	5983272	0.0615182	0.00269755	21.5387	TRUE	2.17e-05
bladder cancer	Preliminary	GCST90199626	xanthurenate levels	rs4952404	T	C	0.0900816	0.0193387	3.19e-06	-0.0551508	0.436	0.0708001	0.209216	2	40333490	0.209216	0.00271675	21.6924	TRUE	6.66e-06
bladder cancer	Preliminary	GCST90199626	xanthurenate levels	rs74323113	T	G	0.240073	0.0515337	3.18e-06	-0.0179381	0.8698	0.109437	0.0231871	4	110473158	0.0231871	0.00271729	21.6968	TRUE	4.45e-06
bladder cancer	Preliminary	GCST90199626	xanthurenate levels	rs142739097	G	A	-0.281069	0.0600788	2.89e-06	-0.039413	0.7687	0.134023	0.0170605	3	82428809	0.0170605	0.00274035	21.8814	TRUE	4.41e-06
bladder cancer	Preliminary	GCST90199626	xanthurenate levels	rs8058114	A	G	0.0980895	0.0207577	2.3e-06	-0.0018982	0.9616	0.039426	0.167555	16	12603772	0.167555	0.00279566	22.3243	TRUE	2.99e-06
bladder cancer	Preliminary	GCST90199626	xanthurenate levels	rs62344716	A	G	-0.150456	0.0311209	1.33e-06	0.0264466	0.6733	0.0627258	0.065916	4	170071702	0.065916	0.00292588	23.3671	TRUE	2.27e-06
bladder cancer	Preliminary	GCST90199626	xanthurenate levels	rs117776343	C	A	-0.254301	0.0519299	9.73e-07	0.194556	0.03352	0.0915214	0.0229805	14	91044447	0.0229805	0.00300172	23.9746	TRUE	5.23e-06
bladder cancer	Preliminary	GCST90199626	xanthurenate levels	rs13038820	A	G	-0.108314	0.0216513	5.66e-07	0.0441609	0.3061	0.0431495	0.152841	20	38613187	0.152841	0.00313223	25.0203	TRUE	1.5e-06
bladder cancer	Preliminary	GCST90199626	xanthurenate levels	rs55953511	A	G	0.260906	0.0506967	2.66e-07	-0.0671912	0.5146	0.103103	0.0251338	2	88277900	0.0251338	0.00331422	26.4789	TRUE	5.6e-07
bladder cancer	Preliminary	GCST90199626	xanthurenate levels	rs80253618	A	G	0.145764	0.0245961	3.1e-09	0.0371828	0.4241	0.0465175	0.114498	4	169940405	0.114498	0.00439007	35.1123	TRUE	8.65e-09
bladder cancer	Preliminary	GCST90199626	xanthurenate levels	rs354710	T	C	0.0973775	0.0160404	1.27e-09	0.00853633	0.7833	0.0310388	0.587063	2	143129515	0.412937	0.00460571	36.8449	TRUE	2.37e-09
bladder cancer	Preliminary	GCST90199626	xanthurenate levels	rs2762353	G	A	0.108263	0.0156013	3.94e-12	0.00642057	0.8339	0.0306175	0.556451	6	25794203	0.443549	0.00600945	48.1426	TRUE	8.08e-12
bladder cancer	Preliminary	GCST90199626	xanthurenate levels	rs4148325	T	C	0.160369	0.0164451	1.81e-22	0.0109598	0.7347	0.0323413	0.326316	2	233764663	0.326316	0.0117985	95.0733	TRUE	8.58e-22
bladder cancer	Preliminary	GCST90199627	N-alpha-acetylornithine levels	rs117790062	T	C	0.207108	0.0466507	9.01e-06	0.0412387	0.5886	0.0762458	0.0408473	8	113354078	0.0408473	0.00350348	19.7026	TRUE	1.4e-05
bladder cancer	Preliminary	GCST90199627	N-alpha-acetylornithine levels	rs13184558	C	T	0.215007	0.0481609	8.03e-06	-0.00179838	0.9831	0.084899	0.038115	5	26807776	0.038115	0.0035426	19.9233	TRUE	9.47e-06
bladder cancer	Preliminary	GCST90199627	N-alpha-acetylornithine levels	rs76075534	T	C	-0.205346	0.0457631	7.22e-06	-0.0241071	0.753	0.0766067	0.0424259	14	26212334	0.0424259	0.00357875	20.1274	TRUE	9.98e-06
bladder cancer	Preliminary	GCST90199627	N-alpha-acetylornithine levels	rs6846979	G	A	0.101172	0.0223797	6.16e-06	-0.0093561	0.7996	0.0368546	0.216337	4	47755798	0.216337	0.00363227	20.4295	TRUE	8.28e-06
bladder cancer	Preliminary	GCST90199627	N-alpha-acetylornithine levels	rs62053878	T	C	-0.307882	0.0672143	4.64e-06	0.00451016	0.9733	0.134753	0.0191106	17	13932613	0.0191106	0.0037288	20.9744	TRUE	5.55e-06
bladder cancer	Preliminary	GCST90199627	N-alpha-acetylornithine levels	rs149122905	G	A	0.414825	0.0905551	4.63e-06	0.0676366	0.6189	0.135978	0.010359	5	102029922	0.010359	0.00372931	20.9773	TRUE	7.15e-06
bladder cancer	Preliminary	GCST90199627	N-alpha-acetylornithine levels	rs77300395	T	C	0.268952	0.0583612	4.06e-06	0.0217345	0.8349	0.104282	0.0258012	10	19535694	0.0258012	0.00377403	21.2298	TRUE	5.36e-06
bladder cancer	Preliminary	GCST90199627	N-alpha-acetylornithine levels	rs117413891	T	C	0.333876	0.0723372	3.92e-06	0.0347985	0.7643	0.116057	0.016178	16	13482830	0.016178	0.0037857	21.2957	TRUE	5.45e-06
bladder cancer	Preliminary	GCST90199627	N-alpha-acetylornithine levels	rs117299913	C	T	0.27471	0.0585098	2.66e-06	0.0517144	0.5714	0.0913697	0.0263158	6	124610707	0.0263158	0.00391682	22.0362	TRUE	4.34e-06
bladder cancer	Preliminary	GCST90199627	N-alpha-acetylornithine levels	rs17360657	C	T	0.238255	0.0504986	2.38e-06	0.0879573	0.2734	0.0803068	0.0336427	6	36548250	0.0336427	0.00395504	22.2521	TRUE	5.21e-06
bladder cancer	Preliminary	GCST90199627	N-alpha-acetylornithine levels	rs758072	T	G	0.171213	0.0359573	1.92e-06	-0.0542988	0.3399	0.0568953	0.0731357	2	241144457	0.0731357	0.00402804	22.6644	TRUE	3.92e-06
bladder cancer	Preliminary	GCST90199627	N-alpha-acetylornithine levels	rs6507370	C	T	0.0923915	0.0189886	1.14e-06	0.0293258	0.3473	0.031203	0.373838	18	40588675	0.373838	0.00420528	23.6659	TRUE	2.35e-06
bladder cancer	Preliminary	GCST90199627	N-alpha-acetylornithine levels	rs4960616	C	T	-0.187249	0.037458	5.77e-07	-0.0278097	0.6575	0.0627238	0.06269	7	154799440	0.06269	0.00443777	24.9801	TRUE	9.11e-07
bladder cancer	Preliminary	GCST90199627	N-alpha-acetylornithine levels	rs8084246	A	G	0.101796	0.02024	4.92e-07	0.00270365	0.9361	0.0337229	0.281514	18	11772231	0.281514	0.00449192	25.2863	TRUE	6.29e-07
bladder cancer	Preliminary	GCST90199627	N-alpha-acetylornithine levels	rs182387902	T	C	-0.469348	0.0920617	3.43e-07	-0.126456	0.5268	0.199805	0.0100683	1	7573804	0.0100683	0.00461498	25.9823	TRUE	6.15e-07
bladder cancer	Preliminary	GCST90199627	N-alpha-acetylornithine levels	rs10168931	A	G	0.203073	0.02127	1.33e-21	-0.0188218	0.6074	0.0366333	0.237802	2	73650092	0.237802	0.0159997	91.1201	TRUE	5.59e-21
bladder cancer	Preliminary	GCST90199628	3-methylhistidine levels	rs149807477	T	C	-0.26129	0.0590671	9.71e-06	-0.0904804	0.5	0.134146	0.0171107	19	32596526	0.0171107	0.0023552	19.5636	TRUE	1.84e-05
bladder cancer	Preliminary	GCST90199628	3-methylhistidine levels	rs7516441	A	G	0.109101	0.0246539	9.63e-06	-0.029753	0.72	0.0830025	0.117381	1	59674575	0.117381	0.002357	19.5786	TRUE	1.5e-05
bladder cancer	Preliminary	GCST90199628	3-methylhistidine levels	rs185076690	T	C	0.211694	0.0478147	9.54e-06	-0.00637961	0.9586	0.122896	0.0259039	2	142733050	0.0259039	0.00235921	19.597	TRUE	1.22e-05
bladder cancer	Preliminary	GCST90199628	3-methylhistidine levels	rs117771460	A	G	0.264482	0.0597176	9.47e-06	0.127265	0.2599	0.112961	0.0170496	19	39659519	0.0170496	0.0023608	19.6102	TRUE	2.39e-05
bladder cancer	Preliminary	GCST90199628	3-methylhistidine levels	rs75782963	A	G	0.209933	0.0472735	8.96e-06	0.163578	0.06672	0.0892137	0.0271103	9	77448309	0.0271103	0.00237351	19.7161	TRUE	3.51e-05
bladder cancer	Preliminary	GCST90199628	3-methylhistidine levels	rs4142196	A	C	-0.0772398	0.0173893	8.92e-06	0.00300451	0.9314	0.0349022	0.739059	13	76692299	0.260941	0.00237456	19.7248	TRUE	1.17e-05
bladder cancer	Preliminary	GCST90199628	3-methylhistidine levels	rs11872731	A	G	0.135492	0.0304621	8.67e-06	0.0198966	0.7174	0.0549728	0.0719668	18	4592009	0.0719668	0.00238106	19.7789	TRUE	1.35e-05
bladder cancer	Preliminary	GCST90199628	3-methylhistidine levels	rs73035811	A	G	0.121144	0.0268809	6.58e-06	-0.0448778	0.388	0.051987	0.0916234	3	15056914	0.0916234	0.00244428	20.3054	TRUE	1.43e-05
bladder cancer	Preliminary	GCST90199628	3-methylhistidine levels	rs117090299	C	T	-0.295449	0.0654447	6.35e-06	-0.115024	0.4272	0.144868	0.0137094	7	86214632	0.0137094	0.00245272	20.3756	TRUE	1.32e-05
bladder cancer	Preliminary	GCST90199628	3-methylhistidine levels	rs72997812	A	G	0.0913382	0.0202172	6.25e-06	0.0691357	0.07662	0.0390455	0.174747	11	112790715	0.174747	0.00245636	20.406	TRUE	2.41e-05
bladder cancer	Preliminary	GCST90199628	3-methylhistidine levels	rs9910668	C	A	0.0739981	0.0163504	6.02e-06	0.0212236	0.5157	0.0326524	0.675224	17	80083264	0.324776	0.00246496	20.4776	TRUE	1.15e-05
bladder cancer	Preliminary	GCST90199628	3-methylhistidine levels	rs2797978	C	T	0.120013	0.0263768	5.37e-06	-0.0997548	0.06724	0.0545089	0.0929542	1	101465337	0.0929542	0.00249131	20.697	TRUE	2.18e-05
bladder cancer	Preliminary	GCST90199628	3-methylhistidine levels	rs2518573	G	T	0.0801615	0.017558	4.98e-06	0.0753703	0.03252	0.0352534	0.738791	6	53134058	0.261209	0.00250835	20.839	TRUE	2.46e-05
bladder cancer	Preliminary	GCST90199628	3-methylhistidine levels	rs10014780	G	A	-0.0956574	0.0209224	4.83e-06	-0.0327576	0.4206	0.0406734	0.159583	4	66474932	0.159583	0.00251546	20.8982	TRUE	1.03e-05
bladder cancer	Preliminary	GCST90199628	3-methylhistidine levels	rs12138831	T	G	-0.223214	0.0486608	4.49e-06	-0.184735	0.06286	0.0993104	0.0257563	1	78644960	0.0257563	0.0025321	21.0368	TRUE	1.88e-05
bladder cancer	Preliminary	GCST90199628	3-methylhistidine levels	rs17670800	A	G	0.0880673	0.0190393	3.74e-06	-0.00299551	0.9366	0.0376586	0.205669	8	69901423	0.205669	0.00257458	21.3906	TRUE	4.96e-06
bladder cancer	Preliminary	GCST90199628	3-methylhistidine levels	rs114734560	T	C	-0.35764	0.076823	3.23e-06	0.139147	0.271	0.12641	0.0102702	1	33744394	0.0102702	0.00260779	21.6673	TRUE	8.48e-06
bladder cancer	Preliminary	GCST90199628	3-methylhistidine levels	rs1857803	C	T	-0.0823134	0.017447	2.38e-06	-0.0176434	0.6106	0.0346482	0.265217	5	102634283	0.265217	0.00267814	22.2533	TRUE	4.28e-06
bladder cancer	Preliminary	GCST90199628	3-methylhistidine levels	rs138750865	T	C	0.229043	0.0483745	2.19e-06	0.0971719	0.3163	0.0969692	0.0259304	19	40182613	0.0259304	0.00269728	22.4128	TRUE	5.49e-06
bladder cancer	Preliminary	GCST90199628	3-methylhistidine levels	rs752834	A	G	0.0925549	0.0194528	1.96e-06	-0.0125213	0.7427	0.0381421	0.194184	2	111041081	0.194184	0.00272363	22.6324	TRUE	3.13e-06
bladder cancer	Preliminary	GCST90199628	3-methylhistidine levels	rs7746774	G	A	-0.10469	0.021704	1.41e-06	-0.0127188	0.7704	0.0435796	0.144171	6	139030342	0.144171	0.00279905	23.2609	TRUE	2.22e-06
bladder cancer	Preliminary	GCST90199628	3-methylhistidine levels	rs12553086	G	T	0.14967	0.0307172	1.1e-06	-0.00776974	0.9028	0.0636212	0.0669778	9	131750885	0.0669778	0.00285602	23.7357	TRUE	1.55e-06
bladder cancer	Preliminary	GCST90199628	3-methylhistidine levels	rs13234372	A	G	-0.0821865	0.0166991	8.58e-07	-0.0485997	0.1394	0.0328814	0.309524	7	110247043	0.309524	0.0029137	24.2164	TRUE	3.12e-06
bladder cancer	Preliminary	GCST90199628	3-methylhistidine levels	rs10966648	T	C	-0.0937684	0.0178574	1.51e-07	0.00260339	0.9401	0.0346452	0.745054	9	2512056	0.254946	0.00331537	27.5659	TRUE	2.16e-07
bladder cancer	Preliminary	GCST90199629	glycerophosphorylcholine (GPC) levels	rs117568432	T	G	0.114159	0.0257192	9.05e-06	0.0496105	0.3262	0.0505303	0.0959356	15	65891098	0.0959356	0.0023934	19.697	TRUE	2.08e-05
bladder cancer	Preliminary	GCST90199629	glycerophosphorylcholine (GPC) levels	rs149395329	C	T	0.186141	0.0419148	8.96e-06	0.182602	0.04249	0.0900097	0.035363	12	44518480	0.035363	0.00239584	19.7171	TRUE	3.92e-05
bladder cancer	Preliminary	GCST90199629	glycerophosphorylcholine (GPC) levels	rs112779076	C	T	0.15285	0.0344046	8.88e-06	-0.112525	0.1158	0.0715511	0.0536218	2	166358699	0.0536218	0.00239776	19.733	TRUE	2.95e-05
bladder cancer	Preliminary	GCST90199629	glycerophosphorylcholine (GPC) levels	rs75275697	A	G	0.269422	0.060459	8.34e-06	-0.00816656	0.9673	0.199209	0.0162096	14	39774970	0.0162096	0.00241238	19.8536	TRUE	1.06e-05
bladder cancer	Preliminary	GCST90199629	glycerophosphorylcholine (GPC) levels	rs16973477	G	A	0.0952092	0.0213323	8.08e-06	-0.00349389	0.936	0.0435114	0.151329	16	71853478	0.151329	0.00241981	19.9148	TRUE	1.05e-05
bladder cancer	Preliminary	GCST90199629	glycerophosphorylcholine (GPC) levels	rs4980965	C	T	0.0708155	0.0158191	7.58e-06	-0.0512633	0.09267	0.030487	0.448602	12	724252	0.448602	0.00243436	20.0349	TRUE	2.72e-05
bladder cancer	Preliminary	GCST90199629	glycerophosphorylcholine (GPC) levels	rs28631199	A	G	0.0807118	0.0179643	7.03e-06	-0.105261	0.01508	0.043309	0.24412	1	954724	0.24412	0.0024521	20.1812	TRUE	4e-05
bladder cancer	Preliminary	GCST90199629	glycerophosphorylcholine (GPC) levels	rs11783515	G	A	-0.0742076	0.0165155	7.02e-06	0.0148091	0.6468	0.0323193	0.676129	8	58407830	0.323871	0.00245244	20.184	TRUE	1.17e-05
bladder cancer	Preliminary	GCST90199629	glycerophosphorylcholine (GPC) levels	rs557700	C	T	0.0756793	0.016833	6.93e-06	0.0404054	0.233	0.0338782	0.705143	15	47790829	0.294857	0.00245536	20.2081	TRUE	1.84e-05
bladder cancer	Preliminary	GCST90199629	glycerophosphorylcholine (GPC) levels	rs9510701	T	C	0.173788	0.0386321	6.84e-06	-0.0169554	0.8236	0.0760616	0.040562	13	23324554	0.040562	0.00245824	20.2319	TRUE	9.82e-06
bladder cancer	Preliminary	GCST90199629	glycerophosphorylcholine (GPC) levels	rs116900994	T	C	0.163415	0.036324	6.83e-06	-0.0950374	0.1958	0.0734668	0.0468293	12	78358881	0.0468293	0.00245855	20.2344	TRUE	1.94e-05
bladder cancer	Preliminary	GCST90199629	glycerophosphorylcholine (GPC) levels	rs2015026	C	T	-0.0725261	0.0160143	5.93e-06	0.0273712	0.3829	0.0313686	0.372436	10	95999826	0.372436	0.00249138	20.5053	TRUE	1.3e-05
bladder cancer	Preliminary	GCST90199629	glycerophosphorylcholine (GPC) levels	rs74420163	T	C	0.18549	0.0409257	5.83e-06	0.0580529	0.7356	0.171914	0.0368812	4	19053740	0.0368812	0.00249525	20.5373	TRUE	9.05e-06
bladder cancer	Preliminary	GCST90199629	glycerophosphorylcholine (GPC) levels	rs112211203	T	G	0.234246	0.0515822	5.59e-06	0.0330399	0.7587	0.107556	0.0220984	5	56528571	0.0220984	0.00250499	20.6176	TRUE	8.52e-06
bladder cancer	Preliminary	GCST90199629	glycerophosphorylcholine (GPC) levels	rs3738976	T	C	-0.0972846	0.0213799	5.36e-06	0.0498207	0.2249	0.0410519	0.151338	2	44931099	0.151338	0.00251498	20.7	TRUE	1.46e-05
bladder cancer	Preliminary	GCST90199629	glycerophosphorylcholine (GPC) levels	rs143156137	T	C	0.270431	0.059272	5.05e-06	-0.0209784	0.8637	0.122205	0.0166342	3	182722675	0.0166342	0.00252851	20.8117	TRUE	7.07e-06
bladder cancer	Preliminary	GCST90199629	glycerophosphorylcholine (GPC) levels	rs6981994	C	T	0.271135	0.0585165	3.6e-06	-0.124074	0.4212	0.154256	0.0174872	8	134660962	0.0174872	0.00260754	21.4639	TRUE	7.7e-06
bladder cancer	Preliminary	GCST90199629	glycerophosphorylcholine (GPC) levels	rs4715365	T	C	0.16235	0.0350163	3.54e-06	0.0909099	0.1414	0.0618183	0.0518449	6	52926962	0.0518449	0.00261084	21.4911	TRUE	1.17e-05
bladder cancer	Preliminary	GCST90199629	glycerophosphorylcholine (GPC) levels	rs72803677	T	G	-0.301878	0.0649424	3.35e-06	-0.196717	0.2399	0.167385	0.0142254	16	53774515	0.0142254	0.00262432	21.6023	TRUE	9.15e-06
bladder cancer	Preliminary	GCST90199629	glycerophosphorylcholine (GPC) levels	rs8064391	G	A	-0.291489	0.0626721	3.3e-06	0.0010005	0.9933	0.119145	0.984318	17	81411346	0.015682	0.00262727	21.6267	TRUE	4.19e-06
bladder cancer	Preliminary	GCST90199629	glycerophosphorylcholine (GPC) levels	rs141866706	C	T	-0.348062	0.0740522	2.6e-06	-0.0494566	0.7159	0.135891	0.0108575	14	73791661	0.0108575	0.00268301	22.0867	TRUE	4.21e-06
bladder cancer	Preliminary	GCST90199629	glycerophosphorylcholine (GPC) levels	rs117605274	G	A	0.325951	0.0691481	2.43e-06	0.22665	0.06082	0.120893	0.0127869	7	74687404	0.0127869	0.00269849	22.2146	TRUE	1.07e-05
bladder cancer	Preliminary	GCST90199629	glycerophosphorylcholine (GPC) levels	rs11773889	T	C	-0.0874834	0.0185441	2.39e-06	0.0438474	0.2126	0.0351779	0.221719	7	36298980	0.221719	0.00270281	22.2502	TRUE	6.96e-06
bladder cancer	Preliminary	GCST90199629	glycerophosphorylcholine (GPC) levels	rs74814187	T	C	0.158928	0.0336247	2.28e-06	0.041343	0.5104	0.0628107	0.0546213	1	177105662	0.0546213	0.00271303	22.3346	TRUE	4.52e-06
bladder cancer	Preliminary	GCST90199629	glycerophosphorylcholine (GPC) levels	rs10816075	T	C	0.0973711	0.0205632	2.19e-06	0.0203048	0.6057	0.0393334	0.164771	9	9247320	0.164771	0.00272299	22.4168	TRUE	3.94e-06
bladder cancer	Preliminary	GCST90199629	glycerophosphorylcholine (GPC) levels	rs12800817	A	G	0.192118	0.0392089	9.59e-07	-0.118316	0.1515	0.0824933	0.0394753	11	94286856	0.0394753	0.00291508	24.0028	TRUE	3.34e-06
bladder cancer	Preliminary	GCST90199629	glycerophosphorylcholine (GPC) levels	rs71468473	T	C	0.102458	0.0206861	7.31e-07	0.0077298	0.8485	0.0404632	0.166274	12	131213698	0.166274	0.00297845	24.5261	TRUE	1.09e-06
bladder cancer	Preliminary	GCST90199629	glycerophosphorylcholine (GPC) levels	rs77692382	T	C	0.124343	0.0177226	2.28e-12	0.00040008	0.9908	0.0346968	0.249324	1	39941043	0.249324	0.00595859	49.2132	TRUE	3.97e-12
bladder cancer	Preliminary	GCST90199630	phenylacetate levels	rs76318294	G	T	-0.131138	0.029682	9.96e-06	0.0247026	0.6491	0.0542899	0.084973	1	230418611	0.084973	0.00275758	19.5141	TRUE	1.56e-05
bladder cancer	Preliminary	GCST90199630	phenylacetate levels	rs1057157	C	T	0.0763559	0.0171254	8.25e-06	-0.0148886	0.6414	0.0319675	0.356179	22	42383012	0.356179	0.00280827	19.8738	TRUE	1.31e-05
bladder cancer	Preliminary	GCST90199630	phenylacetate levels	rs76379382	T	C	-0.160195	0.0358753	7.99e-06	-0.0102473	0.8947	0.0774204	0.054898	15	64997213	0.054898	0.00281669	19.9335	TRUE	1.04e-05
bladder cancer	Preliminary	GCST90199630	phenylacetate levels	rs72825080	C	T	-0.15323	0.0342299	7.59e-06	-0.0524027	0.4483	0.0691098	0.0592908	2	101434829	0.0592908	0.00283075	20.0333	TRUE	1.44e-05
bladder cancer	Preliminary	GCST90199630	phenylacetate levels	rs16943430	A	G	-0.199229	0.0444659	7.45e-06	-0.0414298	0.5975	0.0784657	0.034759	18	27277604	0.034759	0.00283579	20.0691	TRUE	1.23e-05
bladder cancer	Preliminary	GCST90199630	phenylacetate levels	rs6566598	C	T	-0.206029	0.0456208	6.3e-06	0.0217345	0.7661	0.073062	0.966004	18	72270169	0.033996	0.00288094	20.3896	TRUE	9.12e-06
bladder cancer	Preliminary	GCST90199630	phenylacetate levels	rs76151544	G	A	-0.249151	0.0549946	5.89e-06	-0.159735	0.1279	0.104921	0.0227109	7	15762235	0.0227109	0.00289922	20.5193	TRUE	1.77e-05
bladder cancer	Preliminary	GCST90199630	phenylacetate levels	rs2632709	C	A	0.104046	0.0228286	5.17e-06	-0.0104453	0.8079	0.0429605	0.148365	4	42371565	0.148365	0.00293409	20.7668	TRUE	7.29e-06
bladder cancer	Preliminary	GCST90199630	phenylacetate levels	rs3809205	C	T	0.182025	0.0399238	5.13e-06	0.101811	0.15	0.0707253	0.0434628	12	22044817	0.0434628	0.00293615	20.7814	TRUE	1.48e-05
bladder cancer	Preliminary	GCST90199630	phenylacetate levels	rs8001043	C	T	-0.0811984	0.0177149	4.57e-06	0.0176549	0.5934	0.0330669	0.693867	13	34753839	0.306133	0.00296745	21.0036	TRUE	7.71e-06
bladder cancer	Preliminary	GCST90199630	phenylacetate levels	rs117291585	T	C	0.241913	0.052514	4.09e-06	-0.0498372	0.6424	0.107328	0.0241775	20	60269481	0.0241775	0.00299724	21.2151	TRUE	6.64e-06
bladder cancer	Preliminary	GCST90199630	phenylacetate levels	rs7526830	C	T	0.11933	0.0256291	3.22e-06	-0.00079968	0.9865	0.0472609	0.113773	1	168675145	0.113773	0.00306166	21.6725	TRUE	3.99e-06
bladder cancer	Preliminary	GCST90199630	phenylacetate levels	rs150248294	A	G	-0.377677	0.080216	2.5e-06	-0.0889262	0.5469	0.147617	0.0102142	12	56853738	0.0102142	0.0031305	22.1613	TRUE	4.48e-06
bladder cancer	Preliminary	GCST90199630	phenylacetate levels	rs148515684	A	G	0.329495	0.0697969	2.35e-06	0.182002	0.2635	0.162769	0.0138573	11	32806391	0.0138573	0.00314712	22.2793	TRUE	5.81e-06
bladder cancer	Preliminary	GCST90199630	phenylacetate levels	rs78580580	C	A	-0.294915	0.0614523	1.59e-06	-0.0438255	0.7131	0.119189	0.017728	12	104450374	0.017728	0.00325207	23.0247	TRUE	2.5e-06
bladder cancer	Preliminary	GCST90199630	phenylacetate levels	rs112192402	A	G	0.227703	0.0474027	1.56e-06	0.0428031	0.5795	0.0772459	0.0311454	12	68449464	0.0311454	0.00325815	23.0679	TRUE	2.76e-06
bladder cancer	Preliminary	GCST90199630	phenylacetate levels	rs7196912	T	C	0.225688	0.0462149	1.04e-06	0.13045	0.1064	0.0807949	0.0315558	16	20589290	0.0315558	0.00336701	23.8413	TRUE	3.66e-06
bladder cancer	Preliminary	GCST90199630	phenylacetate levels	rs189587	A	G	0.0806004	0.0164433	9.5e-07	0.0271657	0.3735	0.0305254	0.432367	4	77578931	0.432367	0.00339217	24.02	TRUE	2.12e-06
bladder cancer	Preliminary	GCST90199630	phenylacetate levels	rs188124348	C	T	0.358611	0.0731176	9.36e-07	-0.0351741	0.8462	0.181338	0.0125871	16	80540228	0.0125871	0.00339612	24.0481	TRUE	1.33e-06
bladder cancer	Preliminary	GCST90199630	phenylacetate levels	rs73057725	A	G	0.222167	0.0444899	5.92e-07	0.0121738	0.8824	0.0822957	0.0350404	7	5394476	0.0350404	0.00352015	24.9295	TRUE	8.26e-07
bladder cancer	Preliminary	GCST90199631	3-methyl-2-oxovalerate levels	rs34372879	C	T	-0.0947061	0.0213272	8.97e-06	0.0371828	0.4517	0.0494068	0.148723	6	41524417	0.148723	0.00238248	19.7144	TRUE	1.79e-05
bladder cancer	Preliminary	GCST90199631	3-methyl-2-oxovalerate levels	rs6754181	C	T	0.0910083	0.0204779	8.82e-06	-0.00498754	0.9047	0.0416579	0.840543	2	29743514	0.159457	0.00238633	19.7463	TRUE	1.18e-05
bladder cancer	Preliminary	GCST90199631	3-methyl-2-oxovalerate levels	rs77291466	C	T	-0.12259	0.0272328	6.75e-06	-0.0561913	0.3288	0.0575416	0.0806922	5	60325998	0.0806922	0.00244815	20.2591	TRUE	1.57e-05
bladder cancer	Preliminary	GCST90199631	3-methyl-2-oxovalerate levels	rs62524533	A	G	-0.110404	0.0244676	6.41e-06	0.057841	0.2329	0.0484868	0.101178	8	134040089	0.101178	0.00245977	20.3555	TRUE	1.72e-05
bladder cancer	Preliminary	GCST90199631	3-methyl-2-oxovalerate levels	rs12716450	T	C	0.295968	0.065473	6.17e-06	0.136163	0.3375	0.141968	0.0128564	5	93478693	0.0128564	0.0024687	20.4296	TRUE	1.43e-05
bladder cancer	Preliminary	GCST90199631	3-methyl-2-oxovalerate levels	rs58693102	A	G	-0.187799	0.0414491	5.88e-06	0.0842516	0.3157	0.0839716	0.0331267	21	40394897	0.0331267	0.00248002	20.5235	TRUE	1.4e-05
bladder cancer	Preliminary	GCST90199631	3-methyl-2-oxovalerate levels	rs116943713	G	A	0.209966	0.0460722	5.18e-06	-0.0803811	0.3744	0.0904926	0.0274457	14	28618182	0.0274457	0.00250904	20.7642	TRUE	1.16e-05
bladder cancer	Preliminary	GCST90199631	3-methyl-2-oxovalerate levels	rs142461926	G	A	-0.220081	0.0468793	2.67e-06	-0.107867	0.281	0.100055	0.026332	14	25575454	0.026332	0.00266209	22.0342	TRUE	6.96e-06
bladder cancer	Preliminary	GCST90199631	3-methyl-2-oxovalerate levels	rs145992024	T	C	-0.347476	0.0734813	2.26e-06	0.0452066	0.725	0.128507	0.0102986	12	24284993	0.0102986	0.00270084	22.3558	TRUE	3.65e-06
bladder cancer	Preliminary	GCST90199631	3-methyl-2-oxovalerate levels	rs56107485	C	A	-0.154962	0.0310005	5.77e-07	-0.00836492	0.8927	0.0620135	0.0606153	6	156517427	0.0606153	0.00301702	24.9809	TRUE	8.32e-07
bladder cancer	Preliminary	GCST90199631	3-methyl-2-oxovalerate levels	rs58729469	T	C	0.101193	0.0201862	5.36e-07	0.0392607	0.3498	0.0419911	0.159259	11	36050283	0.159259	0.00303424	25.1239	TRUE	1.37e-06
bladder cancer	Preliminary	GCST90199631	3-methyl-2-oxovalerate levels	rs77876488	T	C	-0.177185	0.0350913	4.44e-07	-0.00598207	0.9292	0.0673267	0.0472576	18	10810833	0.0472576	0.00307818	25.4888	TRUE	6.22e-07
bladder cancer	Preliminary	GCST90199631	3-methyl-2-oxovalerate levels	rs7660693	C	T	0.0791272	0.0148481	9.87e-08	-0.02137	0.4779	0.030112	0.497027	4	88307231	0.497027	0.00342765	28.3926	TRUE	2.29e-07
bladder cancer	Preliminary	GCST90199632	tartarate levels	rs117483011	A	G	-0.157832	0.0354548	8.52e-06	-0.0204887	0.7611	0.0673888	0.0595121	8	3339388	0.0595121	0.00278376	19.8115	TRUE	1.23e-05
bladder cancer	Preliminary	GCST90199632	tartarate levels	rs115272033	C	T	-0.170179	0.0381431	8.14e-06	-0.0119286	0.929	0.133874	0.0492451	6	31883030	0.0492451	0.00279619	19.9002	TRUE	1.03e-05
bladder cancer	Preliminary	GCST90199632	tartarate levels	rs540278823	C	T	-0.210344	0.047106	7.99e-06	-0.148161	0.189	0.112795	0.0322306	21	27170812	0.0322306	0.00280087	19.9336	TRUE	2.1e-05
bladder cancer	Preliminary	GCST90199632	tartarate levels	rs75583177	G	A	-0.145169	0.032432	7.6e-06	-0.0181346	0.761	0.0596203	0.0701345	2	139887135	0.0701345	0.00281436	20.0299	TRUE	1.1e-05
bladder cancer	Preliminary	GCST90199632	tartarate levels	rs9948951	A	G	-0.0971868	0.0214343	5.78e-06	-0.0793656	0.04653	0.0398711	0.184827	18	8592790	0.184827	0.00288764	20.5529	TRUE	2.29e-05
bladder cancer	Preliminary	GCST90199632	tartarate levels	rs146593632	T	C	0.370018	0.0815327	5.67e-06	0.0352128	0.8385	0.17277	0.010688	21	22839328	0.010688	0.00289286	20.5902	TRUE	7.79e-06
bladder cancer	Preliminary	GCST90199632	tartarate levels	rs76501568	T	C	-0.267429	0.0587195	5.25e-06	-0.0429637	0.7025	0.112486	0.02066	2	199095080	0.02066	0.00291332	20.7362	TRUE	8.06e-06
bladder cancer	Preliminary	GCST90199632	tartarate levels	rs138430505	C	T	0.285026	0.0624394	5e-06	0.117321	0.312	0.11604	0.0178748	2	25955752	0.0178748	0.00292672	20.8319	TRUE	1.12e-05
bladder cancer	Preliminary	GCST90199632	tartarate levels	rs142959592	T	C	-0.373738	0.0817952	4.9e-06	0.0231663	0.8895	0.16674	0.0106022	11	77121326	0.0106022	0.00293229	20.8716	TRUE	6.49e-06
bladder cancer	Preliminary	GCST90199632	tartarate levels	rs10945808	T	C	-0.130904	0.0285309	4.47e-06	-0.0537303	0.3043	0.0523047	0.0976838	6	162299162	0.0976838	0.00295659	21.0452	TRUE	1.02e-05
bladder cancer	Preliminary	GCST90199632	tartarate levels	rs628038	C	T	-0.0783007	0.0170337	4.29e-06	-0.0247902	0.4263	0.0311615	0.386617	6	73615534	0.386617	0.00296774	21.1247	TRUE	8.52e-06
bladder cancer	Preliminary	GCST90199632	tartarate levels	rs10004542	G	A	0.0814848	0.0176888	4.09e-06	0.013592	0.6694	0.0318334	0.340258	4	4718728	0.340258	0.00298032	21.2146	TRUE	6.5e-06
bladder cancer	Preliminary	GCST90199632	tartarate levels	rs10247649	G	A	-0.0826258	0.0178465	3.66e-06	0.0675297	0.03244	0.0315715	0.344838	7	95586935	0.344838	0.00301036	21.429	TRUE	1.63e-05
bladder cancer	Preliminary	GCST90199632	tartarate levels	rs141660852	T	C	0.228649	0.0493121	3.54e-06	0.00652122	0.9432	0.0915278	0.029224	18	62365105	0.029224	0.0030194	21.4936	TRUE	4.53e-06
bladder cancer	Preliminary	GCST90199632	tartarate levels	rs116626434	A	G	-0.149526	0.0320676	3.12e-06	-0.0724137	0.2471	0.0625646	0.0721524	1	83175694	0.0721524	0.00305334	21.7359	TRUE	7.82e-06
bladder cancer	Preliminary	GCST90199632	tartarate levels	rs13089230	A	G	0.0825424	0.0175787	2.66e-06	0.00180162	0.9545	0.031576	0.621953	3	177836416	0.378047	0.00309626	22.0424	TRUE	3.39e-06
bladder cancer	Preliminary	GCST90199632	tartarate levels	rs298392	T	C	0.087711	0.0186612	2.6e-06	-0.031111	0.3486	0.0331918	0.28972	5	74552072	0.28972	0.00310229	22.0855	TRUE	5.74e-06
bladder cancer	Preliminary	GCST90199632	tartarate levels	rs17026163	T	C	-0.223964	0.0470413	1.93e-06	0.224895	0.005107	0.0803138	0.032701	2	101829183	0.032701	0.00318285	22.6608	TRUE	1.34e-05
bladder cancer	Preliminary	GCST90199632	tartarate levels	rs79983252	A	C	0.236427	0.0486249	1.16e-06	-0.0374884	0.8276	0.172139	0.0301043	1	175616377	0.0301043	0.00331922	23.6349	TRUE	1.67e-06
bladder cancer	Preliminary	GCST90199632	tartarate levels	rs77798428	A	G	-0.318661	0.0614021	2.11e-07	-0.118672	0.3301	0.12185	0.0184793	15	58376202	0.0184793	0.00377963	26.9258	TRUE	5.29e-07
bladder cancer	Preliminary	GCST90199633	suberate (C8-DC) levels	rs141183746	C	A	0.161019	0.0364413	9.93e-06	0.0668879	0.3376	0.0697536	0.0572184	6	163922203	0.0572184	0.00282075	19.5182	TRUE	2.07e-05
bladder cancer	Preliminary	GCST90199633	suberate (C8-DC) levels	rs4695288	T	C	0.200323	0.0453191	9.86e-06	-0.0489806	0.5576	0.0835262	0.965304	4	47852756	0.034696	0.00282291	19.5332	TRUE	1.66e-05
bladder cancer	Preliminary	GCST90199633	suberate (C8-DC) levels	rs7616744	A	G	-0.0876962	0.0198179	9.64e-06	-0.0166604	0.6515	0.0368856	0.223816	3	24740196	0.223816	0.00282905	19.5758	TRUE	1.5e-05
bladder cancer	Preliminary	GCST90199633	suberate (C8-DC) levels	rs11705994	T	C	0.218723	0.0493421	9.3e-06	0.0458345	0.6035	0.0882496	0.0297142	3	73318930	0.0297142	0.00283886	19.6439	TRUE	1.51e-05
bladder cancer	Preliminary	GCST90199633	suberate (C8-DC) levels	rs140580838	A	G	0.308493	0.0695392	9.15e-06	0.117096	0.3267	0.11939	0.0145645	8	108977705	0.0145645	0.00284328	19.6746	TRUE	1.94e-05
bladder cancer	Preliminary	GCST90199633	suberate (C8-DC) levels	rs117499033	G	A	0.30721	0.0691456	8.87e-06	0.100262	0.4124	0.122319	0.0142545	18	44998209	0.0142545	0.00285185	19.734	TRUE	1.72e-05
bladder cancer	Preliminary	GCST90199633	suberate (C8-DC) levels	rs145406199	A	G	0.37263	0.0837642	8.64e-06	-0.00558438	0.9859	0.31599	0.0101441	1	107260564	0.0101441	0.00285904	19.7839	TRUE	1.05e-05
bladder cancer	Preliminary	GCST90199633	suberate (C8-DC) levels	rs9406110	A	G	-0.0894199	0.0200898	8.55e-06	-0.0167588	0.6448	0.0363533	0.229681	6	8236962	0.229681	0.00286218	19.8057	TRUE	1.34e-05
bladder cancer	Preliminary	GCST90199633	suberate (C8-DC) levels	rs78440527	G	A	0.199278	0.0447114	8.31e-06	0.0313875	0.7119	0.0849905	0.0359116	4	101864890	0.0359116	0.00286985	19.859	TRUE	1.24e-05
bladder cancer	Preliminary	GCST90199633	suberate (C8-DC) levels	rs9313297	G	A	0.0991772	0.0219344	6.14e-06	-0.0296559	0.4615	0.0402726	0.172813	5	165978223	0.172813	0.00295334	20.4384	TRUE	1.15e-05
bladder cancer	Preliminary	GCST90199633	suberate (C8-DC) levels	rs35904890	T	C	-0.227287	0.0499103	5.27e-06	0.0546674	0.5464	0.0906345	0.0284364	11	8649229	0.0284364	0.00299565	20.7321	TRUE	9.15e-06
bladder cancer	Preliminary	GCST90199633	suberate (C8-DC) levels	rs4689177	T	C	0.108829	0.023723	4.49e-06	-0.039413	0.363	0.043327	0.144896	4	4592747	0.144896	0.00303986	21.039	TRUE	9.41e-06
bladder cancer	Preliminary	GCST90199633	suberate (C8-DC) levels	rs189725310	T	C	-0.167962	0.0363969	3.94e-06	0.0745081	0.2443	0.0639935	0.0547126	2	208748506	0.0547126	0.00307596	21.2896	TRUE	9.66e-06
bladder cancer	Preliminary	GCST90199633	suberate (C8-DC) levels	rs6914551	C	T	-0.366135	0.0791195	3.7e-06	0.254505	0.04647	0.127821	0.011276	6	106686831	0.011276	0.00309311	21.4087	TRUE	1.48e-05
bladder cancer	Preliminary	GCST90199633	suberate (C8-DC) levels	rs539316238	T	C	-0.273918	0.059083	3.55e-06	0.0421771	0.7371	0.125641	0.0202821	6	18011466	0.0202821	0.00310449	21.4877	TRUE	5.31e-06
bladder cancer	Preliminary	GCST90199633	suberate (C8-DC) levels	rs11158833	G	A	-0.0922378	0.0196709	2.74e-06	-0.0135084	0.7048	0.0356563	0.759084	14	70111694	0.240916	0.00317551	21.9808	TRUE	4.25e-06
bladder cancer	Preliminary	GCST90199633	suberate (C8-DC) levels	rs10008401	C	T	0.0800086	0.0170477	2.69e-06	0.00220242	0.9426	0.0305882	0.609542	4	116858781	0.390458	0.00318114	22.0199	TRUE	3.44e-06
bladder cancer	Preliminary	GCST90199633	suberate (C8-DC) levels	rs146529314	G	T	0.336938	0.0697181	1.35e-06	-0.0714831	0.6151	0.142168	0.0147642	7	106007929	0.0147642	0.00337261	23.3498	TRUE	2.3e-06
bladder cancer	Preliminary	GCST90199633	suberate (C8-DC) levels	rs34357043	G	T	0.266628	0.0551228	1.32e-06	-0.210747	0.06007	0.112083	0.0233082	4	31925736	0.0233082	0.00337835	23.3896	TRUE	5.29e-06
bladder cancer	Preliminary	GCST90199633	suberate (C8-DC) levels	rs1551619	T	C	-0.0957862	0.0197795	1.28e-06	0.00571631	0.8743	0.0361337	0.230903	17	75889724	0.230903	0.00338631	23.445	TRUE	1.76e-06
bladder cancer	Preliminary	GCST90199633	suberate (C8-DC) levels	rs72777931	A	G	0.336072	0.0690214	1.12e-06	0.173877	0.1443	0.119097	0.0147465	16	23857673	0.0147465	0.0034232	23.7013	TRUE	3.51e-06
bladder cancer	Preliminary	GCST90199633	suberate (C8-DC) levels	rs17738405	C	T	-0.193637	0.0395206	9.6e-07	0.164403	0.01725	0.0690382	0.0453877	7	3235891	0.0453877	0.00346614	23.9996	TRUE	5.35e-06
bladder cancer	Preliminary	GCST90199634	5-hydroxylysine levels	rs78818599	G	T	-0.215533	0.0487937	1e-05	-0.0326608	0.7374	0.0974081	0.0250279	2	179875859	0.0250279	0.00239483	19.5071	TRUE	1.52e-05
bladder cancer	Preliminary	GCST90199634	5-hydroxylysine levels	rs117462872	G	A	0.286413	0.0645828	9.21e-06	-0.0774239	0.5714	0.136794	0.014046	8	141957630	0.014046	0.0024139	19.6628	TRUE	1.62e-05
bladder cancer	Preliminary	GCST90199634	5-hydroxylysine levels	rs999856	A	G	-0.215444	0.0485076	8.94e-06	-0.00269636	0.9763	0.0907624	0.0257376	10	14019697	0.0257376	0.0024211	19.7216	TRUE	1.12e-05
bladder cancer	Preliminary	GCST90199634	5-hydroxylysine levels	rs139663065	T	C	0.281865	0.0631701	8.12e-06	0.121264	0.3632	0.133362	0.0148944	1	14402942	0.0148944	0.0024435	19.9045	TRUE	1.78e-05
bladder cancer	Preliminary	GCST90199634	5-hydroxylysine levels	rs140233308	T	G	0.320974	0.0719087	8.06e-06	0.0786104	0.6122	0.15507	0.0116409	9	81810718	0.0116409	0.00244529	19.9191	TRUE	1.38e-05
bladder cancer	Preliminary	GCST90199634	5-hydroxylysine levels	rs12901358	C	T	0.070543	0.0157671	7.67e-06	0.00310481	0.9215	0.0315068	0.387751	15	98630252	0.387751	0.0024567	20.0123	TRUE	1.01e-05
bladder cancer	Preliminary	GCST90199634	5-hydroxylysine levels	rs1330804	A	G	-0.0735292	0.0164301	7.63e-06	0.137654	0.01466	0.0564001	0.405292	6	113238996	0.405292	0.00245803	20.0231	TRUE	4.3e-05
bladder cancer	Preliminary	GCST90199634	5-hydroxylysine levels	rs9341222	C	T	0.230094	0.0513898	7.56e-06	0.0326265	0.7575	0.105668	0.0234238	2	216664687	0.0234238	0.00246039	20.0424	TRUE	1.14e-05
bladder cancer	Preliminary	GCST90199634	5-hydroxylysine levels	rs1502069	T	C	-0.0811985	0.0181157	7.39e-06	0.0232686	0.5085	0.0351928	0.764257	13	86458070	0.235743	0.00246564	20.0853	TRUE	1.39e-05
bladder cancer	Preliminary	GCST90199634	5-hydroxylysine levels	rs76751577	A	G	0.322064	0.0713328	6.33e-06	0.0256255	0.8626	0.148069	0.0116681	1	234308092	0.0116681	0.00250169	20.3798	TRUE	8.79e-06
bladder cancer	Preliminary	GCST90199634	5-hydroxylysine levels	rs10877499	C	T	0.085716	0.0188366	5.35e-06	0.0394687	0.2902	0.0373162	0.212153	12	61025502	0.212153	0.00254115	20.702	TRUE	1.32e-05
bladder cancer	Preliminary	GCST90199634	5-hydroxylysine levels	rs9559451	C	T	-0.0752947	0.0165065	5.08e-06	0.0187752	0.5638	0.0325276	0.664775	13	108973515	0.335225	0.00255344	20.8023	TRUE	9.21e-06
bladder cancer	Preliminary	GCST90199634	5-hydroxylysine levels	rs73429419	T	C	-0.0978899	0.0214524	5.04e-06	-0.0459289	0.2867	0.04311	0.150779	8	138372606	0.150779	0.00255522	20.817	TRUE	1.25e-05
bladder cancer	Preliminary	GCST90199634	5-hydroxylysine levels	rs17533872	T	C	0.0752854	0.0158196	1.95e-06	-0.0107421	0.7273	0.0308044	0.424131	13	41641427	0.424131	0.00277868	22.6425	TRUE	3.13e-06
bladder cancer	Preliminary	GCST90199634	5-hydroxylysine levels	rs12499749	A	G	0.176873	0.0364889	1.25e-06	-0.077609	0.2992	0.074757	0.0455162	4	30325758	0.0455162	0.00288247	23.4906	TRUE	3.27e-06
bladder cancer	Preliminary	GCST90199634	5-hydroxylysine levels	rs1040519	G	A	-0.0818991	0.0168315	1.14e-06	0.0488752	0.1417	0.03326	0.708369	6	9542333	0.291631	0.00290446	23.6704	TRUE	3.99e-06
bladder cancer	Preliminary	GCST90199634	5-hydroxylysine levels	rs55700529	A	G	0.292762	0.0593343	8.05e-07	-0.0217615	0.8561	0.120003	0.0170546	1	17851418	0.0170546	0.00298631	24.3395	TRUE	1.18e-06
bladder cancer	Preliminary	GCST90199634	5-hydroxylysine levels	rs74582811	G	A	0.227003	0.0458676	7.46e-07	-0.00628024	0.9449	0.0908697	0.0289046	15	78966596	0.0289046	0.00300442	24.4875	TRUE	1.02e-06
bladder cancer	Preliminary	GCST90199634	5-hydroxylysine levels	rs144429282	T	C	0.387083	0.0705729	4.14e-08	-0.0132123	0.9288	0.147864	0.0119106	3	30096963	0.0119106	0.0036876	30.0764	TRUE	6.11e-08
bladder cancer	Preliminary	GCST90199634	5-hydroxylysine levels	rs6495304	A	G	0.266767	0.0475445	2.01e-08	0.0355236	0.7081	0.094879	0.973048	15	78508074	0.026952	0.00385835	31.4743	TRUE	3.79e-08
bladder cancer	Preliminary	GCST90199634	5-hydroxylysine levels	rs3885951	G	A	0.578606	0.0249628	7.47e-119	0.0277824	0.5845	0.0508069	0.0990508	15	78533575	0.0990508	0.0620009	537.121	TRUE	2.16e-113
bladder cancer	Preliminary	GCST90199635	3-phenylpropionate hydrocinnamate levels	rs187719086	T	C	-0.29344	0.0662578	9.48e-06	-0.00677698	0.9562	0.123391	0.0137168	4	46001728	0.0137168	0.00246883	19.609	TRUE	1.2e-05
bladder cancer	Preliminary	GCST90199635	3-phenylpropionate hydrocinnamate levels	rs78674307	G	T	-0.150826	0.0340435	9.41e-06	0.0322133	0.6915	0.0811786	0.0557029	3	43525745	0.0557029	0.00247065	19.6234	TRUE	1.48e-05
bladder cancer	Preliminary	GCST90199635	3-phenylpropionate hydrocinnamate levels	rs75223710	T	C	-0.219819	0.0494675	8.84e-06	0.0668879	0.487	0.0962294	0.0257673	1	246124049	0.0257673	0.00248548	19.7415	TRUE	1.68e-05
bladder cancer	Preliminary	GCST90199635	3-phenylpropionate hydrocinnamate levels	rs143985394	G	A	-0.240823	0.0541185	8.59e-06	0.0766651	0.4766	0.107709	0.0216392	19	14838555	0.0216392	0.00249242	19.7968	TRUE	1.65e-05
bladder cancer	Preliminary	GCST90199635	3-phenylpropionate hydrocinnamate levels	rs73478203	G	A	0.0825426	0.0184542	7.72e-06	0.027988	0.4389	0.0361578	0.230375	6	79617290	0.230375	0.00251809	20.0012	TRUE	1.55e-05
bladder cancer	Preliminary	GCST90199635	3-phenylpropionate hydrocinnamate levels	rs10073658	G	A	0.104011	0.0231405	6.97e-06	0.0120726	0.7965	0.0468148	0.136043	18	51743877	0.136043	0.00254278	20.1978	TRUE	1.01e-05
bladder cancer	Preliminary	GCST90199635	3-phenylpropionate hydrocinnamate levels	rs77831208	T	C	0.249552	0.0549664	5.62e-06	-0.000899595	0.9938	0.115769	0.0208412	3	110665898	0.0208412	0.00259418	20.6071	TRUE	7e-06
bladder cancer	Preliminary	GCST90199635	3-phenylpropionate hydrocinnamate levels	rs146175767	T	C	-0.121342	0.0264241	4.39e-06	-0.0243999	0.636	0.0515528	0.0945706	4	86073341	0.0945706	0.0026538	21.082	TRUE	7.42e-06
bladder cancer	Preliminary	GCST90199635	3-phenylpropionate hydrocinnamate levels	rs17767728	C	T	0.0909404	0.0194777	3.03e-06	0.0473013	0.2055	0.0373617	0.194635	2	133697804	0.194635	0.00274313	21.7936	TRUE	8.64e-06
bladder cancer	Preliminary	GCST90199635	3-phenylpropionate hydrocinnamate levels	rs112307471	A	G	-0.238964	0.0506661	2.4e-06	0.0309748	0.7463	0.0957425	0.0250225	1	204454067	0.0250225	0.00279907	22.2393	TRUE	3.75e-06
bladder cancer	Preliminary	GCST90199635	3-phenylpropionate hydrocinnamate levels	rs2186671	G	A	-0.0760014	0.016068	2.25e-06	0.0267547	0.3805	0.030508	0.448059	11	109407701	0.448059	0.00281511	22.3671	TRUE	5.06e-06
bladder cancer	Preliminary	GCST90199635	3-phenylpropionate hydrocinnamate levels	rs62058082	T	C	-0.105084	0.0220071	1.8e-06	-0.120091	0.1387	0.0811073	0.168677	17	12879352	0.168677	0.0028688	22.7949	TRUE	6.07e-06
bladder cancer	Preliminary	GCST90199635	3-phenylpropionate hydrocinnamate levels	rs141685561	T	C	-0.143423	0.0298661	1.57e-06	0.0242927	0.7142	0.0663334	0.0739347	11	23891620	0.0739347	0.00290148	23.0553	TRUE	2.55e-06
bladder cancer	Preliminary	GCST90199635	3-phenylpropionate hydrocinnamate levels	rs13283163	A	G	0.170526	0.0347529	9.26e-07	0.131476	0.03883	0.0636386	0.0526149	9	3389660	0.0526149	0.00302888	24.0707	TRUE	4.78e-06
bladder cancer	Preliminary	GCST90199635	3-phenylpropionate hydrocinnamate levels	rs147941428	G	A	-0.340237	0.0690333	8.28e-07	0.115186	0.3525	0.12389	0.0130043	7	5766027	0.0130043	0.00305575	24.2849	TRUE	2.02e-06
bladder cancer	Preliminary	GCST90199635	3-phenylpropionate hydrocinnamate levels	rs74432647	T	C	0.150663	0.0304065	7.23e-07	0.0539283	0.3396	0.0564721	0.0724275	2	224858109	0.0724275	0.00308843	24.5454	TRUE	1.8e-06
bladder cancer	Preliminary	GCST90199635	3-phenylpropionate hydrocinnamate levels	rs79970883	T	C	-0.195098	0.03888	5.22e-07	0.0663535	0.3272	0.0677236	0.042993	13	84382959	0.042993	0.00316721	25.1735	TRUE	1.34e-06
bladder cancer	Preliminary	GCST90199635	3-phenylpropionate hydrocinnamate levels	rs34927101	T	C	0.294909	0.0587005	5.06e-07	-0.0128175	0.9102	0.113644	0.0178774	16	20433373	0.0178774	0.00317477	25.2338	TRUE	7.12e-07
bladder cancer	Preliminary	GCST90199635	3-phenylpropionate hydrocinnamate levels	rs148153141	G	A	-0.27871	0.0551887	4.42e-07	0.147225	0.1687	0.106964	0.0199163	16	20426589	0.0199163	0.00320782	25.4974	TRUE	1.51e-06
bladder cancer	Preliminary	GCST90199635	3-phenylpropionate hydrocinnamate levels	rs4812445	G	A	-0.0994662	0.0192108	2.25e-07	-0.0967637	0.142	0.0658981	0.253933	20	40610096	0.253933	0.00337128	26.801	TRUE	8.49e-07
bladder cancer	Preliminary	GCST90199635	3-phenylpropionate hydrocinnamate levels	rs191187061	T	C	-0.304207	0.0586874	2.18e-07	-0.0539198	0.7217	0.15138	0.0178844	1	156527256	0.0178844	0.00337893	26.862	TRUE	3.73e-07
bladder cancer	Preliminary	GCST90199636	kynurenine levels	rs72789484	A	G	-0.144555	0.0325854	9.16e-06	0.0541394	0.4012	0.0644916	0.0546991	16	75786534	0.0546991	0.00238148	19.675	TRUE	1.93e-05
bladder cancer	Preliminary	GCST90199636	kynurenine levels	rs34519073	A	G	0.071803	0.0160729	7.92e-06	-0.0116321	0.8488	0.0610128	0.311375	22	49143607	0.311375	0.00241495	19.9522	TRUE	1.11e-05
bladder cancer	Preliminary	GCST90199636	kynurenine levels	rs79435381	A	G	-0.166018	0.0368091	6.48e-06	-0.0465018	0.5505	0.0778911	0.0418438	1	75842746	0.0418438	0.00246145	20.3374	TRUE	1.19e-05
bladder cancer	Preliminary	GCST90199636	kynurenine levels	rs10883982	C	A	-0.0787528	0.0174501	6.39e-06	-0.0257652	0.4764	0.0361818	0.22765	10	104214575	0.22765	0.00246449	20.3625	TRUE	1.26e-05
bladder cancer	Preliminary	GCST90199636	kynurenine levels	rs55709807	A	G	0.178987	0.0395664	6.08e-06	-0.013311	0.8735	0.0836044	0.0356445	2	137960969	0.0356445	0.00247614	20.459	TRUE	8.4e-06
bladder cancer	Preliminary	GCST90199636	kynurenine levels	rs116794445	A	G	-0.322608	0.0709539	5.45e-06	0.155602	0.3195	0.156307	0.0110504	5	13501913	0.0110504	0.00250134	20.6677	TRUE	1.3e-05
bladder cancer	Preliminary	GCST90199636	kynurenine levels	rs17240098	T	G	0.148969	0.0327399	5.36e-06	-0.043251	0.5054	0.0649398	0.0553582	6	52270924	0.0553582	0.00250501	20.6982	TRUE	1.03e-05
bladder cancer	Preliminary	GCST90199636	kynurenine levels	rs10516101	T	C	-0.123617	0.0269608	4.54e-06	0.00974735	0.8593	0.0549874	0.0812102	5	173639728	0.0812102	0.00254359	21.0177	TRUE	6.39e-06
bladder cancer	Preliminary	GCST90199636	kynurenine levels	rs55879891	A	C	0.101148	0.0215999	2.83e-06	0.00924258	0.8334	0.0439405	0.137167	8	127356687	0.137167	0.00265289	21.9233	TRUE	4.13e-06
bladder cancer	Preliminary	GCST90199636	kynurenine levels	rs6481144	C	A	-0.21192	0.0450635	2.57e-06	-0.144273	0.09448	0.0862764	0.971072	10	55140633	0.028928	0.00267542	22.11	TRUE	9.87e-06
bladder cancer	Preliminary	GCST90199636	kynurenine levels	rs72761290	A	C	0.135722	0.0286233	2.12e-06	0.100484	0.07505	0.0564464	0.0752681	9	130403493	0.0752681	0.00271982	22.4779	TRUE	8.85e-06
bladder cancer	Preliminary	GCST90199636	kynurenine levels	rs9821445	C	T	0.0994985	0.0206581	1.46e-06	-0.052118	0.2273	0.0431675	0.147783	3	184219831	0.147783	0.00280604	23.1925	TRUE	4.27e-06
bladder cancer	Preliminary	GCST90199636	kynurenine levels	rs9988529	C	T	-0.180183	0.036929	1.07e-06	-0.027226	0.7211	0.0762656	0.042129	1	63194695	0.042129	0.0028794	23.8006	TRUE	1.77e-06
bladder cancer	Preliminary	GCST90199636	kynurenine levels	rs9933330	T	C	-0.103406	0.0193124	8.58e-08	0.0358345	0.3606	0.0391966	0.180459	16	20355488	0.180459	0.00346556	28.6625	TRUE	2.34e-07
bladder cancer	Preliminary	GCST90199636	kynurenine levels	rs10216901	T	C	-0.092585	0.0153069	1.46e-09	-0.0205866	0.5125	0.0314324	0.372432	8	39947074	0.372432	0.0044182	36.5764	TRUE	3.8e-09
bladder cancer	Preliminary	GCST90199636	kynurenine levels	rs6540080	A	G	-0.107927	0.0164258	5.01e-11	0.0108587	0.7836	0.0395394	0.287217	16	87784963	0.287217	0.00520956	43.162	TRUE	1.04e-10
bladder cancer	Preliminary	GCST90199636	kynurenine levels	rs3184504	C	T	-0.108142	0.0148104	2.84e-13	-0.0250828	0.4048	0.0301085	0.513669	12	111446804	0.486331	0.00642566	53.3028	TRUE	1.2e-12
bladder cancer	Preliminary	GCST90199636	kynurenine levels	rs61825638	T	C	0.130031	0.0171027	2.89e-14	-0.00059982	0.9889	0.0431146	0.246402	1	241550102	0.246402	0.00696293	57.7908	TRUE	5.61e-14
bladder cancer	Preliminary	GCST90199636	kynurenine levels	rs4843270	A	C	0.205627	0.0165261	1.53e-35	0.0215301	0.6081	0.0419864	0.265349	16	87844466	0.265349	0.0184332	154.78	TRUE	2.77e-34
bladder cancer	Preliminary	GCST90199637	N-acetylglutamate levels	rs148895950	G	T	-0.297994	0.0670282	8.76e-06	0.076881	0.549	0.128293	0.0133051	7	118109730	0.0133051	0.00252694	19.7601	TRUE	1.56e-05
bladder cancer	Preliminary	GCST90199637	N-acetylglutamate levels	rs7154858	C	T	0.0944413	0.0212157	8.53e-06	0.0466724	0.258	0.0412617	0.155615	14	70529167	0.155615	0.00253339	19.8106	TRUE	2.1e-05
bladder cancer	Preliminary	GCST90199637	N-acetylglutamate levels	rs10957056	C	A	0.087937	0.0197421	8.42e-06	0.00571631	0.8804	0.0379917	0.191407	8	58487627	0.191407	0.00253658	19.8356	TRUE	1.13e-05
bladder cancer	Preliminary	GCST90199637	N-acetylglutamate levels	rs79132971	A	C	0.132736	0.0296366	7.51e-06	0.0436385	0.5308	0.0696227	0.0725952	2	3293263	0.0725952	0.00256448	20.0544	TRUE	1.36e-05
bladder cancer	Preliminary	GCST90199637	N-acetylglutamate levels	rs187543759	C	T	-0.329606	0.0734255	7.16e-06	-0.131379	0.4701	0.181886	0.0110081	6	77383611	0.0110081	0.00257614	20.1458	TRUE	1.38e-05
bladder cancer	Preliminary	GCST90199637	N-acetylglutamate levels	rs28690110	T	C	-0.0796679	0.017735	7.05e-06	0.0276796	0.42	0.034324	0.256755	17	43990158	0.256755	0.00257974	20.174	TRUE	1.44e-05
bladder cancer	Preliminary	GCST90199637	N-acetylglutamate levels	rs116233634	G	A	0.279475	0.0616153	5.74e-06	0.120813	0.3193	0.12131	0.0158761	9	14712674	0.0158761	0.00263002	20.5683	TRUE	1.33e-05
bladder cancer	Preliminary	GCST90199637	N-acetylglutamate levels	rs2265815	G	A	0.0912856	0.0200603	5.35e-06	-0.0332413	0.4681	0.0458138	0.820119	9	127531312	0.179881	0.00264711	20.7023	TRUE	1.05e-05
bladder cancer	Preliminary	GCST90199637	N-acetylglutamate levels	rs76105072	C	T	0.178385	0.0390113	4.82e-06	0.0981642	0.186	0.074226	0.0402336	4	157967616	0.0402336	0.00267281	20.9038	TRUE	1.38e-05
bladder cancer	Preliminary	GCST90199637	N-acetylglutamate levels	rs10872573	C	T	-0.0805091	0.0174765	4.09e-06	0.0226547	0.5082	0.03424	0.723072	6	100362746	0.276928	0.00271266	21.2163	TRUE	7.77e-06
bladder cancer	Preliminary	GCST90199637	N-acetylglutamate levels	rs4336667	A	G	-0.0726878	0.0157023	3.67e-06	-0.00169856	0.9552	0.0302353	0.567883	9	105978380	0.432117	0.00273905	21.4232	TRUE	4.74e-06
bladder cancer	Preliminary	GCST90199637	N-acetylglutamate levels	rs60665648	C	T	-0.261085	0.0554528	2.5e-06	-0.0243023	0.8297	0.112989	0.0195022	13	41455862	0.0195022	0.00283321	22.1618	TRUE	3.61e-06
bladder cancer	Preliminary	GCST90199637	N-acetylglutamate levels	rs186654219	A	G	0.36491	0.0767441	1.99e-06	-0.116983	0.539	0.190425	0.0103212	5	64819753	0.0103212	0.00288947	22.6032	TRUE	3.76e-06
bladder cancer	Preliminary	GCST90199637	N-acetylglutamate levels	rs12070599	A	G	-0.0833283	0.0173446	1.55e-06	0.0731085	0.2383	0.0619959	0.31028	1	166530566	0.31028	0.00294963	23.0752	TRUE	4.3e-06
bladder cancer	Preliminary	GCST90199637	N-acetylglutamate levels	rs2803552	C	T	-0.205145	0.0419759	1.02e-06	0.0632593	0.4596	0.0855427	0.96381	10	86543369	0.03619	0.00305203	23.8787	TRUE	2.16e-06
bladder cancer	Preliminary	GCST90199637	N-acetylglutamate levels	rs10762589	T	C	-0.0883667	0.017702	5.98e-07	0.000100005	0.9982	0.0443291	0.752636	10	74229994	0.247364	0.00318377	24.9127	TRUE	7.73e-07
bladder cancer	Preliminary	GCST90199637	N-acetylglutamate levels	rs148804382	A	C	0.395956	0.0769657	2.68e-07	0.0590072	0.6537	0.131528	0.0103166	3	52078217	0.0103166	0.00338083	26.4599	TRUE	4.85e-07
bladder cancer	Preliminary	GCST90199637	N-acetylglutamate levels	rs10854172	C	T	0.116341	0.01969	3.45e-09	0.00260339	0.946	0.0384373	0.187765	20	46598884	0.187765	0.00445481	34.903	TRUE	5.23e-09
bladder cancer	Preliminary	GCST90199637	N-acetylglutamate levels	rs10168931	A	G	0.123014	0.0183105	1.84e-11	-0.0188218	0.6074	0.0366333	0.224014	2	73650092	0.224014	0.00575172	45.1229	TRUE	4.74e-11
bladder cancer	Preliminary	GCST90199638	glycerol 3-phosphate levels	rs162416	G	T	0.0765529	0.0172667	9.27e-06	0.0392607	0.2392	0.0333569	0.289002	3	324356	0.289002	0.0023911	19.6516	TRUE	2.4e-05
bladder cancer	Preliminary	GCST90199638	glycerol 3-phosphate levels	rs7968044	C	A	-0.0992173	0.022321	8.79e-06	-0.0497421	0.2676	0.044869	0.140581	12	97298167	0.140581	0.00240345	19.7534	TRUE	2.19e-05
bladder cancer	Preliminary	GCST90199638	glycerol 3-phosphate levels	rs74622263	G	A	-0.148881	0.0334532	8.57e-06	-0.02137	0.7539	0.0681657	0.0567904	16	87361698	0.0567904	0.00240929	19.8015	TRUE	1.29e-05
bladder cancer	Preliminary	GCST90199638	glycerol 3-phosphate levels	rs6945869	T	C	-0.18358	0.0411328	8.08e-06	-0.0525924	0.6754	0.125594	0.0389125	7	154196642	0.0389125	0.002423	19.9144	TRUE	1.31e-05
bladder cancer	Preliminary	GCST90199638	glycerol 3-phosphate levels	rs118152300	T	G	0.167422	0.0374675	7.88e-06	0.0873023	0.2105	0.0697196	0.0451781	10	120249022	0.0451781	0.00242881	19.9623	TRUE	2.16e-05
bladder cancer	Preliminary	GCST90199638	glycerol 3-phosphate levels	rs16840029	A	G	0.170339	0.0376776	6.16e-06	-0.0371031	0.6201	0.0748486	0.0445551	1	240441410	0.0445551	0.00248607	20.4341	TRUE	1.06e-05
bladder cancer	Preliminary	GCST90199638	glycerol 3-phosphate levels	rs79393239	T	C	-0.213038	0.0470789	6.04e-06	0.0761254	0.3698	0.084881	0.0279306	4	184336884	0.0279306	0.00249064	20.4718	TRUE	1.34e-05
bladder cancer	Preliminary	GCST90199638	glycerol 3-phosphate levels	rs75198564	G	A	0.0914908	0.0201541	5.64e-06	-0.00139902	0.9733	0.0417996	0.180152	12	125321224	0.180152	0.00250652	20.6026	TRUE	7.18e-06
bladder cancer	Preliminary	GCST90199638	glycerol 3-phosphate levels	rs113971921	T	C	0.0971709	0.0213914	5.56e-06	-0.0653195	0.4373	0.0840921	0.166028	4	108745728	0.166028	0.00250978	20.6295	TRUE	1.15e-05
bladder cancer	Preliminary	GCST90199638	glycerol 3-phosphate levels	rs10521085	T	C	-0.113394	0.0249262	5.39e-06	-0.0934903	0.06175	0.050046	0.108586	16	7662319	0.108586	0.00251714	20.6901	TRUE	2.22e-05
bladder cancer	Preliminary	GCST90199638	glycerol 3-phosphate levels	rs72852030	T	C	0.269297	0.0591747	5.34e-06	-0.0923968	0.4543	0.123481	0.0168581	2	29222247	0.0168581	0.002519	20.7055	TRUE	1.08e-05
bladder cancer	Preliminary	GCST90199638	glycerol 3-phosphate levels	rs4709324	C	T	-0.0959369	0.0210023	4.93e-06	-0.0093561	0.8134	0.0396374	0.171541	6	159442131	0.171541	0.00253786	20.8608	TRUE	7.19e-06
bladder cancer	Preliminary	GCST90199638	glycerol 3-phosphate levels	rs118174096	T	C	-0.281275	0.06139	4.61e-06	0.00742752	0.9542	0.129324	0.0158449	6	112661622	0.0158449	0.00255323	20.9875	TRUE	5.99e-06
bladder cancer	Preliminary	GCST90199638	glycerol 3-phosphate levels	rs337370	T	C	-0.0731129	0.0158083	3.75e-06	0.034074	0.3504	0.0364891	0.519666	5	177500083	0.480334	0.00260147	21.3851	TRUE	8.7e-06
bladder cancer	Preliminary	GCST90199638	glycerol 3-phosphate levels	rs7319463	A	G	-0.217628	0.0465571	2.95e-06	0.161461	0.05015	0.0824333	0.0285504	13	31418470	0.0285504	0.00265727	21.845	TRUE	1.34e-05
bladder cancer	Preliminary	GCST90199638	glycerol 3-phosphate levels	rs143671553	G	A	-0.236422	0.0500149	2.28e-06	0.0315939	0.7525	0.100188	0.0235791	6	76893247	0.0235791	0.00271724	22.3394	TRUE	3.58e-06
bladder cancer	Preliminary	GCST90199638	glycerol 3-phosphate levels	rs149344982	A	G	0.321236	0.0677323	2.11e-06	-0.0702721	0.6649	0.162232	0.0133024	1	21563267	0.0133024	0.00273527	22.488	TRUE	3.6e-06
bladder cancer	Preliminary	GCST90199638	glycerol 3-phosphate levels	rs149000340	T	C	-0.283142	0.059454	1.91e-06	0.161578	0.15	0.112244	0.0174881	2	207084178	0.0174881	0.00275791	22.6746	TRUE	6.41e-06
bladder cancer	Preliminary	GCST90199638	glycerol 3-phosphate levels	rs72650882	C	T	0.193643	0.0400346	1.32e-06	0.00390762	0.9606	0.0791007	0.0394383	1	20713817	0.0394383	0.00284465	23.3898	TRUE	1.75e-06
bladder cancer	Preliminary	GCST90199638	glycerol 3-phosphate levels	rs12770630	T	C	-0.115058	0.0235144	9.93e-07	0.100262	0.02046	0.0432575	0.12587	10	109776626	0.12587	0.00291094	23.9365	TRUE	6.21e-06
bladder cancer	Preliminary	GCST90199638	glycerol 3-phosphate levels	rs3750309	G	T	0.0779824	0.015705	6.85e-07	0.00420885	0.8905	0.0305716	0.455985	8	60876009	0.455985	0.00299741	24.6497	TRUE	9.84e-07
bladder cancer	Preliminary	GCST90199638	glycerol 3-phosphate levels	rs56704741	C	T	-0.104833	0.0165102	2.16e-10	-0.00618086	0.8695	0.0376208	0.344183	1	21378351	0.344183	0.00489209	40.3075	TRUE	3.88e-10
bladder cancer	Preliminary	GCST90199639	imidazole lactate levels	rs72933650	T	C	0.132911	0.0300497	9.73e-06	-0.00399202	0.946	0.0589396	0.0722807	6	105879701	0.0722807	0.00236398	19.5585	TRUE	1.25e-05
bladder cancer	Preliminary	GCST90199639	imidazole lactate levels	rs72943057	C	T	-0.219653	0.0494957	9.09e-06	-0.12628	0.2309	0.105405	0.0234716	6	106574147	0.0234716	0.00237977	19.6895	TRUE	2.4e-05
bladder cancer	Preliminary	GCST90199639	imidazole lactate levels	rs11672362	T	C	0.184489	0.0415283	8.89e-06	0.0367677	0.6424	0.0791818	0.0352009	19	43645748	0.0352009	0.00238477	19.7309	TRUE	1.48e-05
bladder cancer	Preliminary	GCST90199639	imidazole lactate levels	rs116793365	G	A	-0.300561	0.0670653	7.41e-06	0.168774	0.1421	0.114967	0.0127972	3	37065699	0.0127972	0.00242686	20.08	TRUE	2.34e-05
bladder cancer	Preliminary	GCST90199639	imidazole lactate levels	rs148327605	T	C	0.137958	0.0306471	6.75e-06	0.0532953	0.3654	0.0588818	0.0658858	10	92225957	0.0658858	0.00244839	20.2586	TRUE	1.5e-05
bladder cancer	Preliminary	GCST90199639	imidazole lactate levels	rs3765719	C	T	0.126601	0.0281066	6.66e-06	0.155835	0.3237	0.157907	0.0864132	1	3687327	0.0864132	0.00245144	20.2839	TRUE	1.56e-05
bladder cancer	Preliminary	GCST90199639	imidazole lactate levels	rs61774831	A	C	0.317674	0.0703736	6.36e-06	-0.387505	0.02287	0.170287	0.0119251	1	53879416	0.0119251	0.00246209	20.3722	TRUE	3.34e-05
bladder cancer	Preliminary	GCST90199639	imidazole lactate levels	rs150565193	T	C	-0.248798	0.0546598	5.32e-06	0.026652	0.7957	0.102937	0.0195122	3	26721560	0.0195122	0.00250322	20.7135	TRUE	7.88e-06
bladder cancer	Preliminary	GCST90199639	imidazole lactate levels	rs9878908	T	C	-0.086292	0.0187632	4.25e-06	-0.0612832	0.09984	0.03724	0.795375	3	12260963	0.204625	0.00255533	21.1457	TRUE	1.55e-05
bladder cancer	Preliminary	GCST90199639	imidazole lactate levels	rs2315488	A	G	-0.0871675	0.0184136	2.2e-06	0.0176549	0.6273	0.0363621	0.220711	4	139202403	0.220711	0.00270698	22.4041	TRUE	3.9e-06
bladder cancer	Preliminary	GCST90199639	imidazole lactate levels	rs1441770	A	G	-0.0757838	0.0157461	1.49e-06	-0.052118	0.09527	0.0312415	0.399513	8	19899808	0.399513	0.00279782	23.158	TRUE	5.92e-06
bladder cancer	Preliminary	GCST90199639	imidazole lactate levels	rs7563086	T	C	0.14342	0.0297498	1.43e-06	-0.00975229	0.8632	0.0565999	0.0697089	2	46142357	0.0697089	0.00280712	23.2352	TRUE	2.07e-06
bladder cancer	Preliminary	GCST90199639	imidazole lactate levels	rs61798917	A	G	0.0769112	0.0155656	7.77e-07	0.00380724	0.902	0.0309192	0.382142	1	89040410	0.382142	0.00294846	24.4086	TRUE	1.1e-06
bladder cancer	Preliminary	GCST90199639	imidazole lactate levels	rs145281230	G	A	-0.439015	0.0738951	2.83e-09	0.140527	0.3141	0.139598	0.0105506	3	50205849	0.0105506	0.00425701	35.2876	TRUE	9.64e-09
bladder cancer	Preliminary	GCST90199639	imidazole lactate levels	rs490379	C	A	-0.133215	0.0219505	1.29e-09	-0.0248877	0.577	0.0446199	0.136264	1	88252216	0.136264	0.00444135	36.8224	TRUE	3.1e-09
bladder cancer	Preliminary	GCST90199639	imidazole lactate levels	rs4150575	T	C	0.107027	0.0165673	1.05e-10	0.00904074	0.7863	0.0333461	0.688358	11	18334919	0.311642	0.00502949	41.7232	TRUE	2.12e-10
bladder cancer	Preliminary	GCST90199639	imidazole lactate levels	rs12601778	T	C	-0.107145	0.0153104	2.59e-12	0.0648586	0.0763	0.0365901	0.434368	17	82233472	0.434368	0.00589702	48.9627	TRUE	2.49e-11
bladder cancer	Preliminary	GCST90199639	imidazole lactate levels	rs143277630	T	C	-0.312217	0.0355437	1.58e-18	-0.0423888	0.5405	0.0692562	0.0475578	16	58781671	0.0475578	0.0092593	77.1405	TRUE	8.13e-18
bladder cancer	Preliminary	GCST90199639	imidazole lactate levels	rs10774021	T	C	0.194878	0.0158871	1.37e-34	0.0199986	0.5302	0.0318602	0.651353	12	240132	0.348647	0.0178988	150.429	TRUE	2.78e-33
bladder cancer	Preliminary	GCST90199639	imidazole lactate levels	rs11076256	T	C	0.714384	0.0271182	6.12e-153	0.0356272	0.5101	0.0540886	0.0774033	16	58718562	0.0774033	0.077539	693.804	TRUE	5.81e-145
bladder cancer	Preliminary	GCST90199639	imidazole lactate levels	rs7530513	A	G	0.397623	0.0144873	7.7e-166	-0.00657832	0.8287	0.0304032	0.50267	1	88944228	0.49733	0.0836136	753.118	TRUE	1.35e-157
bladder cancer	Preliminary	GCST90199640	4-guanidinobutanoate levels	rs72632963	C	T	-0.272225	0.0611352	8.47e-06	0.0731085	0.5376	0.118597	0.0149686	11	12411139	0.0149686	0.00242873	19.8229	TRUE	1.55e-05
bladder cancer	Preliminary	GCST90199640	4-guanidinobutanoate levels	rs706151	G	A	0.0669338	0.0149986	8.09e-06	0.0010005	0.9752	0.0321837	0.467889	7	134425414	0.467889	0.00243945	19.9105	TRUE	1.02e-05
bladder cancer	Preliminary	GCST90199640	4-guanidinobutanoate levels	rs61287921	A	G	-0.307334	0.06837	6.95e-06	0.0962907	0.4282	0.121537	0.0120779	6	89346157	0.0120779	0.00247501	20.2015	TRUE	1.43e-05
bladder cancer	Preliminary	GCST90199640	4-guanidinobutanoate levels	rs11787780	T	C	0.0743765	0.0165161	6.69e-06	-0.0314987	0.4367	0.0404983	0.285195	9	133589988	0.285195	0.00248393	20.2745	TRUE	1.37e-05
bladder cancer	Preliminary	GCST90199640	4-guanidinobutanoate levels	rs57389554	A	G	-0.14118	0.0313033	6.48e-06	0.0600685	0.3216	0.0606033	0.0592876	2	151848216	0.0592876	0.00249141	20.3357	TRUE	1.52e-05
bladder cancer	Preliminary	GCST90199640	4-guanidinobutanoate levels	rs11260738	A	G	-0.0674824	0.014947	6.34e-06	0.00561574	0.8535	0.0304121	0.508619	1	16374298	0.491381	0.0024966	20.3782	TRUE	8.87e-06
bladder cancer	Preliminary	GCST90199640	4-guanidinobutanoate levels	rs61991622	A	G	0.139752	0.0309457	6.3e-06	-0.166362	0.1625	0.119109	0.0647691	14	41384425	0.0647691	0.00249799	20.3896	TRUE	1.91e-05
bladder cancer	Preliminary	GCST90199640	4-guanidinobutanoate levels	rs112807038	T	C	0.185925	0.0407482	5.05e-06	-0.0343048	0.6967	0.0880109	0.0345951	18	14342105	0.0345951	0.00254984	20.8138	TRUE	8.12e-06
bladder cancer	Preliminary	GCST90199640	4-guanidinobutanoate levels	rs140852306	T	C	-0.128618	0.0280679	4.6e-06	0.0128826	0.8169	0.0556403	0.0768229	9	95736243	0.0768229	0.00257174	20.9931	TRUE	6.69e-06
bladder cancer	Preliminary	GCST90199640	4-guanidinobutanoate levels	rs13107325	T	C	0.131282	0.0286355	4.55e-06	0.026036	0.6456	0.0566144	0.0736144	4	102267552	0.0736144	0.00257421	21.0133	TRUE	7.68e-06
bladder cancer	Preliminary	GCST90199640	4-guanidinobutanoate levels	rs150629268	T	G	0.220045	0.0478751	4.3e-06	-0.0184291	0.8569	0.102201	0.0254143	8	24506353	0.0254143	0.00258726	21.1201	TRUE	6.06e-06
bladder cancer	Preliminary	GCST90199640	4-guanidinobutanoate levels	rs11580678	T	G	-0.0749203	0.0161818	3.66e-06	0.037598	0.2402	0.0320123	0.329111	1	90159570	0.329111	0.00262522	21.4308	TRUE	9.91e-06
bladder cancer	Preliminary	GCST90199640	4-guanidinobutanoate levels	rs7380998	G	A	-0.179866	0.0385778	3.13e-06	0.0592194	0.444	0.0773648	0.961782	5	112609807	0.038218	0.00266212	21.7328	TRUE	6.54e-06
bladder cancer	Preliminary	GCST90199640	4-guanidinobutanoate levels	rs77951681	C	T	0.101923	0.021744	2.77e-06	-0.0209784	0.8066	0.085691	0.138948	18	21587191	0.138948	0.00269065	21.9664	TRUE	4.12e-06
bladder cancer	Preliminary	GCST90199640	4-guanidinobutanoate levels	rs13163650	G	A	0.0793781	0.0168637	2.51e-06	-0.0833296	0.01172	0.0330612	0.726177	5	155810911	0.273823	0.00271318	22.1508	TRUE	1.65e-05
bladder cancer	Preliminary	GCST90199640	4-guanidinobutanoate levels	rs151040866	A	G	-0.159233	0.0326279	1.06e-06	0.0429075	0.5118	0.065404	0.0549247	4	6543550	0.0549247	0.00291596	23.8112	TRUE	2.15e-06
bladder cancer	Preliminary	GCST90199640	4-guanidinobutanoate levels	rs114708452	T	C	0.193902	0.039056	6.88e-07	0.112721	0.1364	0.0756855	0.0385138	3	146791475	0.0385138	0.00301744	24.6424	TRUE	2.52e-06
bladder cancer	Preliminary	GCST90199640	4-guanidinobutanoate levels	rs12145688	G	T	0.0783759	0.01516	2.34e-07	0.0454159	0.1389	0.0306885	0.404815	1	16416847	0.404815	0.00327119	26.7214	TRUE	9.08e-07
bladder cancer	Preliminary	GCST90199640	4-guanidinobutanoate levels	rs7969761	T	C	0.0903542	0.0151665	2.56e-09	-0.00129916	0.9662	0.0306588	0.545855	12	246676	0.454145	0.0043391	35.4829	TRUE	3.88e-09
bladder cancer	Preliminary	GCST90199640	4-guanidinobutanoate levels	rs3737704	C	A	-0.450808	0.0141416	1e-200	-0.0322736	0.2905	0.0305324	0.55384	1	15487474	0.44616	0.110938	1015.97	TRUE	2.88e-208
bladder cancer	Preliminary	GCST90199641	glucuronate levels	rs116932970	C	A	0.16785	0.0379049	9.5e-06	0.0303561	0.6961	0.0777185	0.042454	22	18070390	0.042454	0.00244878	19.6039	TRUE	1.49e-05
bladder cancer	Preliminary	GCST90199641	glucuronate levels	rs7510321	C	T	0.0811601	0.0183015	9.22e-06	0.00672255	0.8513	0.0358612	0.771942	21	31524330	0.228058	0.00245587	19.6609	TRUE	1.27e-05
bladder cancer	Preliminary	GCST90199641	glucuronate levels	rs73231674	G	T	-0.140286	0.031236	7.08e-06	0.0406137	0.5081	0.0613686	0.0645404	21	42831393	0.0645404	0.00251875	20.1655	TRUE	1.33e-05
bladder cancer	Preliminary	GCST90199641	glucuronate levels	rs150551895	T	C	0.264587	0.0586271	6.39e-06	-0.0533512	0.6478	0.116788	0.0176136	21	17149914	0.0176136	0.00254329	20.3625	TRUE	1.06e-05
bladder cancer	Preliminary	GCST90199641	glucuronate levels	rs141615044	A	C	0.336958	0.0744002	5.93e-06	0.038429	0.8744	0.243111	0.010653	9	129612425	0.010653	0.00256125	20.5066	TRUE	8.13e-06
bladder cancer	Preliminary	GCST90199641	glucuronate levels	rs12092559	T	G	-0.106219	0.0234488	5.9e-06	-0.0415257	0.4144	0.0508785	0.118985	1	53119153	0.118985	0.00256219	20.5142	TRUE	1.23e-05
bladder cancer	Preliminary	GCST90199641	glucuronate levels	rs12050756	G	A	0.199795	0.0437976	5.07e-06	-0.119293	0.1871	0.0904278	0.0314485	15	32792425	0.0314485	0.00259837	20.8046	TRUE	1.46e-05
bladder cancer	Preliminary	GCST90199641	glucuronate levels	rs62391856	T	C	0.0882028	0.0192251	4.48e-06	0.0173496	0.793	0.0661148	0.215529	5	126449075	0.215529	0.00262813	21.0435	TRUE	6.62e-06
bladder cancer	Preliminary	GCST90199641	glucuronate levels	rs6539427	C	T	-0.0846334	0.0184289	4.38e-06	0.000100005	0.9978	0.0362692	0.220234	12	108450527	0.220234	0.00263331	21.0851	TRUE	5.47e-06
bladder cancer	Preliminary	GCST90199641	glucuronate levels	rs1561398	T	C	-0.0832245	0.0178383	3.08e-06	0.0212236	0.5438	0.0349604	0.252229	5	72190958	0.252229	0.00271754	21.7614	TRUE	5.76e-06
bladder cancer	Preliminary	GCST90199641	glucuronate levels	rs10898981	C	A	0.0773381	0.0164678	2.65e-06	-0.0375848	0.2452	0.0323425	0.678023	11	74381420	0.321977	0.00275347	22.0499	TRUE	7.16e-06
bladder cancer	Preliminary	GCST90199641	glucuronate levels	rs189957470	T	C	-0.288782	0.0611897	2.36e-06	0.0259334	0.8751	0.164988	0.0160574	12	56534866	0.0160574	0.00278059	22.2677	TRUE	3.31e-06
bladder cancer	Preliminary	GCST90199641	glucuronate levels	rs117910752	G	A	0.185814	0.0381401	1.11e-06	-0.171176	0.05472	0.0891036	0.0415035	8	37721648	0.0415035	0.00296256	23.7293	TRUE	5.16e-06
bladder cancer	Preliminary	GCST90199642	ribitol levels	rs77703857	T	C	0.191571	0.0432535	9.47e-06	0.0766651	0.5957	0.144489	0.0350223	8	13054916	0.0350223	0.00240761	19.6115	TRUE	1.63e-05
bladder cancer	Preliminary	GCST90199642	ribitol levels	rs117035597	A	C	-0.164258	0.0368759	8.41e-06	0.0140989	0.8435	0.0714164	0.0453645	22	36220843	0.0453645	0.00243515	19.8363	TRUE	1.18e-05
bladder cancer	Preliminary	GCST90199642	ribitol levels	rs73317157	A	G	-0.122647	0.0273357	7.23e-06	0.0343844	0.5293	0.0546587	0.0875741	12	66992819	0.0875741	0.00247056	20.1255	TRUE	1.34e-05
bladder cancer	Preliminary	GCST90199642	ribitol levels	rs142220999	T	C	0.334271	0.0744908	7.21e-06	-0.286231	0.07833	0.162589	0.0109313	10	18476449	0.0109313	0.00247135	20.1319	TRUE	2.7e-05
bladder cancer	Preliminary	GCST90199642	ribitol levels	rs144424724	T	C	-0.331572	0.0738799	7.19e-06	0.0958503	0.4867	0.137802	0.0110974	7	3631189	0.0110974	0.00247198	20.1371	TRUE	1.39e-05
bladder cancer	Preliminary	GCST90199642	ribitol levels	rs60688348	C	A	0.0788168	0.0175391	7e-06	0.0575232	0.09529	0.0344836	0.263264	7	157052597	0.263264	0.00247834	20.1891	TRUE	2.48e-05
bladder cancer	Preliminary	GCST90199642	ribitol levels	rs34552467	C	A	0.0748839	0.0166187	6.61e-06	-0.0020978	0.9573	0.0391804	0.329207	16	88476287	0.329207	0.00249181	20.2991	TRUE	8.48e-06
bladder cancer	Preliminary	GCST90199642	ribitol levels	rs12625462	A	G	0.100419	0.0222218	6.21e-06	0.00833464	0.8499	0.0440413	0.141742	20	860453	0.141742	0.00250611	20.4158	TRUE	8.72e-06
bladder cancer	Preliminary	GCST90199642	ribitol levels	rs80012250	G	A	-0.164302	0.0363521	6.19e-06	-0.0380662	0.5898	0.0706073	0.0478994	7	8248643	0.0478994	0.00250699	20.423	TRUE	1.09e-05
bladder cancer	Preliminary	GCST90199642	ribitol levels	rs2744764	T	C	0.117358	0.0259235	5.98e-06	-0.0415257	0.4191	0.0513943	0.0960564	1	25722122	0.0960564	0.00251513	20.4895	TRUE	1.25e-05
bladder cancer	Preliminary	GCST90199642	ribitol levels	rs7252227	T	G	-0.0705068	0.0155659	5.91e-06	-0.0391246	0.2012	0.0306105	0.581229	19	40795210	0.418771	0.00251788	20.5119	TRUE	1.66e-05
bladder cancer	Preliminary	GCST90199642	ribitol levels	rs186730428	G	A	-0.0721017	0.0158572	5.44e-06	0.00521357	0.8684	0.0314656	0.377822	5	119601173	0.377822	0.00253718	20.6696	TRUE	7.55e-06
bladder cancer	Preliminary	GCST90199642	ribitol levels	rs111422112	C	T	0.342769	0.075336	5.37e-06	0.253861	0.07469	0.142429	0.010822	22	23574266	0.010822	0.00254044	20.6962	TRUE	2.08e-05
bladder cancer	Preliminary	GCST90199642	ribitol levels	rs73248229	G	T	-0.190145	0.0417423	5.23e-06	0.055407	0.5096	0.0840187	0.0358819	4	41028911	0.0358819	0.0025464	20.7448	TRUE	1e-05
bladder cancer	Preliminary	GCST90199642	ribitol levels	rs74995512	A	G	-0.331117	0.0720991	4.38e-06	-0.199261	0.1958	0.154034	0.0113902	2	54360165	0.0113902	0.00258818	21.0861	TRUE	1.27e-05
bladder cancer	Preliminary	GCST90199642	ribitol levels	rs12144476	C	T	0.222626	0.0482583	3.96e-06	-0.0185273	0.8364	0.0897204	0.0264037	1	184922992	0.0264037	0.00261149	21.2765	TRUE	5.69e-06
bladder cancer	Preliminary	GCST90199642	ribitol levels	rs3845611	G	T	-0.104901	0.0226947	3.8e-06	0.00823381	0.8538	0.0446829	0.13437	1	13580483	0.13437	0.00262172	21.3601	TRUE	5.38e-06
bladder cancer	Preliminary	GCST90199642	ribitol levels	rs12967772	T	C	0.114477	0.0245399	3.09e-06	0.0752625	0.124	0.048929	0.885377	18	66948438	0.114623	0.00267021	21.7562	TRUE	1.06e-05
bladder cancer	Preliminary	GCST90199642	ribitol levels	rs7903429	T	C	0.0970626	0.0205295	2.27e-06	0.00752827	0.8501	0.039834	0.170385	10	68178595	0.170385	0.00274265	22.3481	TRUE	3.27e-06
bladder cancer	Preliminary	GCST90199642	ribitol levels	rs73217598	A	G	0.307856	0.0648737	2.08e-06	-0.0892921	0.511	0.135851	0.0144704	8	14190551	0.0144704	0.00276295	22.5139	TRUE	4.11e-06
bladder cancer	Preliminary	GCST90199642	ribitol levels	rs117587050	C	T	0.301156	0.0631777	1.87e-06	0.191766	0.1072	0.119042	0.015144	11	105893774	0.015144	0.00278779	22.7169	TRUE	6.98e-06
bladder cancer	Preliminary	GCST90199642	ribitol levels	rs1420467	A	G	0.0920482	0.0191097	1.46e-06	0.0732161	0.05499	0.0381541	0.792493	3	169009292	0.207507	0.00284644	23.1962	TRUE	6.77e-06
bladder cancer	Preliminary	GCST90199642	ribitol levels	rs77987208	C	T	-0.117677	0.0227397	2.28e-07	-0.0141987	0.751	0.0447456	0.132946	12	4758793	0.132946	0.00328399	26.7736	TRUE	3.82e-07
bladder cancer	Preliminary	GCST90199642	ribitol levels	rs72722075	T	C	-0.141262	0.0235479	1.99e-09	0.0300469	0.5077	0.0453591	0.123722	15	45031276	0.123722	0.00440803	35.9782	TRUE	5.1e-09
bladder cancer	Preliminary	GCST90199642	ribitol levels	rs72688441	A	G	-0.603321	0.0335227	2.04e-72	0.025523	0.6912	0.0642528	0.0538338	1	45585381	0.0538338	0.0383234	323.826	TRUE	1.02e-69
bladder cancer	Preliminary	GCST90199643	glycodeoxycholate levels	rs9514591	C	T	-0.0820086	0.0184498	8.79e-06	-0.00925702	0.7792	0.0330181	0.299417	13	106902887	0.299417	0.00286477	19.7519	TRUE	1.24e-05
bladder cancer	Preliminary	GCST90199643	glycodeoxycholate levels	rs2155345	T	G	-0.0810837	0.0182146	8.52e-06	-0.00349389	0.9523	0.0584079	0.318609	11	106056961	0.318609	0.00287329	19.8108	TRUE	1.06e-05
bladder cancer	Preliminary	GCST90199643	glycodeoxycholate levels	rs13101279	A	G	0.0770005	0.0172893	8.44e-06	-0.0489806	0.1103	0.0306733	0.608785	4	43747301	0.391215	0.00287596	19.8292	TRUE	2.55e-05
bladder cancer	Preliminary	GCST90199643	glycodeoxycholate levels	rs2351511	T	C	0.322661	0.0724084	8.35e-06	-0.070738	0.5556	0.120019	0.985905	14	61082729	0.014095	0.00287915	19.8513	TRUE	1.41e-05
bladder cancer	Preliminary	GCST90199643	glycodeoxycholate levels	rs60930884	G	T	-0.127602	0.028606	8.17e-06	0.0518197	0.2988	0.0498741	0.0979532	3	70517313	0.0979532	0.00288501	19.8918	TRUE	1.8e-05
bladder cancer	Preliminary	GCST90199643	glycodeoxycholate levels	rs73153108	T	C	0.230561	0.0515713	7.8e-06	0.0372866	0.6838	0.0915495	0.027794	3	27092670	0.027794	0.00289799	19.9816	TRUE	1.19e-05
bladder cancer	Preliminary	GCST90199643	glycodeoxycholate levels	rs80078071	A	G	0.0973519	0.0216891	7.17e-06	0.0158245	0.8286	0.0730935	0.191709	4	180100099	0.191709	0.00292103	20.1409	TRUE	9.81e-06
bladder cancer	Preliminary	GCST90199643	glycodeoxycholate levels	rs7687207	G	A	0.0783161	0.0172861	5.88e-06	-0.0548669	0.07044	0.0303288	0.548944	4	89128817	0.451056	0.00297587	20.5202	TRUE	2.05e-05
bladder cancer	Preliminary	GCST90199643	glycodeoxycholate levels	rs2290258	C	A	0.124683	0.0274227	5.45e-06	-0.0219572	0.6544	0.049049	0.106372	2	99400611	0.106372	0.00299703	20.6665	TRUE	8.61e-06
bladder cancer	Preliminary	GCST90199643	glycodeoxycholate levels	rs115480587	G	A	-0.243568	0.0535613	5.43e-06	-0.0313049	0.7431	0.0955141	0.024909	4	35291120	0.024909	0.00299803	20.6734	TRUE	7.99e-06
bladder cancer	Preliminary	GCST90199643	glycodeoxycholate levels	rs55917677	T	C	0.0908851	0.0199131	5.02e-06	-0.0286846	0.4192	0.0355091	0.234824	4	153779899	0.234824	0.00301992	20.8248	TRUE	9.85e-06
bladder cancer	Preliminary	GCST90199643	glycodeoxycholate levels	rs62448268	A	G	0.0953227	0.0205955	3.69e-06	0.011769	0.7571	0.0380515	0.206154	7	22789845	0.206154	0.00310526	21.4152	TRUE	5.42e-06
bladder cancer	Preliminary	GCST90199643	glycodeoxycholate levels	rs146174820	A	G	-0.286214	0.0611534	2.87e-06	0.0305623	0.7864	0.112781	0.0197154	2	68387100	0.0197154	0.00317512	21.8985	TRUE	4.14e-06
bladder cancer	Preliminary	GCST90199643	glycodeoxycholate levels	rs74927400	T	C	0.330046	0.0678883	1.16e-06	-0.0553401	0.6356	0.116786	0.0157956	11	75231821	0.0157956	0.00342507	23.6283	TRUE	1.96e-06
bladder cancer	Preliminary	GCST90199643	glycodeoxycholate levels	rs76962381	T	C	-0.10889	0.0207547	1.55e-07	0.00813298	0.8242	0.0366109	0.207403	8	58264401	0.207403	0.00398666	27.518	TRUE	2.33e-07
bladder cancer	Preliminary	GCST90199643	glycodeoxycholate levels	rs7403557	G	A	0.101229	0.019175	1.3e-07	-0.0181346	0.5944	0.0340574	0.731422	15	27057832	0.268578	0.0040363	27.862	TRUE	2.42e-07
bladder cancer	Preliminary	GCST90199644	theobromine levels	rs35155698	C	T	0.0750576	0.0169732	9.77e-06	0.0627268	0.05602	0.0328261	0.300798	3	895304	0.300798	0.00239748	19.5504	TRUE	3.93e-05
bladder cancer	Preliminary	GCST90199644	theobromine levels	rs11657948	A	G	0.119169	0.026931	9.64e-06	0.00994933	0.854	0.0540674	0.0951605	17	9168331	0.0951605	0.00240056	19.5756	TRUE	1.33e-05
bladder cancer	Preliminary	GCST90199644	theobromine levels	rs147824813	G	T	0.298848	0.0673004	8.97e-06	0.0347985	0.7809	0.125109	0.0136067	10	127259371	0.0136067	0.00241741	19.7133	TRUE	1.32e-05
bladder cancer	Preliminary	GCST90199644	theobromine levels	rs11653172	G	A	-0.0719812	0.0161773	8.61e-06	-0.00727348	0.8125	0.0306637	0.507309	17	12739959	0.492691	0.0024272	19.7934	TRUE	1.24e-05
bladder cancer	Preliminary	GCST90199644	theobromine levels	rs12431055	T	C	0.128412	0.0287893	8.18e-06	0.0108587	0.8412	0.0541965	0.0798941	13	29639326	0.0798941	0.00243907	19.8903	TRUE	1.15e-05
bladder cancer	Preliminary	GCST90199644	theobromine levels	rs62205691	A	G	-0.282897	0.0634126	8.15e-06	0.00230265	0.9849	0.121665	0.0153181	20	57241225	0.0153181	0.00243995	19.8975	TRUE	1.02e-05
bladder cancer	Preliminary	GCST90199644	theobromine levels	rs144661998	A	G	0.0958879	0.0213092	6.8e-06	-0.00369317	0.9269	0.0402544	0.159529	10	105655335	0.159529	0.00248227	20.2435	TRUE	8.94e-06
bladder cancer	Preliminary	GCST90199644	theobromine levels	rs7485735	C	T	-0.0794824	0.0175283	5.77e-06	-0.0009995	0.975	0.0318942	0.686925	12	71325737	0.313075	0.00252059	20.5568	TRUE	7.33e-06
bladder cancer	Preliminary	GCST90199644	theobromine levels	rs150576152	G	A	0.207064	0.0456525	5.74e-06	-0.0101483	0.9072	0.0870571	0.0301517	15	62851995	0.0301517	0.00252185	20.5671	TRUE	7.71e-06
bladder cancer	Preliminary	GCST90199644	theobromine levels	rs6669746	A	G	0.0701676	0.0154489	5.57e-06	-0.0735292	0.01604	0.0305353	0.483722	1	15027271	0.483722	0.0025288	20.6239	TRUE	3.17e-05
bladder cancer	Preliminary	GCST90199644	theobromine levels	rs6878843	T	G	0.11814	0.0259449	5.28e-06	-0.00856323	0.8672	0.0512106	0.0981603	5	103831871	0.0981603	0.00254168	20.7292	TRUE	7.33e-06
bladder cancer	Preliminary	GCST90199644	theobromine levels	rs113666924	A	G	-0.199128	0.043086	3.81e-06	-0.092488	0.2635	0.0827147	0.0343297	22	40846014	0.0343297	0.00261812	21.3543	TRUE	9.92e-06
bladder cancer	Preliminary	GCST90199644	theobromine levels	rs116892987	A	G	-0.329003	0.0711461	3.76e-06	-0.0656005	0.5902	0.12181	0.0122552	6	102527357	0.0122552	0.00262116	21.3792	TRUE	6.72e-06
bladder cancer	Preliminary	GCST90199644	theobromine levels	rs6497692	T	C	0.0748062	0.0156289	1.7e-06	-0.0496469	0.1046	0.0305905	0.431385	16	23868061	0.431385	0.00280759	22.904	TRUE	6.43e-06
bladder cancer	Preliminary	GCST90199644	theobromine levels	rs13065149	T	G	-0.0774221	0.0160933	1.5e-06	-0.0071742	0.8144	0.0305606	0.416893	3	176871340	0.416893	0.00283623	23.1384	TRUE	2.26e-06
bladder cancer	Preliminary	GCST90199644	theobromine levels	rs12549440	T	C	0.0794261	0.0165038	1.49e-06	0.0440564	0.1602	0.0313703	0.34769	8	122576372	0.34769	0.00283831	23.1554	TRUE	4.92e-06
bladder cancer	Preliminary	GCST90199644	theobromine levels	rs6569661	G	A	-0.0859588	0.0178126	1.39e-06	0.0166376	0.7904	0.0625967	0.726404	6	130185619	0.273596	0.00285378	23.2819	TRUE	2.14e-06
bladder cancer	Preliminary	GCST90199644	theobromine levels	rs139776	T	C	-0.0834689	0.0169698	8.71e-07	0.0077298	0.8111	0.0323413	0.332129	22	24917479	0.332129	0.00296444	24.1874	TRUE	1.33e-06
bladder cancer	Preliminary	GCST90199644	theobromine levels	rs117966480	C	A	-0.322677	0.0654721	8.29e-07	-0.216642	0.3768	0.245124	0.0145231	9	126819947	0.0145231	0.00297622	24.2838	TRUE	1.98e-06
bladder cancer	Preliminary	GCST90199644	theobromine levels	rs79880362	T	C	0.146943	0.0295016	6.33e-07	0.0341775	0.5511	0.0573339	0.0745231	4	125202033	0.0745231	0.00303963	24.8028	TRUE	1.25e-06
bladder cancer	Preliminary	GCST90199644	theobromine levels	rs2529273	T	C	0.101541	0.0178971	1.4e-08	0.064476	0.13	0.0425837	0.726808	7	74873835	0.273192	0.00394038	32.1818	TRUE	6.52e-08
bladder cancer	Preliminary	GCST90199645	quinate levels	rs77082173	T	C	0.201076	0.0453441	9.23e-06	0.0422814	0.6185	0.0849063	0.030454	6	6132622	0.030454	0.00239235	19.6595	TRUE	1.56e-05
bladder cancer	Preliminary	GCST90199645	quinate levels	rs114371828	T	C	-0.267108	0.0601557	8.98e-06	-0.0772388	0.5223	0.120723	0.0166605	1	201989140	0.0166605	0.00239863	19.7113	TRUE	1.67e-05
bladder cancer	Preliminary	GCST90199645	quinate levels	rs112388569	T	C	-0.298781	0.0671713	8.67e-06	0.0307685	0.8241	0.138426	0.0132667	4	7138269	0.0132667	0.00240701	19.7803	TRUE	1.23e-05
bladder cancer	Preliminary	GCST90199645	quinate levels	rs1594297	A	G	0.224925	0.0505211	8.5e-06	0.209857	0.04023	0.102301	0.974516	2	16476976	0.025484	0.00241139	19.8164	TRUE	3.79e-05
bladder cancer	Preliminary	GCST90199645	quinate levels	rs553719	C	T	0.147306	0.0328968	7.54e-06	0.103917	0.1448	0.0712665	0.937921	1	36867336	0.062079	0.00243926	20.046	TRUE	2.35e-05
bladder cancer	Preliminary	GCST90199645	quinate levels	rs186185553	T	C	-0.255397	0.0568661	7.08e-06	0.136966	0.1837	0.103025	0.0190144	11	57944141	0.0190144	0.00245383	20.166	TRUE	2.05e-05
bladder cancer	Preliminary	GCST90199645	quinate levels	rs2108740	A	C	-0.169235	0.0373631	5.91e-06	0.0706371	0.295	0.0674523	0.0446539	17	13876053	0.0446539	0.00249572	20.5111	TRUE	1.45e-05
bladder cancer	Preliminary	GCST90199645	quinate levels	rs73202647	C	T	-0.109072	0.0238233	4.69e-06	-0.0662558	0.1636	0.0475612	0.121515	8	12746929	0.121515	0.00254976	20.9564	TRUE	1.44e-05
bladder cancer	Preliminary	GCST90199645	quinate levels	rs4148714	C	A	-0.125867	0.027082	3.36e-06	0.00440971	0.9335	0.0528475	0.0913027	7	117598399	0.0913027	0.00262728	21.5952	TRUE	4.47e-06
bladder cancer	Preliminary	GCST90199645	quinate levels	rs34099891	T	G	-0.0824109	0.0174244	2.25e-06	-0.0103463	0.7624	0.0342218	0.26108	5	60842512	0.26108	0.00272055	22.3639	TRUE	3.51e-06
bladder cancer	Preliminary	GCST90199645	quinate levels	rs76051019	A	G	-0.23203	0.0487058	1.9e-06	0.155835	0.08956	0.0917908	0.0258336	21	33150052	0.0258336	0.00276002	22.6893	TRUE	7.54e-06
bladder cancer	Preliminary	GCST90199645	quinate levels	rs145444661	T	C	-0.329336	0.0679412	1.25e-06	0.0502412	0.7078	0.134044	0.0131884	18	43137607	0.0131884	0.0028573	23.4912	TRUE	2.08e-06
bladder cancer	Preliminary	GCST90199645	quinate levels	rs62027288	C	T	0.0759955	0.0156247	1.15e-06	-0.0457379	0.1368	0.0307417	0.460441	15	75142406	0.460441	0.00287665	23.6508	TRUE	4.11e-06
bladder cancer	Preliminary	GCST90199645	quinate levels	rs116020639	C	T	-0.316022	0.0623683	4.04e-07	0.0319035	0.8272	0.146149	0.0157528	2	64880349	0.0157528	0.0031213	25.6685	TRUE	6.23e-07
bladder cancer	Preliminary	GCST90199645	quinate levels	rs115520044	A	G	0.330168	0.0606751	5.28e-08	0.0272684	0.8334	0.129638	0.0166095	14	49488289	0.0166095	0.00359807	29.6035	TRUE	8.54e-08
bladder cancer	Preliminary	GCST90199646	gentisate levels	rs187258635	T	C	-0.236251	0.0532573	9.16e-06	-0.0898407	0.7283	0.258618	0.0215081	1	207663120	0.0215081	0.00244979	19.6735	TRUE	1.4e-05
bladder cancer	Preliminary	GCST90199646	gentisate levels	rs77091748	T	C	0.25787	0.0580381	8.87e-06	0.026036	0.84	0.128959	0.0181761	11	79180565	0.0181761	0.0024576	19.7364	TRUE	1.24e-05
bladder cancer	Preliminary	GCST90199646	gentisate levels	rs75476920	C	T	-0.0942693	0.0212045	8.76e-06	-0.0323704	0.5265	0.0511091	0.15625	17	42064447	0.15625	0.00246048	19.7595	TRUE	1.61e-05
bladder cancer	Preliminary	GCST90199646	gentisate levels	rs62362979	G	A	0.273101	0.0610391	7.67e-06	0.108365	0.438	0.139722	0.0161857	5	84208390	0.0161857	0.00249202	20.0134	TRUE	1.54e-05
bladder cancer	Preliminary	GCST90199646	gentisate levels	rs367715	G	A	0.0721685	0.0160673	7.07e-06	-0.0192142	0.5464	0.0318557	0.348675	20	46487542	0.348675	0.00251144	20.1698	TRUE	1.28e-05
bladder cancer	Preliminary	GCST90199646	gentisate levels	rs3861695	T	C	-0.0760413	0.0169127	6.92e-06	0.012275	0.7104	0.0330579	0.683305	1	83506486	0.316695	0.00251642	20.2099	TRUE	1.08e-05
bladder cancer	Preliminary	GCST90199646	gentisate levels	rs77380220	A	G	0.222387	0.0486142	4.77e-06	0.112945	0.2045	0.0890146	0.0258828	3	70959872	0.0258828	0.00260474	20.9211	TRUE	1.34e-05
bladder cancer	Preliminary	GCST90199646	gentisate levels	rs10097464	C	T	-0.0715199	0.015626	4.72e-06	0.00813298	0.7891	0.030406	0.441401	8	135773275	0.441401	0.00260753	20.9435	TRUE	6.99e-06
bladder cancer	Preliminary	GCST90199646	gentisate levels	rs79188489	T	G	0.343904	0.0751315	4.71e-06	-0.126456	0.4114	0.153946	0.0106531	4	29074567	0.0106531	0.00260796	20.947	TRUE	9.96e-06
bladder cancer	Preliminary	GCST90199646	gentisate levels	rs62621664	T	G	0.265359	0.0575444	4e-06	-0.262287	0.0514	0.134636	0.0182409	6	24504968	0.0182409	0.00264677	21.2595	TRUE	1.74e-05
bladder cancer	Preliminary	GCST90199646	gentisate levels	rs1010664	C	T	0.200004	0.0431905	3.64e-06	0.0744003	0.3632	0.0818229	0.0324447	10	14923688	0.0324447	0.00266898	21.4384	TRUE	8.25e-06
bladder cancer	Preliminary	GCST90199646	gentisate levels	rs76930336	A	C	-0.202699	0.0432874	2.83e-06	-0.126104	0.2292	0.104875	0.0324797	11	118594049	0.0324797	0.00272897	21.9216	TRUE	7.84e-06
bladder cancer	Preliminary	GCST90199646	gentisate levels	rs10153505	G	T	-0.109387	0.02296	1.9e-06	0.0149106	0.7787	0.0530601	0.854558	19	652948	0.145442	0.00282465	22.6923	TRUE	2.91e-06
bladder cancer	Preliminary	GCST90199646	gentisate levels	rs1041350	C	T	0.0994006	0.0208627	1.89e-06	0.0423857	0.2917	0.0401989	0.162725	9	23613595	0.162725	0.00282497	22.6949	TRUE	4.86e-06
bladder cancer	Preliminary	GCST90199646	gentisate levels	rs9959080	A	G	-0.0926697	0.0194371	1.86e-06	0.0505567	0.1911	0.0386717	0.807333	18	59433536	0.192667	0.0028287	22.725	TRUE	5.65e-06
bladder cancer	Preliminary	GCST90199646	gentisate levels	rs2833465	T	C	-0.110209	0.023061	1.76e-06	0.0532953	0.223	0.0437352	0.12614	21	31591790	0.12614	0.00284215	22.8333	TRUE	5.05e-06
bladder cancer	Preliminary	GCST90199646	gentisate levels	rs12471344	A	G	-0.204526	0.0425454	1.53e-06	0.0608121	0.6719	0.14358	0.0351109	2	154259805	0.0351109	0.00287572	23.1038	TRUE	2.6e-06
bladder cancer	Preliminary	GCST90199646	gentisate levels	rs522708	G	A	-0.0822705	0.0169917	1.29e-06	0.00491204	0.8848	0.0339026	0.283475	1	96017489	0.283475	0.0029171	23.4372	TRUE	1.82e-06
bladder cancer	Preliminary	GCST90199646	gentisate levels	rs9572022	G	A	-0.0758655	0.0155994	1.15e-06	0.0515038	0.09254	0.0306179	0.568464	13	68811966	0.431536	0.00294305	23.6464	TRUE	4.6e-06
bladder cancer	Preliminary	GCST90199646	gentisate levels	rs72645867	A	G	0.162441	0.0331451	9.54e-07	0.0879573	0.4767	0.123601	0.0602902	13	95314726	0.0602902	0.00298853	24.0129	TRUE	2e-06
bladder cancer	Preliminary	GCST90199646	gentisate levels	rs73217253	A	G	-0.160981	0.0328036	9.23e-07	-0.123721	0.06528	0.067118	0.0584083	3	133872734	0.0584083	0.00299645	24.0767	TRUE	4.16e-06
bladder cancer	Preliminary	GCST90199646	gentisate levels	rs375709482	T	C	-0.273576	0.0557177	9.11e-07	-0.0342082	0.7856	0.125752	0.0191874	6	114434155	0.0191874	0.00299965	24.1025	TRUE	1.42e-06
bladder cancer	Preliminary	GCST90199646	gentisate levels	rs147503040	A	G	0.240882	0.0486921	7.54e-07	0.0763412	0.3711	0.0853533	0.0254653	3	182797506	0.0254653	0.00304489	24.4671	TRUE	1.81e-06
bladder cancer	Preliminary	GCST90199646	gentisate levels	rs72824920	C	T	0.192917	0.0371937	2.14e-07	0.0758017	0.2904	0.0716974	0.0442895	2	50345769	0.0442895	0.0033462	26.8964	TRUE	6.1e-07
bladder cancer	Preliminary	GCST90199647	theophylline levels	rs180968112	A	G	-0.313019	0.0708522	9.97e-06	-0.493476	0.004732	0.174698	0.0133062	16	16587338	0.0133062	0.00248906	19.513	TRUE	6.63e-05
bladder cancer	Preliminary	GCST90199647	theophylline levels	rs74069834	G	A	-0.270594	0.0611119	9.52e-06	0.00984834	0.9356	0.121883	0.0173385	12	21946362	0.0173385	0.00250023	19.6008	TRUE	1.22e-05
bladder cancer	Preliminary	GCST90199647	theophylline levels	rs1388182	T	C	-0.155876	0.0349153	8.03e-06	0.120361	0.05933	0.0638271	0.0561395	2	179285708	0.0561395	0.00254158	19.9258	TRUE	3.14e-05
bladder cancer	Preliminary	GCST90199647	theophylline levels	rs4615950	T	C	-0.0738501	0.0164924	7.54e-06	-0.0326608	0.2918	0.0309821	0.399028	10	106010522	0.399028	0.00255685	20.0458	TRUE	1.79e-05
bladder cancer	Preliminary	GCST90199647	theophylline levels	rs149370966	A	G	-0.270438	0.0600696	6.73e-06	0.0713886	0.5316	0.114119	0.0180128	20	39722660	0.0180128	0.00258455	20.2635	TRUE	1.23e-05
bladder cancer	Preliminary	GCST90199647	theophylline levels	rs75723819	A	C	-0.211336	0.0468234	6.38e-06	0.0361454	0.6784	0.0871715	0.0308404	3	120099185	0.0308404	0.00259761	20.3662	TRUE	1.02e-05
bladder cancer	Preliminary	GCST90199647	theophylline levels	rs72793907	G	A	-0.274555	0.0606691	6.03e-06	-0.0780715	0.496	0.114677	0.0174664	2	22537986	0.0174664	0.00261138	20.4745	TRUE	1.14e-05
bladder cancer	Preliminary	GCST90199647	theophylline levels	rs17428030	G	A	0.136372	0.0301283	6e-06	0.0010005	0.9877	0.0648985	0.0811424	9	84338706	0.0811424	0.00261245	20.4828	TRUE	7.47e-06
bladder cancer	Preliminary	GCST90199647	theophylline levels	rs74526939	G	A	-0.20014	0.0441667	5.86e-06	-0.00637961	0.9374	0.0812294	0.0338003	18	50073331	0.0338003	0.00261831	20.529	TRUE	7.6e-06
bladder cancer	Preliminary	GCST90199647	theophylline levels	rs7323950	G	A	-0.0792948	0.0174912	5.8e-06	-0.00139902	0.9664	0.0332121	0.669651	13	22199638	0.330349	0.00262055	20.5466	TRUE	7.36e-06
bladder cancer	Preliminary	GCST90199647	theophylline levels	rs75095637	C	A	0.140865	0.0309814	5.45e-06	-0.0624113	0.2856	0.0584472	0.0721271	15	24913444	0.0721271	0.00263597	20.6677	TRUE	1.32e-05
bladder cancer	Preliminary	GCST90199647	theophylline levels	rs116572946	T	C	-0.278367	0.060805	4.69e-06	-0.0547722	0.6287	0.113269	0.0176742	13	60080909	0.0176742	0.00267225	20.953	TRUE	7.93e-06
bladder cancer	Preliminary	GCST90199647	theophylline levels	rs79542551	G	A	-0.328871	0.0716904	4.49e-06	-0.0219572	0.8722	0.136495	0.0127102	13	93072020	0.0127102	0.00268315	21.0387	TRUE	6.18e-06
bladder cancer	Preliminary	GCST90199647	theophylline levels	rs34804482	C	T	-0.242551	0.0527985	4.35e-06	-0.0888347	0.3722	0.0995503	0.0234865	11	27368192	0.0234865	0.00269076	21.0985	TRUE	9.56e-06
bladder cancer	Preliminary	GCST90199647	theophylline levels	rs10902695	T	C	-0.0834655	0.018084	3.92e-06	0.0659262	0.04988	0.0336188	0.274212	1	28319022	0.274212	0.00271598	21.2968	TRUE	1.69e-05
bladder cancer	Preliminary	GCST90199647	theophylline levels	rs116926604	C	T	-0.276332	0.0591917	3.04e-06	0.0681718	0.5353	0.109966	0.0187757	7	86916079	0.0187757	0.00277853	21.7886	TRUE	5.68e-06
bladder cancer	Preliminary	GCST90199647	theophylline levels	rs643104	C	T	-0.0815481	0.017458	3e-06	-0.0441126	0.46	0.0597046	0.336783	11	118696416	0.336783	0.00278171	21.8136	TRUE	6.06e-06
bladder cancer	Preliminary	GCST90199647	theophylline levels	rs75870478	T	C	-0.281468	0.0600974	2.82e-06	0.034695	0.7528	0.11016	0.0183091	4	35563982	0.0183091	0.00279649	21.9298	TRUE	4.34e-06
bladder cancer	Preliminary	GCST90199647	theophylline levels	rs2245730	C	A	-0.0787472	0.0162537	1.27e-06	0.043534	0.1534	0.030494	0.435058	21	42705218	0.435058	0.0029919	23.4668	TRUE	4.18e-06
bladder cancer	Preliminary	GCST90199647	theophylline levels	rs79361921	A	G	-0.232926	0.0470132	7.25e-07	-0.0324672	0.7075	0.0865294	0.0295007	8	58022004	0.0295007	0.00312837	24.5406	TRUE	1.21e-06
bladder cancer	Preliminary	GCST90199647	theophylline levels	rs12259905	T	C	0.155223	0.0305894	3.89e-07	0.108922	0.05483	0.0567239	0.0731332	10	28920494	0.0731332	0.00328114	25.743	TRUE	1.92e-06
bladder cancer	Preliminary	GCST90199647	theophylline levels	rs115520044	A	G	0.322722	0.0619626	1.91e-07	0.0272684	0.8334	0.129638	0.016898	14	49488289	0.016898	0.00345602	27.1198	TRUE	2.93e-07
bladder cancer	Preliminary	GCST90199649	1-stearoyl-2-arachidonoyl-GPI (18:0/20:4) levels	rs60417901	T	C	-0.226606	0.051098	9.22e-06	0.027474	0.792	0.104181	0.0227329	7	92597062	0.0227329	0.00241203	19.662	TRUE	1.34e-05
bladder cancer	Preliminary	GCST90199649	1-stearoyl-2-arachidonoyl-GPI (18:0/20:4) levels	rs10188669	A	G	-0.0671657	0.0151226	8.94e-06	-0.00945516	0.7534	0.0300967	0.51141	2	150897389	0.48859	0.00241928	19.7213	TRUE	1.35e-05
bladder cancer	Preliminary	GCST90199649	1-stearoyl-2-arachidonoyl-GPI (18:0/20:4) levels	rs34542491	T	C	0.0896599	0.0199692	7.13e-06	-0.0037928	0.9263	0.0410028	0.175664	5	168805806	0.175664	0.00247227	20.1543	TRUE	9.36e-06
bladder cancer	Preliminary	GCST90199649	1-stearoyl-2-arachidonoyl-GPI (18:0/20:4) levels	rs115307528	G	A	-0.299834	0.0666202	6.77e-06	-0.229046	0.1295	0.151078	0.0131579	2	166268501	0.0131579	0.00248408	20.2508	TRUE	2.2e-05
bladder cancer	Preliminary	GCST90199649	1-stearoyl-2-arachidonoyl-GPI (18:0/20:4) levels	rs11121795	T	C	-0.178874	0.0395199	6.01e-06	0.054245	0.4767	0.0762275	0.0377603	1	6399939	0.0377603	0.00251227	20.4812	TRUE	1.18e-05
bladder cancer	Preliminary	GCST90199649	1-stearoyl-2-arachidonoyl-GPI (18:0/20:4) levels	rs141701630	T	C	0.317893	0.0698624	5.36e-06	0.0839252	0.5541	0.141855	0.012135	7	100573450	0.012135	0.00253902	20.6999	TRUE	9.79e-06
bladder cancer	Preliminary	GCST90199649	1-stearoyl-2-arachidonoyl-GPI (18:0/20:4) levels	rs2712421	T	G	0.0732419	0.0160311	4.91e-06	0.0393647	0.2197	0.0320736	0.655887	3	128568900	0.344113	0.00255962	20.8682	TRUE	1.35e-05
bladder cancer	Preliminary	GCST90199649	1-stearoyl-2-arachidonoyl-GPI (18:0/20:4) levels	rs79608464	A	G	0.25749	0.0562381	4.68e-06	-0.0811191	0.4989	0.119959	0.01871	16	71298685	0.01871	0.00257062	20.9581	TRUE	9.09e-06
bladder cancer	Preliminary	GCST90199649	1-stearoyl-2-arachidonoyl-GPI (18:0/20:4) levels	rs80195574	A	G	-0.221346	0.0471492	2.67e-06	-0.0800119	0.4309	0.101583	0.0272033	14	34113605	0.0272033	0.00270219	22.0337	TRUE	5.7e-06
bladder cancer	Preliminary	GCST90199649	1-stearoyl-2-arachidonoyl-GPI (18:0/20:4) levels	rs140033739	A	G	-0.166275	0.0351807	2.29e-06	-0.0541093	0.4855	0.0775779	0.0496511	6	30237375	0.0496511	0.00273873	22.3325	TRUE	4.63e-06
bladder cancer	Preliminary	GCST90199649	1-stearoyl-2-arachidonoyl-GPI (18:0/20:4) levels	rs400810	G	A	0.128883	0.0270407	1.88e-06	-0.0254728	0.63	0.0528781	0.0862856	5	31675054	0.0862856	0.0027851	22.7116	TRUE	3.31e-06
bladder cancer	Preliminary	GCST90199649	1-stearoyl-2-arachidonoyl-GPI (18:0/20:4) levels	rs66466742	T	C	-0.189746	0.0383851	7.68e-07	0.0595377	0.4453	0.0780031	0.0402441	19	11225768	0.0402441	0.00299511	24.4294	TRUE	1.7e-06
bladder cancer	Preliminary	GCST90199649	1-stearoyl-2-arachidonoyl-GPI (18:0/20:4) levels	rs1532085	G	A	-0.0917612	0.0157522	5.7e-09	-0.0249853	0.4208	0.0310363	0.623614	15	58391167	0.376386	0.00415454	33.9257	TRUE	1.58e-08
bladder cancer	Preliminary	GCST90199649	1-stearoyl-2-arachidonoyl-GPI (18:0/20:4) levels	rs7241918	T	G	0.132894	0.0200029	3.06e-11	0.0738618	0.07297	0.0411941	0.826708	18	49634583	0.173292	0.00539722	44.1284	TRUE	2.56e-10
bladder cancer	Preliminary	GCST90199649	1-stearoyl-2-arachidonoyl-GPI (18:0/20:4) levels	rs77960347	G	A	0.479876	0.0634052	3.78e-14	0.140067	0.2577	0.123751	0.0143349	18	49583585	0.0143349	0.00699289	57.2666	TRUE	2.33e-13
bladder cancer	Preliminary	GCST90199649	1-stearoyl-2-arachidonoyl-GPI (18:0/20:4) levels	rs112957492	C	T	-0.195795	0.0157253	1.38e-35	0.0216323	0.5002	0.0320871	0.338891	1	62651339	0.338891	0.0187026	154.988	TRUE	3.24e-34
bladder cancer	Preliminary	GCST90199649	1-stearoyl-2-arachidonoyl-GPI (18:0/20:4) levels	rs174560	C	T	-0.263536	0.0162451	3.5e-59	0.0369752	0.2541	0.0324217	0.306967	11	61814292	0.306967	0.0313402	263.105	TRUE	2.26e-56
bladder cancer	Preliminary	GCST90199650	indolelactate levels	rs7617388	G	A	-0.0945532	0.0213736	9.7e-06	-0.0102473	0.8114	0.042944	0.857589	3	18845898	0.142411	0.00237142	19.5655	TRUE	1.39e-05
bladder cancer	Preliminary	GCST90199650	indolelactate levels	rs150393758	T	C	0.172921	0.0390292	9.4e-06	0.172807	0.02296	0.0759892	0.0355126	17	69863978	0.0355126	0.00237861	19.625	TRUE	4.76e-05
bladder cancer	Preliminary	GCST90199650	indolelactate levels	rs75333405	C	T	-0.170317	0.0384177	9.28e-06	-0.0570417	0.495	0.0835926	0.0356968	12	89836373	0.0356968	0.00238155	19.6493	TRUE	1.77e-05
bladder cancer	Preliminary	GCST90199650	indolelactate levels	rs185272650	T	C	-0.300455	0.067736	9.18e-06	0.155952	0.2703	0.14147	0.0112236	3	183994764	0.0112236	0.0023841	19.6704	TRUE	2.28e-05
bladder cancer	Preliminary	GCST90199650	indolelactate levels	rs19009	C	T	-0.0637423	0.0143515	8.93e-06	0.0437429	0.1494	0.0303422	0.428307	20	6755951	0.428307	0.00239036	19.7222	TRUE	2.74e-05
bladder cancer	Preliminary	GCST90199650	indolelactate levels	rs2794660	T	C	0.0949183	0.0213333	8.61e-06	-0.00079968	0.9851	0.0428198	0.140026	13	46749020	0.140026	0.00239874	19.7915	TRUE	1.08e-05
bladder cancer	Preliminary	GCST90199650	indolelactate levels	rs1867457	C	T	-0.102015	0.0229082	8.46e-06	-0.00727348	0.8804	0.048341	0.111679	5	180177217	0.111679	0.00240294	19.8263	TRUE	1.15e-05
bladder cancer	Preliminary	GCST90199650	indolelactate levels	rs11950935	C	T	-0.0798371	0.0178954	8.15e-06	-0.0676586	0.08187	0.0388857	0.194657	5	27771436	0.194657	0.00241168	19.8985	TRUE	3.02e-05
bladder cancer	Preliminary	GCST90199650	indolelactate levels	rs1255731	C	T	-0.0753124	0.0168771	8.1e-06	-0.0329511	0.3594	0.0359528	0.236978	14	63549593	0.236978	0.00241285	19.9082	TRUE	1.8e-05
bladder cancer	Preliminary	GCST90199650	indolelactate levels	rs62154332	T	C	0.118683	0.0265768	7.98e-06	0.0613436	0.2705	0.0556702	0.0765673	2	101471008	0.0765673	0.00241637	19.9373	TRUE	1.99e-05
bladder cancer	Preliminary	GCST90199650	indolelactate levels	rs117078442	A	G	-0.209946	0.046984	7.88e-06	-0.0615654	0.5267	0.0972517	0.024059	7	22296682	0.024059	0.00241939	19.9623	TRUE	1.46e-05
bladder cancer	Preliminary	GCST90199650	indolelactate levels	rs61674325	T	C	-0.0679091	0.0151389	7.27e-06	-0.0550562	0.09017	0.0324911	0.329491	14	43587540	0.329491	0.00243809	20.1169	TRUE	2.64e-05
bladder cancer	Preliminary	GCST90199650	indolelactate levels	rs190002061	A	G	-0.265524	0.058646	5.97e-06	-0.203594	0.1912	0.155767	0.0150532	2	49252618	0.0150532	0.00248366	20.4939	TRUE	1.72e-05
bladder cancer	Preliminary	GCST90199650	indolelactate levels	rs34380016	G	A	-0.0666468	0.0146285	5.21e-06	-0.00767051	0.8023	0.0306365	0.437266	1	29231718	0.437266	0.00251482	20.7517	TRUE	7.68e-06
bladder cancer	Preliminary	GCST90199650	indolelactate levels	rs2472509	G	T	0.07003	0.0152695	4.51e-06	0.00170145	0.9583	0.0325405	0.326865	9	104921949	0.326865	0.00254831	21.0287	TRUE	5.85e-06
bladder cancer	Preliminary	GCST90199650	indolelactate levels	rs142582686	T	G	0.164806	0.0355849	3.63e-06	-0.0699924	0.7002	0.181775	0.0429166	10	101005147	0.0429166	0.00259852	21.4442	TRUE	5.91e-06
bladder cancer	Preliminary	GCST90199650	indolelactate levels	rs113392484	C	T	0.318007	0.0686372	3.6e-06	-0.0562858	0.6992	0.145667	0.0109306	6	78437780	0.0109306	0.00260055	21.4609	TRUE	5.86e-06
bladder cancer	Preliminary	GCST90199650	indolelactate levels	rs139117506	C	A	-0.175748	0.0379139	3.56e-06	0.145604	0.04953	0.0741364	0.0370029	15	83308234	0.0370029	0.00260312	21.4822	TRUE	1.61e-05
bladder cancer	Preliminary	GCST90199650	indolelactate levels	rs148403098	T	C	0.167538	0.0359224	3.1e-06	-0.0402778	0.6126	0.079543	0.0411829	14	102351945	0.0411829	0.00263507	21.7466	TRUE	5.5e-06
bladder cancer	Preliminary	GCST90199650	indolelactate levels	rs35021400	A	C	-0.0820587	0.0174559	2.59e-06	-0.0020978	0.9542	0.0365258	0.214409	16	87013026	0.214409	0.00267696	22.0932	TRUE	3.41e-06
bladder cancer	Preliminary	GCST90199650	indolelactate levels	rs73782967	A	G	-0.152997	0.0316953	1.39e-06	-0.0441126	0.5189	0.0683871	0.0546588	5	116927323	0.0546588	0.00282222	23.2954	TRUE	2.77e-06
bladder cancer	Preliminary	GCST90199650	indolelactate levels	rs1354368	G	A	-0.072441	0.0148179	1.01e-06	0.0236781	0.4555	0.0317283	0.64522	4	99520729	0.35478	0.00289453	23.8941	TRUE	2.2e-06
bladder cancer	Preliminary	GCST90199650	indolelactate levels	rs145909629	A	G	0.321487	0.0589415	4.92e-08	-0.0001	0.9991	0.0886494	0.0147347	9	26547368	0.0147347	0.00360048	29.7426	TRUE	6.78e-08
bladder cancer	Preliminary	GCST90199650	indolelactate levels	rs11647808	A	C	0.212473	0.0262875	6.34e-16	0.0466724	0.3843	0.0536464	0.0790114	16	58736977	0.0790114	0.0078726	65.3136	TRUE	3.53e-15
bladder cancer	Preliminary	GCST90199650	indolelactate levels	rs2997922	T	C	0.185074	0.0156931	4.22e-32	0.00160128	0.9618	0.0334332	0.709362	9	128818465	0.290638	0.0166127	139.049	TRUE	2.66e-31
bladder cancer	Preliminary	GCST90199651	docosahexaenoate DHA; 22:6n3 levels	rs1934826	A	G	-0.065497	0.0148097	9.75e-06	0.0115666	0.7033	0.030369	0.454628	13	75950409	0.454628	0.00235694	19.5544	TRUE	1.54e-05
bladder cancer	Preliminary	GCST90199651	docosahexaenoate DHA; 22:6n3 levels	rs13268878	G	A	-0.0830568	0.0187327	9.26e-06	0.0598562	0.4019	0.0714076	0.207876	8	74456081	0.207876	0.00236887	19.6537	TRUE	1.95e-05
bladder cancer	Preliminary	GCST90199651	docosahexaenoate DHA; 22:6n3 levels	rs11715464	G	A	-0.068416	0.0152901	7.66e-06	-0.00757126	0.8082	0.0311897	0.380725	3	42868195	0.380725	0.0024125	20.0166	TRUE	1.11e-05
bladder cancer	Preliminary	GCST90199651	docosahexaenoate DHA; 22:6n3 levels	rs148894582	G	A	-0.292453	0.0652677	7.44e-06	0.0386369	0.7866	0.142715	0.0129169	10	58620420	0.0129169	0.00241928	20.0729	TRUE	1.1e-05
bladder cancer	Preliminary	GCST90199651	docosahexaenoate DHA; 22:6n3 levels	rs181031465	T	C	0.282577	0.0630184	7.32e-06	-0.0154796	0.9138	0.143003	0.0138364	2	164800745	0.0138364	0.00242274	20.1018	TRUE	9.76e-06
bladder cancer	Preliminary	GCST90199651	docosahexaenoate DHA; 22:6n3 levels	rs117676889	C	T	0.194787	0.0430833	6.15e-06	-0.159224	0.09232	0.094591	0.0302902	10	3308072	0.0302902	0.00246294	20.4361	TRUE	2.25e-05
bladder cancer	Preliminary	GCST90199651	docosahexaenoate DHA; 22:6n3 levels	rs73500833	T	C	-0.271564	0.0598372	5.67e-06	-0.175213	0.1516	0.122193	0.0153501	13	26756076	0.0153501	0.00248168	20.5919	TRUE	1.78e-05
bladder cancer	Preliminary	GCST90199651	docosahexaenoate DHA; 22:6n3 levels	rs3731644	C	T	0.110271	0.0242799	5.58e-06	0.0134906	0.8241	0.0606933	0.100677	2	235041233	0.100677	0.00248525	20.6217	TRUE	8.06e-06
bladder cancer	Preliminary	GCST90199651	docosahexaenoate DHA; 22:6n3 levels	rs77207094	C	T	-0.248645	0.0546737	5.42e-06	0.046882	0.6758	0.112104	0.0186215	5	11520799	0.0186215	0.00249196	20.6775	TRUE	8.91e-06
bladder cancer	Preliminary	GCST90199651	docosahexaenoate DHA; 22:6n3 levels	rs187828726	G	T	-0.221919	0.0487912	5.41e-06	0.096621	0.3152	0.0962006	0.023446	6	158506347	0.023446	0.00249255	20.6824	TRUE	1.3e-05
bladder cancer	Preliminary	GCST90199651	docosahexaenoate DHA; 22:6n3 levels	rs73045049	A	G	-0.182777	0.040097	5.16e-06	-0.0117309	0.9042	0.0974674	0.0352002	7	2658714	0.0352002	0.00250353	20.7737	TRUE	6.98e-06
bladder cancer	Preliminary	GCST90199651	docosahexaenoate DHA; 22:6n3 levels	rs11709701	T	C	0.0724482	0.0158802	5.06e-06	-0.00677698	0.8618	0.0389295	0.315498	3	197411278	0.315498	0.0025077	20.8084	TRUE	7.11e-06
bladder cancer	Preliminary	GCST90199651	docosahexaenoate DHA; 22:6n3 levels	rs34736275	A	G	0.0734802	0.0160133	4.46e-06	0.0407178	0.2088	0.0323962	0.327588	7	80571027	0.327588	0.00253687	21.0511	TRUE	1.27e-05
bladder cancer	Preliminary	GCST90199651	docosahexaenoate DHA; 22:6n3 levels	rs1018091	C	T	0.0675472	0.0146699	4.14e-06	0.00491204	0.8714	0.0303437	0.457063	4	143618621	0.457063	0.0025543	21.1961	TRUE	5.79e-06
bladder cancer	Preliminary	GCST90199651	docosahexaenoate DHA; 22:6n3 levels	rs12129379	T	G	0.0929219	0.0196733	2.32e-06	-0.0001	0.9971	0.0275118	0.17895	1	159995471	0.17895	0.00268742	22.3037	TRUE	2.96e-06
bladder cancer	Preliminary	GCST90199651	docosahexaenoate DHA; 22:6n3 levels	rs11930628	G	A	0.123625	0.0261218	2.22e-06	-0.0660686	0.233	0.0553957	0.0880354	4	59788149	0.0880354	0.00269808	22.3924	TRUE	6.29e-06
bladder cancer	Preliminary	GCST90199651	docosahexaenoate DHA; 22:6n3 levels	rs145325641	A	G	-0.229959	0.047234	1.12e-06	-0.185732	0.08438	0.10762	0.0247183	12	95241095	0.0247183	0.00285477	23.6966	TRUE	4.74e-06
bladder cancer	Preliminary	GCST90199651	docosahexaenoate DHA; 22:6n3 levels	rs8523	A	G	-0.0784228	0.0147676	1.09e-07	-0.0330479	0.2812	0.0306672	0.429891	6	10980820	0.429891	0.00339477	28.1942	TRUE	3.33e-07
bladder cancer	Preliminary	GCST90199651	docosahexaenoate DHA; 22:6n3 levels	rs174603	A	G	-0.0936123	0.015879	3.74e-09	0.016841	0.6652	0.0389167	0.318542	11	61858734	0.318542	0.00418044	34.7468	TRUE	7.83e-09
bladder cancer	Preliminary	GCST90199652	1-stearoyl-2-oleoyl-GPS (18:0/18:1) levels	rs2055570	G	A	-0.135106	0.0304665	9.23e-06	-0.00119928	0.984	0.0598015	0.927349	2	49116770	0.072651	0.00243545	19.6606	TRUE	1.15e-05
bladder cancer	Preliminary	GCST90199652	1-stearoyl-2-oleoyl-GPS (18:0/18:1) levels	rs13234046	A	G	-0.0842069	0.0189265	8.62e-06	0.00924258	0.8015	0.0367635	0.223223	7	10971985	0.223223	0.00245145	19.7901	TRUE	1.25e-05
bladder cancer	Preliminary	GCST90199652	1-stearoyl-2-oleoyl-GPS (18:0/18:1) levels	rs118096873	A	G	-0.330974	0.0743846	8.61e-06	-0.191364	0.1918	0.146608	0.0110821	8	48726583	0.0110821	0.00245183	19.7931	TRUE	2.4e-05
bladder cancer	Preliminary	GCST90199652	1-stearoyl-2-oleoyl-GPS (18:0/18:1) levels	rs78453362	A	G	0.154741	0.0347262	8.35e-06	0.0314907	0.644	0.0681449	0.0541305	3	78690859	0.0541305	0.00245902	19.8513	TRUE	1.38e-05
bladder cancer	Preliminary	GCST90199652	1-stearoyl-2-oleoyl-GPS (18:0/18:1) levels	rs80312835	G	A	0.296795	0.0661347	7.2e-06	-0.0445909	0.7315	0.129953	0.0139821	10	110417837	0.0139821	0.00249404	20.1348	TRUE	1.11e-05
bladder cancer	Preliminary	GCST90199652	1-stearoyl-2-oleoyl-GPS (18:0/18:1) levels	rs75129304	G	T	-0.0846584	0.0188206	6.85e-06	-0.0159718	0.7197	0.044507	0.223247	19	54070271	0.223247	0.00250564	20.2286	TRUE	1.07e-05
bladder cancer	Preliminary	GCST90199652	1-stearoyl-2-oleoyl-GPS (18:0/18:1) levels	rs6871550	C	T	0.0882151	0.0195516	6.42e-06	0.0252152	0.506	0.0379132	0.205068	5	399096	0.205068	0.00252092	20.3523	TRUE	1.22e-05
bladder cancer	Preliminary	GCST90199652	1-stearoyl-2-oleoyl-GPS (18:0/18:1) levels	rs72761668	G	A	-0.173508	0.0382524	5.74e-06	0.0453112	0.5588	0.0775048	0.0422211	15	101725739	0.0422211	0.0025477	20.569	TRUE	1.04e-05
bladder cancer	Preliminary	GCST90199652	1-stearoyl-2-oleoyl-GPS (18:0/18:1) levels	rs56058673	T	C	-0.155282	0.0336363	3.9e-06	0.101811	0.1177	0.0650759	0.0591344	22	36081699	0.0591344	0.00263884	21.3068	TRUE	1.34e-05
bladder cancer	Preliminary	GCST90199652	1-stearoyl-2-oleoyl-GPS (18:0/18:1) levels	rs55731338	A	G	-0.21443	0.0462655	3.57e-06	0.0837077	0.3222	0.0845578	0.0289729	6	35173215	0.0289729	0.00265971	21.4758	TRUE	8.55e-06
bladder cancer	Preliminary	GCST90199652	1-stearoyl-2-oleoyl-GPS (18:0/18:1) levels	rs9277341	C	T	-0.0774887	0.0166568	3.29e-06	0.0192848	0.5508	0.0323265	0.310012	6	33071848	0.310012	0.00267956	21.6364	TRUE	6.11e-06
bladder cancer	Preliminary	GCST90199652	1-stearoyl-2-oleoyl-GPS (18:0/18:1) levels	rs138806707	C	T	-0.258703	0.0555882	3.26e-06	0.0883942	0.4169	0.108885	0.0200426	8	20999141	0.0200426	0.00268167	21.6536	TRUE	6.97e-06
bladder cancer	Preliminary	GCST90199652	1-stearoyl-2-oleoyl-GPS (18:0/18:1) levels	rs17831607	G	A	-0.106904	0.0224635	1.95e-06	-0.0782565	0.08151	0.0449236	0.139338	6	134363401	0.139338	0.00280381	22.6425	TRUE	7.83e-06
bladder cancer	Preliminary	GCST90199652	1-stearoyl-2-oleoyl-GPS (18:0/18:1) levels	rs55823223	A	G	-0.10594	0.0217392	1.1e-06	0.0381173	0.3758	0.0430383	0.150056	17	75894282	0.150056	0.0029396	23.7424	TRUE	2.59e-06
bladder cancer	Preliminary	GCST90199652	1-stearoyl-2-oleoyl-GPS (18:0/18:1) levels	rs117022836	T	C	-0.228706	0.0457893	5.89e-07	-0.136103	0.1982	0.105777	0.0293313	11	37651035	0.0293313	0.00308758	24.9413	TRUE	1.88e-06
bladder cancer	Preliminary	GCST90199652	1-stearoyl-2-oleoyl-GPS (18:0/18:1) levels	rs1354034	C	T	0.138779	0.0159732	3.68e-18	0.00120072	0.9676	0.0295609	0.609726	3	56815721	0.390274	0.00928426	75.4668	TRUE	9.07e-18
bladder cancer	Preliminary	GCST90199653	1-myristoyl-2-palmitoyl-gpc (14:0/16:0) levels	rs148311684	A	G	-0.303145	0.0683667	9.25e-06	-0.129975	0.4125	0.158602	0.0126404	1	4888680	0.0126404	0.0023715	19.6565	TRUE	1.92e-05
bladder cancer	Preliminary	GCST90199653	1-myristoyl-2-palmitoyl-gpc (14:0/16:0) levels	rs28867983	G	A	0.0850279	0.019173	9.22e-06	-0.0109399	0.8103	0.0455757	0.201939	4	21108584	0.201939	0.00237221	19.6625	TRUE	1.33e-05
bladder cancer	Preliminary	GCST90199653	1-myristoyl-2-palmitoyl-gpc (14:0/16:0) levels	rs9349828	C	T	0.073257	0.0164631	8.6e-06	0.0411345	0.2157	0.0332254	0.312933	6	56559434	0.312933	0.00238824	19.7957	TRUE	2.33e-05
bladder cancer	Preliminary	GCST90199653	1-myristoyl-2-palmitoyl-gpc (14:0/16:0) levels	rs142273297	A	G	0.275401	0.0618858	8.58e-06	-0.187392	0.1709	0.136851	0.0154583	20	3610520	0.0154583	0.00238865	19.799	TRUE	2.53e-05
bladder cancer	Preliminary	GCST90199653	1-myristoyl-2-palmitoyl-gpc (14:0/16:0) levels	rs79292294	G	T	0.217589	0.0488736	8.5e-06	-0.00697561	0.9457	0.102421	0.0254391	11	38215972	0.0254391	0.00239071	19.8162	TRUE	1.1e-05
bladder cancer	Preliminary	GCST90199653	1-myristoyl-2-palmitoyl-gpc (14:0/16:0) levels	rs2996477	C	T	0.131699	0.0294263	7.62e-06	-0.0752002	0.1627	0.0538665	0.924975	1	91920677	0.075025	0.00241593	20.0257	TRUE	2.3e-05
bladder cancer	Preliminary	GCST90199653	1-myristoyl-2-palmitoyl-gpc (14:0/16:0) levels	rs4485089	G	A	-0.080974	0.0179663	6.58e-06	0.0400931	0.2467	0.0346107	0.243905	11	12409814	0.243905	0.00244991	20.3081	TRUE	1.72e-05
bladder cancer	Preliminary	GCST90199653	1-myristoyl-2-palmitoyl-gpc (14:0/16:0) levels	rs4975528	A	G	0.0782659	0.0173632	6.56e-06	0.00994933	0.8084	0.0410297	0.27399	5	1017800	0.27399	0.00245054	20.3133	TRUE	9.56e-06
bladder cancer	Preliminary	GCST90199653	1-myristoyl-2-palmitoyl-gpc (14:0/16:0) levels	rs17583806	A	G	0.13245	0.0289892	4.9e-06	-0.0314018	0.5923	0.0586394	0.0741304	13	104779166	0.0741304	0.00251755	20.8702	TRUE	8.72e-06
bladder cancer	Preliminary	GCST90199653	1-myristoyl-2-palmitoyl-gpc (14:0/16:0) levels	rs10868484	C	T	0.0967565	0.0211482	4.76e-06	0.023371	0.5614	0.0402418	0.160135	9	86776740	0.160135	0.0025244	20.9271	TRUE	8.73e-06
bladder cancer	Preliminary	GCST90199653	1-myristoyl-2-palmitoyl-gpc (14:0/16:0) levels	rs4698782	C	T	-0.0728829	0.0154847	2.52e-06	-0.0159718	0.6019	0.0306166	0.439682	4	109734125	0.439682	0.00267132	22.1483	TRUE	4.54e-06
bladder cancer	Preliminary	GCST90199653	1-myristoyl-2-palmitoyl-gpc (14:0/16:0) levels	rs116926922	T	G	0.200887	0.0425847	2.39e-06	0.0197946	0.7967	0.0768365	0.0329258	6	159958678	0.0329258	0.00268331	22.248	TRUE	3.62e-06
bladder cancer	Preliminary	GCST90199653	1-myristoyl-2-palmitoyl-gpc (14:0/16:0) levels	rs114128846	A	G	0.147692	0.031243	2.28e-06	0.0421771	0.4748	0.0590144	0.064399	2	118280459	0.064399	0.0026945	22.341	TRUE	4.69e-06
bladder cancer	Preliminary	GCST90199653	1-myristoyl-2-palmitoyl-gpc (14:0/16:0) levels	rs147325198	A	G	0.312097	0.065423	1.84e-06	0.0742926	0.5364	0.120163	0.014061	5	9684711	0.014061	0.00274389	22.7517	TRUE	3.58e-06
bladder cancer	Preliminary	GCST90199653	1-myristoyl-2-palmitoyl-gpc (14:0/16:0) levels	rs28704912	A	C	0.130285	0.0272362	1.72e-06	0.0331432	0.5136	0.0507365	0.0874939	18	7928036	0.0874939	0.00275891	22.8766	TRUE	3.45e-06
bladder cancer	Preliminary	GCST90199653	1-myristoyl-2-palmitoyl-gpc (14:0/16:0) levels	rs79682447	A	G	-0.189114	0.0384282	8.6e-07	-0.0238142	0.7779	0.0844305	0.0406628	4	2260377	0.0406628	0.00291957	24.2126	TRUE	1.36e-06
bladder cancer	Preliminary	GCST90199653	1-myristoyl-2-palmitoyl-gpc (14:0/16:0) levels	rs12331085	A	G	-0.0932487	0.0176113	1.19e-07	0.046882	0.1667	0.0339016	0.264501	4	171881699	0.264501	0.00337812	28.0284	TRUE	4.52e-07
bladder cancer	Preliminary	GCST90199654	paraxanthine levels in elite athletes	rs7326993	G	A	-0.0721645	0.0163342	9.96e-06	0.0505567	0.09794	0.0305493	0.532382	13	92197195	0.467618	0.00248345	19.5137	TRUE	3.35e-05
bladder cancer	Preliminary	GCST90199654	paraxanthine levels in elite athletes	rs77866717	C	T	-0.153486	0.0346997	9.72e-06	-0.0465018	0.481	0.0659886	0.0564862	18	43307829	0.0564862	0.00248936	19.5603	TRUE	1.84e-05
bladder cancer	Preliminary	GCST90199654	paraxanthine levels in elite athletes	rs1503609	A	G	0.073513	0.0166079	9.58e-06	-0.0516432	0.1064	0.0319854	0.352215	4	126847694	0.352215	0.00249286	19.5879	TRUE	3.15e-05
bladder cancer	Preliminary	GCST90199654	paraxanthine levels in elite athletes	rs143167061	T	C	-0.255726	0.057744	9.48e-06	0.0800177	0.4346	0.10241	0.0194548	11	13186904	0.0194548	0.00249537	19.6076	TRUE	1.88e-05
bladder cancer	Preliminary	GCST90199654	paraxanthine levels in elite athletes	rs75467050	T	C	-0.181124	0.0407723	8.9e-06	0.108365	0.1522	0.0756843	0.0391705	12	97703428	0.0391705	0.00251081	19.7293	TRUE	2.63e-05
bladder cancer	Preliminary	GCST90199654	paraxanthine levels in elite athletes	rs28491088	C	A	0.0994323	0.0223294	8.47e-06	-0.0749219	0.07686	0.0423478	0.15482	15	24911167	0.15482	0.00252283	19.8239	TRUE	3.08e-05
bladder cancer	Preliminary	GCST90199654	paraxanthine levels in elite athletes	rs17653722	T	G	-0.0950999	0.0212194	7.4e-06	0.0171462	0.7228	0.0483373	0.170187	12	52193734	0.170187	0.00255544	20.0809	TRUE	1.14e-05
bladder cancer	Preliminary	GCST90199654	paraxanthine levels in elite athletes	rs114830966	A	G	-0.351981	0.0784625	7.26e-06	0.235596	0.3999	0.279871	0.0106575	1	74384420	0.0106575	0.00256026	20.1189	TRUE	1.51e-05
bladder cancer	Preliminary	GCST90199654	paraxanthine levels in elite athletes	rs2274148	T	C	0.199304	0.0441846	6.46e-06	-0.0364284	0.6891	0.0910534	0.0333248	13	49278988	0.0333248	0.0025885	20.3413	TRUE	1.03e-05
bladder cancer	Preliminary	GCST90199654	paraxanthine levels in elite athletes	rs72799346	T	G	-0.243234	0.0539023	6.41e-06	-0.00776974	0.9392	0.101864	0.0217669	2	22414570	0.0217669	0.00259055	20.3574	TRUE	8.29e-06
bladder cancer	Preliminary	GCST90199654	paraxanthine levels in elite athletes	rs150604675	T	C	-0.211642	0.0468436	6.24e-06	-0.0564748	0.5004	0.0838079	0.0306812	6	107115055	0.0306812	0.00259692	20.4076	TRUE	1.18e-05
bladder cancer	Preliminary	GCST90199654	paraxanthine levels in elite athletes	rs78574673	G	T	0.228458	0.0504438	5.93e-06	0.0580529	0.5284	0.0920817	0.0254724	6	152626771	0.0254724	0.00260943	20.5063	TRUE	1.09e-05
bladder cancer	Preliminary	GCST90199654	paraxanthine levels in elite athletes	rs57526497	C	A	-0.154204	0.0338631	5.27e-06	-0.00531409	0.9407	0.0714355	0.940958	17	79549816	0.059042	0.002638	20.7313	TRUE	6.84e-06
bladder cancer	Preliminary	GCST90199654	paraxanthine levels in elite athletes	rs10194878	C	T	0.0812524	0.0177378	4.63e-06	0.0169427	0.6151	0.0336963	0.283725	2	138639888	0.283725	0.00266929	20.9779	TRUE	7.94e-06
bladder cancer	Preliminary	GCST90199654	paraxanthine levels in elite athletes	rs150047778	C	T	-0.357145	0.0775345	4.1e-06	0.14653	0.279	0.135354	0.0108029	7	116118257	0.0108029	0.00269904	21.2123	TRUE	1.02e-05
bladder cancer	Preliminary	GCST90199654	paraxanthine levels in elite athletes	rs13243315	C	T	-0.0931508	0.020119	3.66e-06	0.061769	0.09406	0.0368911	0.205073	7	25474434	0.205073	0.00272683	21.4314	TRUE	1.33e-05
bladder cancer	Preliminary	GCST90199654	paraxanthine levels in elite athletes	rs112492033	A	G	-0.270033	0.0581759	3.46e-06	0.0130852	0.9046	0.109178	0.0190433	15	80442893	0.0190433	0.00274056	21.5396	TRUE	4.66e-06
bladder cancer	Preliminary	GCST90199654	paraxanthine levels in elite athletes	rs62017761	G	T	-0.0738812	0.0158913	3.33e-06	0.0230639	0.4454	0.0302238	0.4716	16	6502503	0.4716	0.0027494	21.6092	TRUE	6.83e-06
bladder cancer	Preliminary	GCST90199654	paraxanthine levels in elite athletes	rs643104	C	T	-0.081713	0.0174577	2.86e-06	-0.0441126	0.46	0.0597046	0.336248	11	118696416	0.336248	0.00278664	21.9027	TRUE	5.8e-06
bladder cancer	Preliminary	GCST90199654	paraxanthine levels in elite athletes	rs10509810	G	A	-0.0767333	0.0163837	2.82e-06	-0.0212721	0.4899	0.0308083	0.408098	10	106005598	0.408098	0.00279006	21.9297	TRUE	5.55e-06
bladder cancer	Preliminary	GCST90199654	paraxanthine levels in elite athletes	rs2245730	C	A	-0.0769941	0.0162704	2.22e-06	0.043534	0.1534	0.030494	0.434712	21	42705218	0.434712	0.00284815	22.3876	TRUE	7.11e-06
bladder cancer	Preliminary	GCST90199654	paraxanthine levels in elite athletes	rs9370260	C	T	0.0811845	0.01711	2.09e-06	0.0188771	0.5629	0.0326288	0.682724	6	54056876	0.317276	0.00286342	22.5079	TRUE	3.86e-06
bladder cancer	Preliminary	GCST90199654	paraxanthine levels in elite athletes	rs11599254	T	C	0.137987	0.0286132	1.42e-06	0.0978334	0.06019	0.0520557	0.0840498	10	28929032	0.0840498	0.00295761	23.2505	TRUE	6.24e-06
bladder cancer	Preliminary	GCST90199654	paraxanthine levels in elite athletes	rs79361921	A	G	-0.22819	0.0472548	1.37e-06	-0.0324672	0.7075	0.0865294	0.029188	8	58022004	0.029188	0.00296548	23.3126	TRUE	2.25e-06
bladder cancer	Preliminary	GCST90199654	paraxanthine levels in elite athletes	rs34563893	C	T	-0.343882	0.0708587	1.22e-06	0.0917864	0.4438	0.119858	0.012781	12	98038615	0.012781	0.00299512	23.5462	TRUE	2.6e-06
bladder cancer	Preliminary	GCST90199654	paraxanthine levels in elite athletes	rs78607630	G	A	-0.253719	0.0518432	9.88e-07	0.199793	0.01984	0.0857718	0.0241997	9	107914662	0.0241997	0.00304566	23.9448	TRUE	5.97e-06
bladder cancer	Preliminary	GCST90199654	paraxanthine levels in elite athletes	rs115520044	A	G	0.30686	0.0617075	6.6e-07	0.0272684	0.8334	0.129638	0.0170535	14	49488289	0.0170535	0.00314428	24.7226	TRUE	9.85e-07
bladder cancer	Preliminary	GCST90199654	paraxanthine levels in elite athletes	rs11032948	T	C	0.0933967	0.0187015	5.91e-07	0.026036	0.4582	0.0350978	0.245032	11	34951350	0.245032	0.00317113	24.9344	TRUE	1.28e-06
bladder cancer	Preliminary	GCST90199655	4-methyl-2-oxopentanoate levels	rs12894999	A	G	-0.0850341	0.019043	7.99e-06	0.0482453	0.2303	0.0402183	0.813639	14	102071272	0.186361	0.00240963	19.9347	TRUE	2.12e-05
bladder cancer	Preliminary	GCST90199655	4-methyl-2-oxopentanoate levels	rs2291115	T	C	-0.0877537	0.0192477	5.14e-06	-0.0736221	0.06149	0.0393711	0.188329	1	83555746	0.188329	0.00251168	20.7811	TRUE	2.14e-05
bladder cancer	Preliminary	GCST90199655	4-methyl-2-oxopentanoate levels	rs6754181	C	T	0.0935486	0.0202835	3.99e-06	-0.00498754	0.9047	0.0416579	0.840504	2	29743514	0.159496	0.00257012	21.2659	TRUE	5.43e-06
bladder cancer	Preliminary	GCST90199655	4-methyl-2-oxopentanoate levels	rs7012455	T	C	0.0767546	0.0165318	3.44e-06	-0.040662	0.2235	0.0334041	0.72081	8	51775791	0.27919	0.00260447	21.5508	TRUE	9.67e-06
bladder cancer	Preliminary	GCST90199655	4-methyl-2-oxopentanoate levels	rs75090459	A	G	0.26568	0.0567147	2.81e-06	-0.0445909	0.7077	0.118926	0.017058	13	22127850	0.017058	0.00265129	21.9392	TRUE	4.57e-06
bladder cancer	Preliminary	GCST90199655	4-methyl-2-oxopentanoate levels	rs77753167	T	C	-0.147065	0.0310573	2.19e-06	0.0496105	0.3966	0.058523	0.0607551	18	10814502	0.0607551	0.00270892	22.4174	TRUE	4.94e-06
bladder cancer	Preliminary	GCST90199655	4-methyl-2-oxopentanoate levels	rs58729469	T	C	0.0976357	0.0200177	1.07e-06	0.0392607	0.3498	0.0419911	0.159237	11	36050283	0.159237	0.00287357	23.7839	TRUE	2.65e-06
bladder cancer	Preliminary	GCST90199655	4-methyl-2-oxopentanoate levels	rs56107485	C	A	-0.152913	0.0307105	6.39e-07	-0.00836492	0.8927	0.0620135	0.0606982	6	156517427	0.0606982	0.0029943	24.7862	TRUE	9.18e-07
bladder cancer	Preliminary	GCST90199655	4-methyl-2-oxopentanoate levels	rs73597221	A	G	-0.17389	0.0348777	6.17e-07	0.0436385	0.5294	0.0693861	0.0466309	11	132238300	0.0466309	0.00300214	24.8513	TRUE	1.26e-06
bladder cancer	Preliminary	GCST90199655	4-methyl-2-oxopentanoate levels	rs893971	G	A	0.0924746	0.0150638	8.31e-10	0.00400802	0.8962	0.0307215	0.399187	4	88282518	0.399187	0.00454444	37.6765	TRUE	1.4e-09
bladder cancer	Preliminary	GCST90199656	3-indoxyl sulfate levels	rs6904845	C	T	0.0774978	0.0174619	9.08e-06	0.0535063	0.1276	0.0351175	0.743482	6	31256646	0.256518	0.00238411	19.692	TRUE	2.92e-05
bladder cancer	Preliminary	GCST90199656	3-indoxyl sulfate levels	rs2496679	C	T	0.213632	0.0481132	8.99e-06	0.0558299	0.5614	0.0961319	0.974437	6	80609375	0.025563	0.00238635	19.7105	TRUE	1.61e-05
bladder cancer	Preliminary	GCST90199656	3-indoxyl sulfate levels	rs117023050	C	T	0.16474	0.0370405	8.68e-06	0.00591747	0.9474	0.0896965	0.0449466	12	132005752	0.0449466	0.00239426	19.776	TRUE	1.12e-05
bladder cancer	Preliminary	GCST90199656	3-indoxyl sulfate levels	rs2016346	C	T	-0.0742048	0.01661	7.91e-06	0.0535063	0.09995	0.0325247	0.307059	8	135425732	0.307059	0.00241569	19.9535	TRUE	2.77e-05
bladder cancer	Preliminary	GCST90199656	3-indoxyl sulfate levels	rs140560919	C	T	0.292597	0.0654917	7.91e-06	0.0926637	0.4637	0.126457	0.0138957	1	147564521	0.0138957	0.00241593	19.9555	TRUE	1.57e-05
bladder cancer	Preliminary	GCST90199656	3-indoxyl sulfate levels	rs651578	C	T	0.0800674	0.01791	7.8e-06	-0.0287818	0.4192	0.0356294	0.240034	6	25873655	0.240034	0.002419	19.9809	TRUE	1.62e-05
bladder cancer	Preliminary	GCST90199656	3-indoxyl sulfate levels	rs139986278	C	T	-0.315708	0.0706034	7.77e-06	-0.288107	0.1079	0.179204	0.0116698	7	79049588	0.0116698	0.00242011	19.9901	TRUE	2.66e-05
bladder cancer	Preliminary	GCST90199656	3-indoxyl sulfate levels	rs492467	G	A	-0.0701385	0.0156135	7.05e-06	0.0331432	0.2828	0.0308582	0.400124	1	165912242	0.400124	0.00244241	20.1747	TRUE	1.74e-05
bladder cancer	Preliminary	GCST90199656	3-indoxyl sulfate levels	rs7651697	C	T	0.0706641	0.0155505	5.52e-06	-0.0235212	0.4416	0.0305671	0.496355	3	72185534	0.496355	0.00249913	20.6445	TRUE	1.14e-05
bladder cancer	Preliminary	GCST90199656	3-indoxyl sulfate levels	rs114842896	A	G	0.30447	0.0669031	5.34e-06	-0.0342082	0.8301	0.159424	0.013081	5	99893693	0.013081	0.00250654	20.7058	TRUE	7.68e-06
bladder cancer	Preliminary	GCST90199656	3-indoxyl sulfate levels	rs198542	A	G	0.0702721	0.0153512	4.7e-06	0.00944446	0.7962	0.0365684	0.454857	17	50567176	0.454857	0.00253598	20.9496	TRUE	6.98e-06
bladder cancer	Preliminary	GCST90199656	3-indoxyl sulfate levels	rs55839541	A	G	0.101358	0.0221088	4.55e-06	-0.0516432	0.2479	0.0446948	0.139213	1	213870367	0.139213	0.00254359	21.0126	TRUE	1.21e-05
bladder cancer	Preliminary	GCST90199656	3-indoxyl sulfate levels	rs4649261	G	A	0.0737226	0.0158935	3.51e-06	-0.0117309	0.7056	0.0310529	0.388522	1	233808502	0.388522	0.00260374	21.5108	TRUE	5.69e-06
bladder cancer	Preliminary	GCST90199656	3-indoxyl sulfate levels	rs4692540	T	G	-0.0952962	0.0204074	3.02e-06	0.0313875	0.4424	0.0408613	0.837001	4	26529176	0.162999	0.00263874	21.8007	TRUE	6.36e-06
bladder cancer	Preliminary	GCST90199656	3-indoxyl sulfate levels	rs146369127	A	G	0.269587	0.0567278	2.01e-06	0.12545	0.2882	0.118117	0.0185524	3	22383982	0.0185524	0.00273266	22.5788	TRUE	5.25e-06
bladder cancer	Preliminary	GCST90199656	3-indoxyl sulfate levels	rs11078452	C	A	-0.266191	0.0555632	1.66e-06	-0.0411419	0.7023	0.10764	0.980903	17	3503447	0.019097	0.00277698	22.946	TRUE	2.76e-06
bladder cancer	Preliminary	GCST90199656	3-indoxyl sulfate levels	rs72987107	T	C	-0.255879	0.0532644	1.56e-06	-0.0150856	0.8916	0.110696	0.0209548	19	5335243	0.0209548	0.00279221	23.0722	TRUE	2.19e-06
bladder cancer	Preliminary	GCST90199656	3-indoxyl sulfate levels	rs74334677	A	G	-0.217425	0.0447759	1.2e-06	0.324623	0.1386	0.219188	0.0306073	10	59568572	0.0306073	0.00285271	23.5735	TRUE	4.26e-06
bladder cancer	Preliminary	GCST90199657	sphingosine 1-phosphate levels	rs10960927	C	T	0.157515	0.0353441	8.33e-06	-0.146867	0.04609	0.0736335	0.0494112	9	13072342	0.0494112	0.00240282	19.8566	TRUE	3.6e-05
bladder cancer	Preliminary	GCST90199657	sphingosine 1-phosphate levels	rs10744901	C	T	-0.0733906	0.0164198	7.84e-06	-0.0321767	0.3191	0.0322959	0.317054	12	117707878	0.317054	0.00241686	19.9728	TRUE	1.83e-05
bladder cancer	Preliminary	GCST90199657	sphingosine 1-phosphate levels	rs115939317	T	C	0.27762	0.0620996	7.8e-06	0.0193867	0.8691	0.117637	0.0153631	4	113730518	0.0153631	0.00241785	19.9811	TRUE	1.08e-05
bladder cancer	Preliminary	GCST90199657	sphingosine 1-phosphate levels	rs6493965	G	A	-0.0718094	0.0160027	7.21e-06	-0.00299551	0.9237	0.0312768	0.644609	15	57893963	0.355391	0.00243598	20.1312	TRUE	9.52e-06
bladder cancer	Preliminary	GCST90199657	sphingosine 1-phosphate levels	rs1488103	A	G	-0.0723142	0.015939	5.71e-06	0.0219389	0.4802	0.0310758	0.393833	3	169207806	0.393833	0.00249	20.5788	TRUE	1.13e-05
bladder cancer	Preliminary	GCST90199657	sphingosine 1-phosphate levels	rs10502344	G	A	0.190151	0.0413987	4.37e-06	0.0112632	0.8868	0.0791207	0.0362631	18	6107710	0.0362631	0.00255194	21.092	TRUE	6.02e-06
bladder cancer	Preliminary	GCST90199657	sphingosine 1-phosphate levels	rs7200047	A	G	0.0725737	0.0157374	4e-06	-0.0332413	0.5426	0.0545937	0.49245	16	83117864	0.49245	0.00257235	21.2612	TRUE	7.51e-06
bladder cancer	Preliminary	GCST90199657	sphingosine 1-phosphate levels	rs140079282	A	C	-0.261606	0.056463	3.6e-06	-0.0831456	0.4876	0.119784	0.0184262	3	99447594	0.0184262	0.00259654	21.4616	TRUE	7.18e-06
bladder cancer	Preliminary	GCST90199657	sphingosine 1-phosphate levels	rs9360664	A	G	-0.0936889	0.0200697	3.04e-06	0.0462534	0.322	0.0467038	0.1805	6	73331701	0.1805	0.00263576	21.7866	TRUE	7.42e-06
bladder cancer	Preliminary	GCST90199657	sphingosine 1-phosphate levels	rs71588370	G	A	0.184415	0.0392364	2.6e-06	-0.0563803	0.4811	0.0800249	0.0394801	5	104821478	0.0394801	0.00267183	22.0856	TRUE	5.29e-06
bladder cancer	Preliminary	GCST90199657	sphingosine 1-phosphate levels	rs1456759	T	C	-0.0816351	0.0173502	2.54e-06	-0.0624113	0.06506	0.0338301	0.737365	4	31547799	0.262635	0.00267755	22.133	TRUE	1.09e-05
bladder cancer	Preliminary	GCST90199657	sphingosine 1-phosphate levels	rs141116536	C	T	0.229382	0.0484838	2.23e-06	-0.103729	0.3167	0.103598	0.0266543	6	1332934	0.0266543	0.0027071	22.3779	TRUE	5.57e-06
bladder cancer	Preliminary	GCST90199657	sphingosine 1-phosphate levels	rs41397245	A	G	-0.0776802	0.0161082	1.42e-06	-0.00915794	0.7703	0.0313647	0.378124	5	77874839	0.378124	0.00281229	23.2499	TRUE	2.23e-06
bladder cancer	Preliminary	GCST90199657	sphingosine 1-phosphate levels	rs9461721	G	A	-0.256109	0.0478132	8.49e-08	0.145951	0.08628	0.085085	0.0262263	6	31770631	0.0262263	0.00346739	28.6846	TRUE	4.19e-07
bladder cancer	Preliminary	GCST90199657	sphingosine 1-phosphate levels	rs1000821	T	C	0.0955501	0.0152708	3.92e-10	0.00511305	0.8866	0.0358539	0.460226	17	76437921	0.460226	0.0047254	39.1411	TRUE	6.82e-10
bladder cancer	Preliminary	GCST90199658	alpha-hydroxyisocaproate levels	rs72859389	C	A	0.132036	0.029663	8.54e-06	0.00040008	0.9952	0.0665033	0.0611044	1	8192624	0.0611044	0.00239585	19.8084	TRUE	1.06e-05
bladder cancer	Preliminary	GCST90199658	alpha-hydroxyisocaproate levels	rs1955284	T	C	0.0830487	0.0184612	6.84e-06	0.0223479	0.5625	0.0385885	0.807407	2	8556927	0.192593	0.00244697	20.2321	TRUE	1.24e-05
bladder cancer	Preliminary	GCST90199658	alpha-hydroxyisocaproate levels	rs113914810	T	C	0.195815	0.0434709	6.65e-06	0.0704225	0.4403	0.0912578	0.0292252	12	72255376	0.0292252	0.00245343	20.2857	TRUE	1.36e-05
bladder cancer	Preliminary	GCST90199658	alpha-hydroxyisocaproate levels	rs76445723	T	G	-0.227203	0.0503536	6.42e-06	-0.0257652	0.8074	0.10569	0.0211627	8	19096342	0.0211627	0.00246174	20.3546	TRUE	9.36e-06
bladder cancer	Preliminary	GCST90199658	alpha-hydroxyisocaproate levels	rs79376596	G	A	0.195553	0.0432889	6.26e-06	-0.0557185	0.5888	0.103072	0.0291836	20	2418904	0.0291836	0.00246745	20.4019	TRUE	1.11e-05
bladder cancer	Preliminary	GCST90199658	alpha-hydroxyisocaproate levels	rs78820411	G	A	0.170371	0.0373253	5.01e-06	0.0180621	0.8162	0.0777083	0.0386388	15	26233756	0.0386388	0.00251904	20.8295	TRUE	7.3e-06
bladder cancer	Preliminary	GCST90199658	alpha-hydroxyisocaproate levels	rs4852728	A	C	-0.0864222	0.0188155	4.37e-06	0.00692392	0.8615	0.0396865	0.178937	2	70902908	0.178937	0.00255068	21.0918	TRUE	6.15e-06
bladder cancer	Preliminary	GCST90199658	alpha-hydroxyisocaproate levels	rs62485457	C	T	0.228417	0.0492927	3.59e-06	0.0455205	0.6428	0.0981495	0.0221196	7	104917075	0.0221196	0.00259602	21.4677	TRUE	6.15e-06
bladder cancer	Preliminary	GCST90199658	alpha-hydroxyisocaproate levels	rs620617	T	C	-0.070098	0.0147602	2.04e-06	-0.0363319	0.2394	0.0308817	0.599716	5	19446738	0.400284	0.00272639	22.5487	TRUE	5.75e-06
bladder cancer	Preliminary	GCST90199658	alpha-hydroxyisocaproate levels	rs34973031	C	A	-0.123459	0.0259273	1.92e-06	0.0683859	0.1784	0.0508182	0.0853852	5	73870529	0.0853852	0.00274085	22.6686	TRUE	6.07e-06
bladder cancer	Preliminary	GCST90199658	alpha-hydroxyisocaproate levels	rs142728688	A	G	-0.23423	0.0483974	1.3e-06	-0.134706	0.2126	0.108072	0.0227938	1	154655583	0.0227938	0.0028311	23.4172	TRUE	3.93e-06
bladder cancer	Preliminary	GCST90199658	alpha-hydroxyisocaproate levels	rs35783478	A	G	0.0830143	0.0171179	1.24e-06	-0.0251803	0.4843	0.0360025	0.231208	4	108308227	0.231208	0.00284259	23.5125	TRUE	2.58e-06
bladder cancer	Preliminary	GCST90199658	alpha-hydroxyisocaproate levels	rs11715398	T	C	0.116068	0.0236777	9.49e-07	0.047511	0.3234	0.0481126	0.105338	3	194116327	0.105338	0.00290422	24.0237	TRUE	2.44e-06
bladder cancer	Preliminary	GCST90199658	alpha-hydroxyisocaproate levels	rs10414919	A	G	-0.0797399	0.0161833	8.34e-07	0.0077298	0.8178	0.033553	0.280961	19	19944477	0.280961	0.00293418	24.2724	TRUE	1.27e-06
bladder cancer	Preliminary	GCST90199658	alpha-hydroxyisocaproate levels	rs1808859	C	T	0.0726542	0.0146613	7.21e-07	0.0163327	0.5912	0.0304091	0.44434	4	88313660	0.44434	0.00296778	24.5511	TRUE	1.37e-06
bladder cancer	Preliminary	GCST90199658	alpha-hydroxyisocaproate levels	rs7737487	A	G	0.0727989	0.0146176	6.35e-07	0.0407178	0.1894	0.0310265	0.595653	5	165055996	0.404347	0.00299737	24.7966	TRUE	2.09e-06
bladder cancer	Preliminary	GCST90199658	alpha-hydroxyisocaproate levels	rs1975533	G	A	-0.119704	0.0225894	1.16e-07	0.0326265	0.4832	0.0465318	0.116319	5	59406582	0.116319	0.00339217	28.0739	TRUE	2.67e-07
bladder cancer	Preliminary	GCST90199659	1-stearoyl-GPI (18:0) levels	rs9436300	G	A	0.0754039	0.0169789	8.95e-06	0.0382212	0.2448	0.0328623	0.68347	1	65429581	0.31653	0.00238206	19.718	TRUE	2.31e-05
bladder cancer	Preliminary	GCST90199659	1-stearoyl-GPI (18:0) levels	rs4266604	C	T	0.0745017	0.0166127	7.3e-06	-0.0199987	0.547	0.033206	0.294749	7	52911031	0.294749	0.00242893	20.107	TRUE	1.34e-05
bladder cancer	Preliminary	GCST90199659	1-stearoyl-GPI (18:0) levels	rs1836921	A	G	-0.0775788	0.0170992	5.71e-06	0.00410843	0.9038	0.0339926	0.276299	9	104991756	0.276299	0.00248584	20.5792	TRUE	7.71e-06
bladder cancer	Preliminary	GCST90199659	1-stearoyl-GPI (18:0) levels	rs6849130	C	T	-0.108294	0.0237693	5.21e-06	0.0747235	0.408	0.0903093	0.118281	4	164626088	0.118281	0.00250672	20.7525	TRUE	1.12e-05
bladder cancer	Preliminary	GCST90199659	1-stearoyl-GPI (18:0) levels	rs13265847	G	A	-0.156331	0.0336519	3.39e-06	0.0328332	0.6308	0.0683169	0.942421	8	29804288	0.057579	0.0026059	21.5757	TRUE	5.89e-06
bladder cancer	Preliminary	GCST90199659	1-stearoyl-GPI (18:0) levels	rs78765237	A	G	0.24977	0.053264	2.74e-06	0.002002	0.9844	0.102389	0.0204739	9	8396478	0.0204739	0.00265508	21.9841	TRUE	3.52e-06
bladder cancer	Preliminary	GCST90199659	1-stearoyl-GPI (18:0) levels	rs151115380	T	C	0.310888	0.0661973	2.65e-06	0.0215301	0.8668	0.128366	0.0130281	1	164755085	0.0130281	0.00266311	22.0507	TRUE	3.76e-06
bladder cancer	Preliminary	GCST90199659	1-stearoyl-GPI (18:0) levels	rs7302336	A	G	0.113218	0.0239989	2.39e-06	0.0524519	0.668	0.122295	0.112836	12	130523620	0.112836	0.0026872	22.2507	TRUE	4.05e-06
bladder cancer	Preliminary	GCST90199659	1-stearoyl-GPI (18:0) levels	rs139782415	T	C	0.126378	0.0264791	1.82e-06	-0.0355602	0.5104	0.0540252	0.0899487	4	10514994	0.0899487	0.00275018	22.7736	TRUE	3.64e-06
bladder cancer	Preliminary	GCST90199659	1-stearoyl-GPI (18:0) levels	rs13035306	T	C	-0.156036	0.0325815	1.68e-06	-0.0377774	0.5665	0.0659045	0.05619	2	123961851	0.05619	0.002769	22.9299	TRUE	3.18e-06
bladder cancer	Preliminary	GCST90199659	1-stearoyl-GPI (18:0) levels	rs2435583	G	A	-0.0990229	0.0204562	1.29e-06	-0.00279609	0.9447	0.0403104	0.164587	11	98703115	0.164587	0.00282886	23.427	TRUE	1.75e-06
bladder cancer	Preliminary	GCST90199659	1-stearoyl-GPI (18:0) levels	rs7610125	T	C	-0.0758416	0.0155174	1.02e-06	0.026036	0.3944	0.0305707	0.436891	3	152913328	0.436891	0.00288365	23.8821	TRUE	2.39e-06
bladder cancer	Preliminary	GCST90199659	1-stearoyl-GPI (18:0) levels	rs35311550	C	T	-0.322065	0.0642743	5.42e-07	-0.0937635	0.4866	0.134771	0.0141818	3	542329	0.0141818	0.0030305	25.1019	TRUE	1.17e-06
bladder cancer	Preliminary	GCST90199659	1-stearoyl-GPI (18:0) levels	rs113735393	A	G	-0.207519	0.0411356	4.54e-07	0.151637	0.0453	0.0757482	0.0352927	16	81524461	0.0352927	0.00307159	25.4434	TRUE	2.46e-06
bladder cancer	Preliminary	GCST90199659	1-stearoyl-GPI (18:0) levels	rs10789117	C	A	-0.0805466	0.0157387	3.09e-07	0.0153167	0.6299	0.0317861	0.341811	1	62606594	0.341811	0.00316083	26.1849	TRUE	5.83e-07
bladder cancer	Preliminary	GCST90199661	maleate levels	rs3856630	C	T	0.247925	0.0558662	9.09e-06	0.0719257	0.4934	0.105015	0.0194312	3	137699699	0.0194312	0.00240448	19.6896	TRUE	1.73e-05
bladder cancer	Preliminary	GCST90199661	maleate levels	rs116882896	G	A	-0.166328	0.0373322	8.38e-06	-0.0930349	0.2152	0.0750649	0.0467255	20	58754233	0.0467255	0.00242345	19.8453	TRUE	2.26e-05
bladder cancer	Preliminary	GCST90199661	maleate levels	rs12376985	G	A	0.1074	0.023991	7.58e-06	0.0423857	0.3485	0.0452113	0.119885	9	134200542	0.119885	0.00244665	20.0357	TRUE	1.71e-05
bladder cancer	Preliminary	GCST90199661	maleate levels	rs116633901	G	T	0.224574	0.0501538	7.54e-06	-0.0770536	0.7449	0.236817	0.0244785	4	148481453	0.0244785	0.00244778	20.0449	TRUE	1.15e-05
bladder cancer	Preliminary	GCST90199661	maleate levels	rs7245628	A	G	0.076776	0.0170744	6.91e-06	0.00150113	0.9695	0.0392601	0.684799	19	570206	0.315201	0.00246838	20.2141	TRUE	8.78e-06
bladder cancer	Preliminary	GCST90199661	maleate levels	rs139060216	C	T	-0.195659	0.0433217	6.29e-06	0.0281937	0.7789	0.100422	0.0331348	1	242382913	0.0331348	0.00249018	20.3931	TRUE	9.37e-06
bladder cancer	Preliminary	GCST90199661	maleate levels	rs73396358	T	G	-0.142941	0.0315949	6.06e-06	-0.0904804	0.166	0.0653207	0.0625536	12	115022298	0.0625536	0.00249872	20.4632	TRUE	1.83e-05
bladder cancer	Preliminary	GCST90199661	maleate levels	rs6137886	G	T	0.165992	0.0366881	6.06e-06	0.0174514	0.8	0.0688833	0.047164	20	23286377	0.047164	0.00249898	20.4653	TRUE	8.88e-06
bladder cancer	Preliminary	GCST90199661	maleate levels	rs6553200	T	C	-0.0778103	0.017129	5.56e-06	0.0239854	0.4753	0.0335985	0.273903	4	188374075	0.273903	0.00251907	20.6302	TRUE	1.1e-05
bladder cancer	Preliminary	GCST90199661	maleate levels	rs61880906	C	A	-0.160747	0.0347303	3.68e-06	0.076989	0.2438	0.0660543	0.0528864	11	35453504	0.0528864	0.00261491	21.4172	TRUE	9.93e-06
bladder cancer	Preliminary	GCST90199661	maleate levels	rs72710584	G	A	-0.105459	0.0227622	3.6e-06	-0.126456	0.1748	0.0931923	0.140637	1	171037487	0.140637	0.00262014	21.4601	TRUE	1.1e-05
bladder cancer	Preliminary	GCST90199661	maleate levels	rs117247923	A	G	0.285202	0.0612361	3.2e-06	-0.0884686	0.4818	0.125771	0.0161251	9	108564519	0.0161251	0.00264767	21.6862	TRUE	6.43e-06
bladder cancer	Preliminary	GCST90199661	maleate levels	rs74069834	G	A	-0.276781	0.0589389	2.65e-06	0.00984834	0.9356	0.121883	0.0174547	12	21946362	0.0174547	0.00269168	22.0476	TRUE	3.54e-06
bladder cancer	Preliminary	GCST90199661	maleate levels	rs115520044	A	G	0.286001	0.0604766	2.25e-06	0.0272684	0.8334	0.129638	0.0166093	14	49488289	0.0166093	0.00272959	22.3591	TRUE	3.3e-06
bladder cancer	Preliminary	GCST90199661	maleate levels	rs13200335	A	C	-0.0760477	0.0156955	1.26e-06	-0.000299955	0.9934	0.0362616	0.40824	6	41723085	0.40824	0.00286484	23.4701	TRUE	1.63e-06
bladder cancer	Preliminary	GCST90199661	maleate levels	rs2472297	T	C	0.0860376	0.0177102	1.19e-06	-0.0150856	0.6727	0.0357103	0.250184	15	74735539	0.250184	0.00288006	23.5952	TRUE	2.04e-06
bladder cancer	Preliminary	GCST90199661	maleate levels	rs62337911	G	A	-0.191127	0.0392515	1.12e-06	-0.0171521	0.9191	0.168874	0.0398995	4	182887202	0.0398995	0.00289333	23.7042	TRUE	1.55e-06
bladder cancer	Preliminary	GCST90199661	maleate levels	rs61457016	G	T	-0.269244	0.0526641	3.18e-07	0.0062193	0.9523	0.103969	0.0211932	19	40579494	0.0211932	0.0031886	26.131	TRUE	4.39e-07
bladder cancer	Preliminary	GCST90199661	maleate levels	rs73073176	T	C	-0.120147	0.0230713	1.91e-07	0.0711738	0.1078	0.0442579	0.130699	7	17523328	0.130699	0.00330802	27.1129	TRUE	8.24e-07
bladder cancer	Preliminary	GCST90199661	maleate levels	rs117261516	A	G	0.350122	0.0658295	1.05e-07	0.0436385	0.7336	0.12822	0.014088	19	14808556	0.014088	0.00345002	28.2808	TRUE	1.83e-07
bladder cancer	Preliminary	GCST90199662	isovalerate (i5:0) levels	rs8014050	G	A	-0.0705248	0.0158333	8.42e-06	0.00843548	0.7863	0.0311136	0.411232	14	98902364	0.411232	0.00251717	19.8349	TRUE	1.22e-05
bladder cancer	Preliminary	GCST90199662	isovalerate (i5:0) levels	rs4815566	T	C	0.111171	0.0247376	6.99e-06	-0.000499875	0.9923	0.0517969	0.112645	20	3100992	0.112645	0.00256224	20.191	TRUE	8.66e-06
bladder cancer	Preliminary	GCST90199662	isovalerate (i5:0) levels	rs35721219	T	C	0.162517	0.0360284	6.46e-06	0.0912385	0.1897	0.0695698	0.0488957	16	1452378	0.0488957	0.00258138	20.3422	TRUE	1.81e-05
bladder cancer	Preliminary	GCST90199662	isovalerate (i5:0) levels	rs117350340	C	T	-0.16461	0.0364871	6.44e-06	-0.00985132	0.8947	0.0744285	0.0487695	9	70423053	0.0487695	0.00258213	20.3481	TRUE	8.64e-06
bladder cancer	Preliminary	GCST90199662	isovalerate (i5:0) levels	rs7047835	C	T	-0.147304	0.0325318	5.95e-06	-0.0555293	0.3768	0.0628296	0.939029	9	36999904	0.060971	0.00260105	20.4976	TRUE	1.29e-05
bladder cancer	Preliminary	GCST90199662	isovalerate (i5:0) levels	rs9295793	A	C	-0.0973961	0.0213833	5.24e-06	-0.0551508	0.1886	0.0419484	0.155247	6	29129992	0.155247	0.00263182	20.7407	TRUE	1.49e-05
bladder cancer	Preliminary	GCST90199662	isovalerate (i5:0) levels	rs80329585	C	A	-0.348749	0.0765056	5.15e-06	0.223144	0.3978	0.263901	0.0104605	8	33912188	0.0104605	0.00263609	20.7744	TRUE	1.09e-05
bladder cancer	Preliminary	GCST90199662	isovalerate (i5:0) levels	rs117742113	T	C	-0.234768	0.0504297	3.23e-06	0.110932	0.2253	0.0914858	0.0245285	11	73348103	0.0245285	0.00274901	21.6668	TRUE	8.85e-06
bladder cancer	Preliminary	GCST90199662	isovalerate (i5:0) levels	rs59173308	A	G	-0.171301	0.036733	3.11e-06	-0.0020978	0.9771	0.0730817	0.0465636	2	185056021	0.0465636	0.00275851	21.7419	TRUE	3.96e-06
bladder cancer	Preliminary	GCST90199662	isovalerate (i5:0) levels	rs142706506	G	T	0.254733	0.0544181	2.85e-06	-0.022055	0.8326	0.104344	0.0209884	6	66591545	0.0209884	0.00277934	21.9065	TRUE	4.11e-06
bladder cancer	Preliminary	GCST90199662	isovalerate (i5:0) levels	rs2407999	G	A	0.114291	0.0243102	2.58e-06	-0.00129916	0.9768	0.0446737	0.121513	5	123961638	0.121513	0.00280346	22.0972	TRUE	3.31e-06
bladder cancer	Preliminary	GCST90199662	isovalerate (i5:0) levels	rs112755187	T	C	-0.177624	0.0377539	2.54e-06	-0.0496469	0.5421	0.0814364	0.0442732	19	16997625	0.0442732	0.00280754	22.1294	TRUE	4.77e-06
bladder cancer	Preliminary	GCST90199662	isovalerate (i5:0) levels	rs150981358	A	G	0.227853	0.0482807	2.37e-06	-0.0385474	0.6927	0.0975406	0.0266753	10	30545016	0.0266753	0.00282489	22.2665	TRUE	3.87e-06
bladder cancer	Preliminary	GCST90199662	isovalerate (i5:0) levels	rs188242626	T	C	-0.239692	0.0496341	1.37e-06	0.0373904	0.691	0.0940643	0.0252273	11	24360811	0.0252273	0.00295752	23.315	TRUE	2.28e-06
bladder cancer	Preliminary	GCST90199662	isovalerate (i5:0) levels	rs117546625	G	A	-0.236693	0.0482055	9.1e-07	0.102697	0.6527	0.228209	0.0268893	16	81252545	0.0268893	0.00305714	24.1028	TRUE	1.59e-06
bladder cancer	Preliminary	GCST90199662	isovalerate (i5:0) levels	rs887829	T	C	0.0820467	0.0165917	7.61e-07	0.00843548	0.7948	0.0324338	0.324211	2	233759924	0.324211	0.00310069	24.4472	TRUE	1.17e-06
bladder cancer	Preliminary	GCST90199663	4-acetylphenol sulfate levels	rs6756669	G	A	0.0812734	0.018386	9.85e-06	-0.0557185	0.09427	0.0332987	0.713592	2	190845343	0.286408	0.00273112	19.5344	TRUE	3.15e-05
bladder cancer	Preliminary	GCST90199663	4-acetylphenol sulfate levels	rs114393741	A	G	0.302597	0.068433	9.79e-06	-0.077979	0.5664	0.136003	0.0144521	2	38869235	0.0144521	0.00273285	19.5468	TRUE	1.65e-05
bladder cancer	Preliminary	GCST90199663	4-acetylphenol sulfate levels	rs79284264	C	T	0.231367	0.0522866	9.64e-06	-0.0135084	0.8961	0.103441	0.0256537	11	19806821	0.0256537	0.00273677	19.5749	TRUE	1.25e-05
bladder cancer	Preliminary	GCST90199663	4-acetylphenol sulfate levels	rs144625636	T	C	0.317716	0.0716714	9.3e-06	0.135133	0.3091	0.132859	0.0136746	2	76289291	0.0136746	0.00274662	19.6456	TRUE	2.04e-05
bladder cancer	Preliminary	GCST90199663	4-acetylphenol sulfate levels	rs1969346	T	C	0.169438	0.0381465	8.92e-06	0.0527681	0.43	0.0668634	0.0494096	3	183586691	0.0494096	0.00275752	19.7238	TRUE	1.72e-05
bladder cancer	Preliminary	GCST90199663	4-acetylphenol sulfate levels	rs10101376	G	A	0.0755876	0.0168628	7.38e-06	-0.0108587	0.727	0.0311033	0.388492	8	1296114	0.388492	0.00280819	20.0872	TRUE	1.1e-05
bladder cancer	Preliminary	GCST90199663	4-acetylphenol sulfate levels	rs76793324	C	T	0.293567	0.0653061	6.95e-06	0.194556	0.0986	0.117793	0.0163265	3	89262202	0.0163265	0.00282413	20.2016	TRUE	2.24e-05
bladder cancer	Preliminary	GCST90199663	4-acetylphenol sulfate levels	rs13102958	G	A	0.0755964	0.0167714	6.56e-06	-0.0755712	0.01448	0.0309068	0.417198	4	86957477	0.417198	0.00283945	20.3115	TRUE	3.36e-05
bladder cancer	Preliminary	GCST90199663	4-acetylphenol sulfate levels	rs12444105	G	A	-0.0782771	0.0172342	5.57e-06	-0.00578325	0.8537	0.0313626	0.63628	16	82423578	0.36372	0.00288296	20.6236	TRUE	7.58e-06
bladder cancer	Preliminary	GCST90199663	4-acetylphenol sulfate levels	rs739244	G	A	-0.0872158	0.0188382	3.66e-06	-0.00796817	0.8199	0.0349982	0.748831	22	49666510	0.251169	0.00299512	21.4284	TRUE	5.17e-06
bladder cancer	Preliminary	GCST90199663	4-acetylphenol sulfate levels	rs3767942	G	A	0.0875381	0.018901	3.63e-06	0.00803217	0.847	0.0416288	0.268484	1	40825859	0.268484	0.00299728	21.4439	TRUE	5.02e-06
bladder cancer	Preliminary	GCST90199663	4-acetylphenol sulfate levels	rs4355631	G	A	-0.0795996	0.017082	3.16e-06	0.0345914	0.2559	0.0304466	0.491424	6	131505809	0.491424	0.00303411	21.7081	TRUE	7.85e-06
bladder cancer	Preliminary	GCST90199663	4-acetylphenol sulfate levels	rs12354542	C	T	-0.175898	0.0373161	2.43e-06	-0.0268367	0.7064	0.0712423	0.0506867	10	109553005	0.0506867	0.00310445	22.213	TRUE	3.81e-06
bladder cancer	Preliminary	GCST90199663	4-acetylphenol sulfate levels	rs11040389	T	C	0.0796657	0.0165432	1.47e-06	-0.034981	0.2508	0.0304604	0.434185	11	6040911	0.434185	0.00323967	23.1837	TRUE	3.8e-06
bladder cancer	Preliminary	GCST90199663	4-acetylphenol sulfate levels	rs78621707	A	G	0.278554	0.0565295	8.33e-07	-0.0607187	0.5602	0.10423	0.021614	4	38278308	0.021614	0.00339156	24.2743	TRUE	1.54e-06
bladder cancer	Preliminary	GCST90199663	4-acetylphenol sulfate levels	rs1521039	G	A	-0.133494	0.0265452	4.93e-07	0.0465676	0.3436	0.0491699	0.890797	8	12987641	0.109203	0.003532	25.2831	TRUE	1.18e-06
bladder cancer	Preliminary	GCST90199663	4-acetylphenol sulfate levels	rs12878900	G	A	-0.132112	0.0261536	4.39e-07	0.0803428	0.08648	0.0468672	0.112711	14	84867017	0.112711	0.0035635	25.5094	TRUE	1.74e-06
bladder cancer	Preliminary	GCST90199664	phenyllactate (PLA) levels in elite athletes	rs10834052	C	T	0.0807497	0.0182606	9.78e-06	0.0474061	0.3092	0.0466182	0.802512	11	1433445	0.197488	0.00236896	19.55	TRUE	2.29e-05
bladder cancer	Preliminary	GCST90199664	phenyllactate (PLA) levels in elite athletes	rs12529420	A	G	0.0674951	0.0150882	7.7e-06	0.020611	0.5082	0.0311512	0.381239	6	169029431	0.381239	0.00242411	20.0062	TRUE	1.46e-05
bladder cancer	Preliminary	GCST90199664	phenyllactate (PLA) levels in elite athletes	rs143566944	T	C	0.287805	0.0642476	7.48e-06	-0.0238142	0.8614	0.136399	0.0130189	21	41623472	0.0130189	0.00243087	20.0621	TRUE	1.04e-05
bladder cancer	Preliminary	GCST90199664	phenyllactate (PLA) levels in elite athletes	rs7867041	A	G	0.0783952	0.0173588	6.3e-06	-0.0359461	0.3211	0.0362287	0.226371	9	120012695	0.226371	0.0024706	20.3908	TRUE	1.49e-05
bladder cancer	Preliminary	GCST90199664	phenyllactate (PLA) levels in elite athletes	rs35446494	G	A	0.171055	0.0375046	5.09e-06	-0.0874613	0.281	0.0811272	0.0382979	12	119095413	0.0382979	0.00251967	20.7968	TRUE	1.28e-05
bladder cancer	Preliminary	GCST90199664	phenyllactate (PLA) levels in elite athletes	rs116721959	T	C	-0.21061	0.0459716	4.62e-06	0.0910194	0.3324	0.0939031	0.0251855	2	136773975	0.0251855	0.0025422	20.9833	TRUE	1.09e-05
bladder cancer	Preliminary	GCST90199664	phenyllactate (PLA) levels in elite athletes	rs7141384	G	T	-0.0706039	0.0152423	3.62e-06	-0.0589291	0.06849	0.0323472	0.333722	14	43591995	0.333722	0.00259874	21.4512	TRUE	1.49e-05
bladder cancer	Preliminary	GCST90199664	phenyllactate (PLA) levels in elite athletes	rs17783490	T	G	0.165104	0.035623	3.57e-06	0.00893984	0.8995	0.0707865	0.0427215	12	90256821	0.0427215	0.00260171	21.4758	TRUE	4.89e-06
bladder cancer	Preliminary	GCST90199664	phenyllactate (PLA) levels in elite athletes	rs56381820	C	T	0.0842604	0.0180851	3.18e-06	-0.059683	0.1186	0.0382417	0.203436	13	62164419	0.203436	0.00262905	21.702	TRUE	1.12e-05
bladder cancer	Preliminary	GCST90199664	phenyllactate (PLA) levels in elite athletes	rs34064769	A	C	0.0678602	0.0145435	3.07e-06	0.000100005	0.9986	0.0569946	0.525012	2	217776399	0.474988	0.00263683	21.7664	TRUE	3.88e-06
bladder cancer	Preliminary	GCST90199664	phenyllactate (PLA) levels in elite athletes	rs78199411	C	T	0.183637	0.0391572	2.74e-06	0.0749391	0.3573	0.0814093	0.0356752	3	137191426	0.0356752	0.00266364	21.9883	TRUE	6.41e-06
bladder cancer	Preliminary	GCST90199664	phenyllactate (PLA) levels in elite athletes	rs937475	G	A	-0.0703956	0.0148295	2.06e-06	0.0683859	0.02773	0.0310692	0.599404	12	102854494	0.400596	0.0027289	22.5285	TRUE	1.13e-05
bladder cancer	Preliminary	GCST90199664	phenyllactate (PLA) levels in elite athletes	rs73351721	A	G	-0.14389	0.0302864	2.02e-06	-0.0254728	0.6864	0.0630912	0.061443	12	58437193	0.061443	0.00273347	22.5663	TRUE	3.39e-06
bladder cancer	Preliminary	GCST90199664	phenyllactate (PLA) levels in elite athletes	rs13396369	T	C	0.0893767	0.0186298	1.61e-06	0.00280393	0.9423	0.0387393	0.187179	2	113254175	0.187179	0.00278713	23.0105	TRUE	2.16e-06
bladder cancer	Preliminary	GCST90199664	phenyllactate (PLA) levels in elite athletes	rs73396011	G	A	0.149295	0.0310577	1.53e-06	0.0621946	0.3016	0.0602073	0.0595044	9	3779667	0.0595044	0.00279815	23.1018	TRUE	3.97e-06
bladder cancer	Preliminary	GCST90199664	phenyllactate (PLA) levels in elite athletes	rs2359874	T	C	0.0730231	0.0149781	1.09e-06	0.00964638	0.755	0.0309126	0.61135	5	77382351	0.38865	0.00287801	23.763	TRUE	1.74e-06
bladder cancer	Preliminary	GCST90199664	phenyllactate (PLA) levels in elite athletes	rs73669981	T	C	-0.194512	0.039425	8.07e-07	0.062301	0.4571	0.0837795	0.034831	9	128861549	0.034831	0.00294716	24.3357	TRUE	1.77e-06
bladder cancer	Preliminary	GCST90199664	phenyllactate (PLA) levels in elite athletes	rs4291084	G	A	-0.082695	0.016704	7.4e-07	-0.0105442	0.756	0.0339328	0.724661	6	23214941	0.275339	0.00296731	24.5026	TRUE	1.2e-06
bladder cancer	Preliminary	GCST90199664	phenyllactate (PLA) levels in elite athletes	rs74546847	T	C	-0.242796	0.0487618	6.38e-07	0.0116678	0.9491	0.182775	0.0222438	18	34303331	0.0222438	0.00300161	24.7867	TRUE	8.72e-07
bladder cancer	Preliminary	GCST90199664	phenyllactate (PLA) levels in elite athletes	rs9470970	A	G	-0.145262	0.0290503	5.72e-07	-0.041046	0.5159	0.0631789	0.0663122	6	39126256	0.0663122	0.00302707	24.9975	TRUE	1.19e-06
bladder cancer	Preliminary	GCST90199664	phenyllactate (PLA) levels in elite athletes	rs79724540	T	C	-0.117073	0.0231742	4.38e-07	-0.0141987	0.7704	0.0486505	0.112452	5	180175657	0.112452	0.00308956	25.5152	TRUE	7.1e-07
bladder cancer	Preliminary	GCST90199664	phenyllactate (PLA) levels in elite athletes	rs143277630	T	C	-0.194762	0.0339985	1.01e-08	-0.0423888	0.5405	0.0692562	0.0478586	16	58781671	0.0478586	0.00396916	32.8083	TRUE	2.37e-08
bladder cancer	Preliminary	GCST90199664	phenyllactate (PLA) levels in elite athletes	rs11076256	T	C	0.447662	0.0265192	6.24e-64	0.0356272	0.5101	0.0540886	0.0778439	16	58718562	0.0778439	0.0334458	284.888	TRUE	2.36e-61
bladder cancer	Preliminary	GCST90199665	N-acetylaspartate (naa) levels	rs113199593	G	A	-0.318765	0.0717581	8.9e-06	-0.143321	0.3057	0.139923	0.0116265	16	13424059	0.0116265	0.00241601	19.7284	TRUE	2.1e-05
bladder cancer	Preliminary	GCST90199665	N-acetylaspartate (naa) levels	rs74895134	A	G	0.266447	0.0599771	8.89e-06	-0.164667	0.1864	0.124624	0.0166503	12	71385691	0.0166503	0.00241629	19.7308	TRUE	2.52e-05
bladder cancer	Preliminary	GCST90199665	N-acetylaspartate (naa) levels	rs2025408	A	C	-0.336702	0.0757383	8.76e-06	0.172094	0.5879	0.317586	0.0106869	13	30670785	0.0106869	0.00241968	19.7585	TRUE	1.53e-05
bladder cancer	Preliminary	GCST90199665	N-acetylaspartate (naa) levels	rs74509445	T	C	-0.139499	0.0313242	8.45e-06	-0.0037928	0.9504	0.0609731	0.0667167	16	80975048	0.0667167	0.00242815	19.8278	TRUE	1.09e-05
bladder cancer	Preliminary	GCST90199665	N-acetylaspartate (naa) levels	rs10845794	T	G	-0.0705395	0.0158112	8.14e-06	-0.0103463	0.7335	0.030388	0.536408	12	13509204	0.463592	0.00243683	19.8989	TRUE	1.25e-05
bladder cancer	Preliminary	GCST90199665	N-acetylaspartate (naa) levels	rs150965318	C	T	-0.209464	0.0468532	7.8e-06	-0.0485044	0.6235	0.0988079	0.0276535	3	181780441	0.0276535	0.00244695	19.9818	TRUE	1.32e-05
bladder cancer	Preliminary	GCST90199665	N-acetylaspartate (naa) levels	rs79315153	G	A	-0.10644	0.0237273	7.26e-06	0.0442654	0.3358	0.0459902	0.116476	8	116831071	0.116476	0.00246372	20.119	TRUE	1.66e-05
bladder cancer	Preliminary	GCST90199665	N-acetylaspartate (naa) levels	rs35911794	C	T	0.192938	0.042974	7.13e-06	-0.229364	0.0136	0.0929481	0.0338346	10	119061863	0.0338346	0.00246774	20.152	TRUE	4.12e-05
bladder cancer	Preliminary	GCST90199665	N-acetylaspartate (naa) levels	rs139706814	G	A	-0.196608	0.0437219	6.9e-06	-0.0599656	0.4919	0.0872493	0.0328242	2	15960932	0.0328242	0.00247558	20.2161	TRUE	1.33e-05
bladder cancer	Preliminary	GCST90199665	N-acetylaspartate (naa) levels	rs80135198	T	C	0.27184	0.0603487	6.65e-06	-0.0018982	0.9865	0.112183	0.0169512	18	66572172	0.0169512	0.00248405	20.2854	TRUE	8.34e-06
bladder cancer	Preliminary	GCST90199665	N-acetylaspartate (naa) levels	rs11073480	G	A	0.0960883	0.021254	6.16e-06	-0.0381625	0.3646	0.0420924	0.157032	15	96379916	0.157032	0.00250219	20.434	TRUE	1.37e-05
bladder cancer	Preliminary	GCST90199665	N-acetylaspartate (naa) levels	rs35308250	C	A	0.0764696	0.0169105	6.13e-06	-0.00279609	0.9328	0.0331594	0.292432	1	177997870	0.292432	0.00250337	20.4436	TRUE	8.04e-06
bladder cancer	Preliminary	GCST90199665	N-acetylaspartate (naa) levels	rs409751	T	C	0.0743278	0.0161645	4.26e-06	0.0193123	0.5998	0.0368072	0.558491	22	22924624	0.441509	0.00258822	21.1384	TRUE	7.53e-06
bladder cancer	Preliminary	GCST90199665	N-acetylaspartate (naa) levels	rs11868853	G	A	0.0822351	0.0175866	2.93e-06	-0.0044899	0.8957	0.0342492	0.260506	17	72270399	0.260506	0.00267631	21.8597	TRUE	4.03e-06
bladder cancer	Preliminary	GCST90199665	N-acetylaspartate (naa) levels	rs62127223	A	G	-0.136176	0.0283979	1.62e-06	0.0778534	0.1285	0.0512179	0.0820923	2	45870207	0.0820923	0.00281419	22.9891	TRUE	5.77e-06
bladder cancer	Preliminary	GCST90199665	N-acetylaspartate (naa) levels	rs2248456	A	G	0.0745846	0.0154974	1.49e-06	0.0329365	0.2762	0.0302476	0.494379	10	88032614	0.494379	0.00283463	23.1566	TRUE	3.99e-06
bladder cancer	Preliminary	GCST90199665	N-acetylaspartate (naa) levels	rs117572246	A	G	-0.335037	0.0692125	1.29e-06	0.0300469	0.8229	0.134248	0.0128793	12	83954847	0.0128793	0.0028676	23.4266	TRUE	1.94e-06
bladder cancer	Preliminary	GCST90199665	N-acetylaspartate (naa) levels	rs12039358	G	T	-0.0910294	0.0184878	8.49e-07	0.0177567	0.6825	0.0434092	0.227402	1	159607962	0.227402	0.00296655	24.2374	TRUE	1.46e-06
bladder cancer	Preliminary	GCST90199666	palmitoylcarnitine levels (Metabolon platform)	rs12205483	T	C	-0.234035	0.0522496	7.49e-06	-0.0717624	0.4864	0.1031	0.0220643	6	21309401	0.0220643	0.00242422	20.0581	TRUE	1.45e-05
bladder cancer	Preliminary	GCST90199666	palmitoylcarnitine levels (Metabolon platform)	rs138066517	T	C	-0.18999	0.042387	7.39e-06	-0.0887432	0.2796	0.082077	0.0341557	17	36800135	0.0341557	0.00242757	20.0859	TRUE	1.83e-05
bladder cancer	Preliminary	GCST90199666	palmitoylcarnitine levels (Metabolon platform)	rs75555206	A	G	-0.22333	0.0498164	7.36e-06	-0.219537	0.0519	0.112933	0.0239287	17	68326876	0.0239287	0.00242842	20.093	TRUE	3.12e-05
bladder cancer	Preliminary	GCST90199666	palmitoylcarnitine levels (Metabolon platform)	rs2167534	A	G	-0.0774604	0.0172303	6.94e-06	0.0712812	0.2728	0.0649998	0.310582	2	106063072	0.310582	0.00244198	20.2055	TRUE	1.74e-05
bladder cancer	Preliminary	GCST90199666	palmitoylcarnitine levels (Metabolon platform)	rs17569868	C	A	0.0839015	0.0186144	6.56e-06	0.0321101	0.379	0.0364995	0.211224	1	39827239	0.211224	0.00245473	20.3112	TRUE	1.44e-05
bladder cancer	Preliminary	GCST90199666	palmitoylcarnitine levels (Metabolon platform)	rs143370068	T	C	-0.313926	0.0696259	6.52e-06	-0.107598	0.4573	0.144757	0.0121017	5	151384678	0.0121017	0.00245627	20.3239	TRUE	1.31e-05
bladder cancer	Preliminary	GCST90199666	palmitoylcarnitine levels (Metabolon platform)	rs72906893	T	C	0.0927839	0.0204954	5.98e-06	0.034074	0.372	0.0381682	0.176603	2	185389163	0.176603	0.0024762	20.4893	TRUE	1.33e-05
bladder cancer	Preliminary	GCST90199666	palmitoylcarnitine levels (Metabolon platform)	rs74714644	A	G	0.302034	0.0660287	4.78e-06	0.00120072	0.9939	0.157054	0.0133511	18	40568868	0.0133511	0.002528	20.919	TRUE	6.01e-06
bladder cancer	Preliminary	GCST90199666	palmitoylcarnitine levels (Metabolon platform)	rs113511960	T	C	-0.28963	0.0631312	4.48e-06	0.0347985	0.8006	0.137777	0.015033	1	27520714	0.015033	0.00254287	21.0423	TRUE	6.64e-06
bladder cancer	Preliminary	GCST90199666	palmitoylcarnitine levels (Metabolon platform)	rs72777087	G	A	0.0928261	0.0202234	4.43e-06	-0.0123237	0.7643	0.0411012	0.170976	5	92421692	0.170976	0.0025454	21.0633	TRUE	6.78e-06
bladder cancer	Preliminary	GCST90199666	palmitoylcarnitine levels (Metabolon platform)	rs7143692	G	A	0.0865656	0.0187875	4.07e-06	-0.064851	0.1027	0.0397395	0.207493	14	77232936	0.207493	0.00256488	21.225	TRUE	1.48e-05
bladder cancer	Preliminary	GCST90199666	palmitoylcarnitine levels (Metabolon platform)	rs111269071	C	T	0.139429	0.0302597	4.07e-06	0.111043	0.05472	0.0578021	0.0679766	11	98016962	0.0679766	0.00256503	21.2262	TRUE	1.78e-05
bladder cancer	Preliminary	GCST90199666	palmitoylcarnitine levels (Metabolon platform)	rs72696241	A	G	0.0788913	0.0170751	3.83e-06	-0.022935	0.4979	0.0338375	0.276009	1	154232217	0.276009	0.00257894	21.3416	TRUE	7.55e-06
bladder cancer	Preliminary	GCST90199666	palmitoylcarnitine levels (Metabolon platform)	rs887477	C	A	0.0717292	0.0155223	3.82e-06	-0.00806737	0.7897	0.0302488	0.515027	12	6336816	0.484973	0.00257981	21.3489	TRUE	5.74e-06
bladder cancer	Preliminary	GCST90199666	palmitoylcarnitine levels (Metabolon platform)	rs1799822	G	A	0.084205	0.0181362	3.44e-06	0.0197946	0.5843	0.03618	0.22902	1	53213557	0.22902	0.00260424	21.5515	TRUE	6.23e-06
bladder cancer	Preliminary	GCST90199666	palmitoylcarnitine levels (Metabolon platform)	rs79450911	T	C	-0.240404	0.0517006	3.32e-06	-0.00548493	0.9581	0.104399	0.0222007	3	149250498	0.0222007	0.00261208	21.6166	TRUE	4.34e-06
bladder cancer	Preliminary	GCST90199666	palmitoylcarnitine levels (Metabolon platform)	rs114684303	A	C	-0.326277	0.0685956	1.97e-06	-0.0881024	0.5416	0.144337	0.0122771	1	173290818	0.0122771	0.00273289	22.6191	TRUE	3.81e-06
bladder cancer	Preliminary	GCST90199666	palmitoylcarnitine levels (Metabolon platform)	rs2612989	A	G	0.0945784	0.0198049	1.79e-06	-0.0735292	0.05673	0.0385902	0.822267	4	180741150	0.177733	0.00275468	22.7999	TRUE	8.23e-06
bladder cancer	Preliminary	GCST90199666	palmitoylcarnitine levels (Metabolon platform)	rs2963905	A	C	-0.0810907	0.0169006	1.6e-06	-0.0143959	0.667	0.0334579	0.716492	5	9860625	0.283508	0.00278073	23.0161	TRUE	2.76e-06
bladder cancer	Preliminary	GCST90199666	palmitoylcarnitine levels (Metabolon platform)	rs174544	A	C	-0.0864977	0.0165349	1.68e-07	0.0404054	0.2133	0.0324661	0.301651	11	61800281	0.301651	0.00330369	27.359	TRUE	5.67e-07
bladder cancer	Preliminary	GCST90199666	palmitoylcarnitine levels (Metabolon platform)	rs1171623	T	G	0.105784	0.018426	9.41e-09	0.0553013	0.128	0.0363338	0.224491	10	59703726	0.224491	0.00397629	32.9513	TRUE	4.57e-08
bladder cancer	Preliminary	GCST90199666	palmitoylcarnitine levels (Metabolon platform)	rs12210538	G	A	-0.169243	0.0176414	8.51e-22	-0.0197046	0.5794	0.0355511	0.238471	6	110438805	0.238471	0.0110248	92.0132	TRUE	5.29e-21
bladder cancer	Preliminary	GCST90199667	erythritol levels in elite athletes	rs4426692	G	A	-0.068372	0.0152462	7.31e-06	0.037079	0.2444	0.0318532	0.331673	3	84693906	0.331673	0.00245642	20.1061	TRUE	1.9e-05
bladder cancer	Preliminary	GCST90199667	erythritol levels in elite athletes	rs12893100	T	C	0.0721428	0.016087	7.31e-06	0.00481156	0.884	0.0329784	0.291436	14	90695719	0.291436	0.00245643	20.1062	TRUE	9.94e-06
bladder cancer	Preliminary	GCST90199667	erythritol levels in elite athletes	rs150921780	T	C	0.157491	0.0349348	6.54e-06	0.0491902	0.4962	0.0722875	0.0444772	22	43342695	0.0444772	0.00248229	20.3184	TRUE	1.26e-05
bladder cancer	Preliminary	GCST90199667	erythritol levels in elite athletes	rs27598	A	G	-0.0675333	0.0149044	5.87e-06	0.00400802	0.8989	0.0315465	0.616334	5	50862465	0.383666	0.00250758	20.5258	TRUE	7.93e-06
bladder cancer	Preliminary	GCST90199667	erythritol levels in elite athletes	rs148188291	G	A	-0.312133	0.068299	4.88e-06	0.0495054	0.6827	0.121105	0.011176	18	21282765	0.011176	0.00255082	20.8807	TRUE	7.95e-06
bladder cancer	Preliminary	GCST90199667	erythritol levels in elite athletes	rs12633047	T	C	0.130274	0.0282786	4.09e-06	-0.00628024	0.9175	0.0606298	0.0692572	3	53359817	0.0692572	0.00259185	21.2175	TRUE	5.49e-06
bladder cancer	Preliminary	GCST90199667	erythritol levels in elite athletes	rs55769487	T	C	0.0923657	0.0199838	3.8e-06	-0.0727857	0.09697	0.0438541	0.152674	2	127080539	0.152674	0.00260896	21.3579	TRUE	1.4e-05
bladder cancer	Preliminary	GCST90199667	erythritol levels in elite athletes	rs71480323	A	G	-0.101121	0.0217504	3.33e-06	0.0819696	0.06615	0.0446116	0.123767	11	116900884	0.123767	0.0026396	21.6094	TRUE	1.39e-05
bladder cancer	Preliminary	GCST90199667	erythritol levels in elite athletes	rs79695006	G	A	0.146655	0.0312792	2.75e-06	-0.028879	0.6567	0.0649734	0.0571607	7	108293669	0.0571607	0.00268443	21.9774	TRUE	4.68e-06
bladder cancer	Preliminary	GCST90199667	erythritol levels in elite athletes	rs181823223	T	C	-0.108427	0.02309	2.66e-06	-0.0175452	0.8494	0.0923994	0.117225	11	32514486	0.117225	0.00269273	22.0455	TRUE	3.81e-06
bladder cancer	Preliminary	GCST90199667	erythritol levels in elite athletes	rs116078994	A	C	0.252839	0.0537262	2.53e-06	0.0906909	0.3963	0.106916	0.0183301	3	41058781	0.0183301	0.00270444	22.1416	TRUE	5.64e-06
bladder cancer	Preliminary	GCST90199667	erythritol levels in elite athletes	rs1865475	A	G	-0.115293	0.0244655	2.45e-06	0.00210221	0.968	0.0524022	0.0960525	15	55114297	0.0960525	0.00271179	22.202	TRUE	3.18e-06
bladder cancer	Preliminary	GCST90199667	erythritol levels in elite athletes	rs9813594	C	T	-0.0730144	0.0154387	2.25e-06	0.00783058	0.8065	0.0319689	0.659893	3	109996814	0.340107	0.00273115	22.3609	TRUE	3.37e-06
bladder cancer	Preliminary	GCST90199667	erythritol levels in elite athletes	rs144368133	G	A	-0.33485	0.0704029	1.97e-06	0.0727858	0.58	0.131528	0.0107812	5	57931118	0.0107812	0.0027622	22.6159	TRUE	3.65e-06
bladder cancer	Preliminary	GCST90199667	erythritol levels in elite athletes	rs376874259	G	T	-0.178181	0.0359668	7.27e-07	-0.082317	0.3546	0.0889238	0.0422138	1	176310423	0.0422138	0.00299608	24.5365	TRUE	1.81e-06
bladder cancer	Preliminary	GCST90199667	erythritol levels in elite athletes	rs35208507	G	A	-0.0782231	0.0157699	7.04e-07	0.0244976	0.4525	0.032609	0.310554	16	20377607	0.310554	0.00300361	24.5983	TRUE	1.55e-06
bladder cancer	Preliminary	GCST90199667	erythritol levels in elite athletes	rs142601344	T	C	0.34102	0.0685053	6.42e-07	0.0682788	0.6223	0.138611	0.0113622	3	165864102	0.0113622	0.00302505	24.7745	TRUE	1.19e-06
bladder cancer	Preliminary	GCST90199667	erythritol levels in elite athletes	rs9858049	T	C	-0.135463	0.0219498	6.76e-10	-0.00149888	0.9742	0.0463458	0.123202	3	53243795	0.123202	0.00464191	38.078	TRUE	1.05e-09
bladder cancer	Preliminary	GCST90199667	erythritol levels in elite athletes	rs72692616	A	G	-0.333531	0.0319348	1.56e-25	0.0459392	0.4647	0.0628332	0.0535583	1	45941615	0.0535583	0.0131801	109.053	TRUE	1.67e-24
bladder cancer	Preliminary	GCST90199668	hexanoylcarnitine levels (Biocrates platform)	rs80254170	G	A	-0.124082	0.0280817	9.93e-06	-0.0290732	0.6162	0.0580023	0.0750547	6	160093251	0.0750547	0.00236325	19.5194	TRUE	1.68e-05
bladder cancer	Preliminary	GCST90199668	hexanoylcarnitine levels (Biocrates platform)	rs1391967	G	A	-0.0857333	0.0192503	8.44e-06	-0.0169554	0.6625	0.0388473	0.187232	3	1322878	0.187232	0.00240075	19.8298	TRUE	1.38e-05
bladder cancer	Preliminary	GCST90199668	hexanoylcarnitine levels (Biocrates platform)	rs113915691	A	G	-0.138771	0.0308238	6.73e-06	0.0619818	0.3243	0.0628835	0.0625	19	56248382	0.0625	0.00245316	20.2637	TRUE	1.58e-05
bladder cancer	Preliminary	GCST90199668	hexanoylcarnitine levels (Biocrates platform)	rs75690409	G	A	0.265713	0.0585954	5.77e-06	0.105583	0.3266	0.107629	0.0166198	1	9468265	0.0166198	0.00248876	20.5586	TRUE	1.36e-05
bladder cancer	Preliminary	GCST90199668	hexanoylcarnitine levels (Biocrates platform)	rs111262693	T	G	0.12919	0.0283986	5.39e-06	-0.0158733	0.895	0.120271	0.0770636	18	639341	0.0770636	0.00250462	20.6899	TRUE	7.33e-06
bladder cancer	Preliminary	GCST90199668	hexanoylcarnitine levels (Biocrates platform)	rs28540007	C	T	-0.239621	0.0526059	5.24e-06	0.129881	0.1847	0.0979183	0.0204714	8	4552597	0.0204714	0.00251106	20.7432	TRUE	1.54e-05
bladder cancer	Preliminary	GCST90199668	hexanoylcarnitine levels (Biocrates platform)	rs117548628	A	G	-0.272418	0.059426	4.56e-06	-0.00478852	0.9691	0.123616	0.016033	12	70520580	0.016033	0.0025432	21.0094	TRUE	5.86e-06
bladder cancer	Preliminary	GCST90199668	hexanoylcarnitine levels (Biocrates platform)	rs73001574	T	G	-0.28157	0.0599701	2.66e-06	-0.116093	0.3513	0.124554	0.0158023	11	76064320	0.0158023	0.00266754	22.0393	TRUE	6.3e-06
bladder cancer	Preliminary	GCST90199668	hexanoylcarnitine levels (Biocrates platform)	rs16865990	G	A	-0.356033	0.075046	2.09e-06	0.105583	0.5324	0.169109	0.0100306	2	224459365	0.0100306	0.00272338	22.5019	TRUE	4.07e-06
bladder cancer	Preliminary	GCST90199668	hexanoylcarnitine levels (Biocrates platform)	rs898847	C	T	0.0835404	0.0173534	1.48e-06	0.0010005	0.9772	0.0350077	0.745109	11	110193739	0.254891	0.00280396	23.1696	TRUE	1.93e-06
bladder cancer	Preliminary	GCST90199668	hexanoylcarnitine levels (Biocrates platform)	rs36012907	T	C	0.128382	0.0263672	1.12e-06	0.0867569	0.3941	0.101803	0.0917344	1	204619938	0.0917344	0.00286814	23.7014	TRUE	2.61e-06
bladder cancer	Preliminary	GCST90199668	hexanoylcarnitine levels (Biocrates platform)	rs17843902	C	T	-0.0833266	0.0163535	3.48e-07	0.0551956	0.09047	0.0326037	0.296766	4	158719996	0.296766	0.00314013	25.9562	TRUE	1.54e-06
bladder cancer	Preliminary	GCST90199668	hexanoylcarnitine levels (Biocrates platform)	rs62290256	G	A	0.16173	0.0316506	3.22e-07	0.109592	0.07556	0.0616706	0.0584841	3	185538454	0.0584841	0.00315799	26.1043	TRUE	1.52e-06
bladder cancer	Preliminary	GCST90199668	hexanoylcarnitine levels (Biocrates platform)	rs141882839	A	G	0.245572	0.0474263	2.24e-07	-0.32317	0.308	0.317011	0.0257707	11	7573189	0.0257707	0.00324247	26.8049	TRUE	6.32e-07
bladder cancer	Preliminary	GCST90199668	hexanoylcarnitine levels (Biocrates platform)	rs77010315	A	C	-0.452358	0.0682548	3.41e-11	-0.034498	0.8067	0.140989	0.012084	5	151343594	0.012084	0.00530099	43.913	TRUE	6.94e-11
bladder cancer	Preliminary	GCST90199668	hexanoylcarnitine levels (Biocrates platform)	rs149556176	C	T	0.49122	0.0634609	9.9e-15	0.121829	0.2983	0.117133	0.0140408	1	74971148	0.0140408	0.00721708	59.901	TRUE	5.95e-14
bladder cancer	Preliminary	GCST90199668	hexanoylcarnitine levels (Biocrates platform)	rs1171617	T	G	0.152178	0.0180475	3.4e-17	-0.0282959	0.4373	0.036428	0.768951	10	59707424	0.231049	0.00855277	71.0828	TRUE	1.9e-16
bladder cancer	Preliminary	GCST90199668	hexanoylcarnitine levels (Biocrates platform)	rs2185152	T	C	-0.4316	0.0153412	3.83e-174	-0.027907	0.3975	0.0329833	0.30837	1	75758325	0.30837	0.0876171	791.296	TRUE	3.33e-164
bladder cancer	Preliminary	GCST90199669	acetylcarnitine levels (Biocrates platform)	rs55640226	C	T	-0.129357	0.02927	9.9e-06	0.0212236	0.7173	0.0586176	0.0695067	5	96602182	0.0695067	0.00235843	19.5267	TRUE	1.54e-05
bladder cancer	Preliminary	GCST90199669	acetylcarnitine levels (Biocrates platform)	rs139264311	G	A	-0.230906	0.0521359	9.47e-06	-0.157858	0.2406	0.13452	0.0214303	3	19751997	0.0214303	0.00236855	19.6106	TRUE	2.46e-05
bladder cancer	Preliminary	GCST90199669	acetylcarnitine levels (Biocrates platform)	rs10984356	G	A	-0.144742	0.0326654	9.38e-06	0.139837	0.1921	0.107205	0.0562768	9	118991295	0.0562768	0.00237081	19.6294	TRUE	2.64e-05
bladder cancer	Preliminary	GCST90199669	acetylcarnitine levels (Biocrates platform)	rs71454277	A	C	0.264081	0.0592975	8.45e-06	0.0394687	0.7566	0.12734	0.0165103	12	70452222	0.0165103	0.00239483	19.8288	TRUE	1.28e-05
bladder cancer	Preliminary	GCST90199669	acetylcarnitine levels (Biocrates platform)	rs117508585	A	G	-0.264148	0.0589634	7.47e-06	-0.00538547	0.9668	0.12939	0.0165029	7	1486664	0.0165029	0.00242321	20.0643	TRUE	9.52e-06
bladder cancer	Preliminary	GCST90199669	acetylcarnitine levels (Biocrates platform)	rs147882444	A	G	-0.269681	0.060037	7.06e-06	0.0309748	0.7834	0.11268	0.0159815	19	2924973	0.0159815	0.00243623	20.1724	TRUE	1.05e-05
bladder cancer	Preliminary	GCST90199669	acetylcarnitine levels (Biocrates platform)	rs61765007	A	G	-0.261156	0.0577114	6.03e-06	-0.462034	0.003413	0.157806	0.0168485	1	71569179	0.0168485	0.00247239	20.4725	TRUE	4.74e-05
bladder cancer	Preliminary	GCST90199669	acetylcarnitine levels (Biocrates platform)	rs55796423	A	G	-0.0969525	0.0211135	4.39e-06	0.00501254	0.9023	0.0408332	0.153893	14	34313094	0.153893	0.00254569	21.0811	TRUE	5.97e-06
bladder cancer	Preliminary	GCST90199669	acetylcarnitine levels (Biocrates platform)	rs273694	C	T	0.070912	0.0154344	4.34e-06	0.0244976	0.4289	0.0309675	0.561411	19	51129448	0.438589	0.00254839	21.1035	TRUE	9.16e-06
bladder cancer	Preliminary	GCST90199669	acetylcarnitine levels (Biocrates platform)	rs1839212	A	G	0.217408	0.0465305	2.98e-06	-0.0942187	0.3038	0.091624	0.0267879	2	14271175	0.0267879	0.00263539	21.8258	TRUE	7.47e-06
bladder cancer	Preliminary	GCST90199669	acetylcarnitine levels (Biocrates platform)	rs114798927	C	T	-0.112961	0.0241021	2.78e-06	-0.0148886	0.7952	0.0573601	0.109753	8	9363866	0.109753	0.00265161	21.9605	TRUE	4.19e-06
bladder cancer	Preliminary	GCST90199669	acetylcarnitine levels (Biocrates platform)	rs138268157	G	A	0.107567	0.0225861	1.91e-06	-0.014593	0.7577	0.0473027	0.124725	3	57058647	0.124725	0.00273779	22.6762	TRUE	3.01e-06
bladder cancer	Preliminary	GCST90199669	acetylcarnitine levels (Biocrates platform)	rs16865990	G	A	-0.373578	0.0752289	6.84e-07	0.105583	0.5324	0.169109	0.0100037	2	224459365	0.0100037	0.00297587	24.654	TRUE	1.39e-06
bladder cancer	Preliminary	GCST90199669	acetylcarnitine levels (Biocrates platform)	rs898847	C	T	0.0867139	0.0173494	5.79e-07	0.0010005	0.9772	0.0350077	0.744526	11	110193739	0.255474	0.00301448	24.9749	TRUE	7.73e-07
bladder cancer	Preliminary	GCST90199669	acetylcarnitine levels (Biocrates platform)	rs74823953	T	C	-0.407734	0.0679719	1.99e-09	-0.103549	0.545	0.171079	0.0122617	5	151300049	0.0122617	0.00433633	35.9741	TRUE	4.92e-09
bladder cancer	Preliminary	GCST90199669	acetylcarnitine levels (Biocrates platform)	rs1171617	T	G	0.215613	0.0180295	5.83e-33	-0.0282959	0.4373	0.036428	0.769509	10	59707424	0.230491	0.0170155	142.981	TRUE	1.31e-31
bladder cancer	Preliminary	GCST90199670	iminodiacetate (IDA) levels	rs185717944	C	T	0.292572	0.0661473	9.73e-06	0.0437429	0.855	0.239369	0.0134277	12	63630484	0.0134277	0.00237633	19.5585	TRUE	1.35e-05
bladder cancer	Preliminary	GCST90199670	iminodiacetate (IDA) levels	rs117448509	T	G	0.255763	0.0576024	8.99e-06	-0.0251803	0.8165	0.108513	0.0184259	11	105342649	0.0184259	0.0023947	19.7101	TRUE	1.29e-05
bladder cancer	Preliminary	GCST90199670	iminodiacetate (IDA) levels	rs6506794	G	A	0.0767115	0.017227	8.47e-06	0.0495054	0.1429	0.0337903	0.709199	18	78213176	0.290801	0.00240853	19.8242	TRUE	2.64e-05
bladder cancer	Preliminary	GCST90199670	iminodiacetate (IDA) levels	rs113401873	A	G	0.249914	0.0558793	7.74e-06	0.0154183	0.8897	0.111176	0.0189542	9	116781555	0.0189542	0.00242952	19.9974	TRUE	1.05e-05
bladder cancer	Preliminary	GCST90199670	iminodiacetate (IDA) levels	rs1297208	C	T	-0.072164	0.0161009	7.4e-06	0.022757	0.4582	0.0306775	0.425451	21	14935708	0.425451	0.00243993	20.0833	TRUE	1.48e-05
bladder cancer	Preliminary	GCST90199670	iminodiacetate (IDA) levels	rs2386992	G	A	0.0750443	0.0165301	5.63e-06	0.0490852	0.1245	0.0319533	0.639974	19	47966428	0.360026	0.00250319	20.6053	TRUE	1.88e-05
bladder cancer	Preliminary	GCST90199670	iminodiacetate (IDA) levels	rs79787801	A	G	-0.132657	0.0290533	4.97e-06	0.00722605	0.8968	0.0557115	0.0767671	8	13384089	0.0767671	0.00253202	20.8432	TRUE	6.77e-06
bladder cancer	Preliminary	GCST90199670	iminodiacetate (IDA) levels	rs1080669	T	C	-0.105885	0.0228046	3.43e-06	0.0179603	0.6764	0.043031	0.13774	19	51063011	0.13774	0.00261808	21.5535	TRUE	5.71e-06
bladder cancer	Preliminary	GCST90199670	iminodiacetate (IDA) levels	rs11617909	T	G	-0.145908	0.0312604	3.05e-06	-0.0691529	0.3029	0.0671234	0.0654711	13	32800725	0.0654711	0.00264555	21.7803	TRUE	7.62e-06
bladder cancer	Preliminary	GCST90199670	iminodiacetate (IDA) levels	rs72704298	G	A	0.13257	0.0283537	2.93e-06	-0.0358497	0.5263	0.0565752	0.0793087	9	8146661	0.0793087	0.0026547	21.8557	TRUE	5.65e-06
bladder cancer	Preliminary	GCST90199670	iminodiacetate (IDA) levels	rs2094632	G	A	0.0781469	0.0165713	2.41e-06	0.0155198	0.6382	0.0330056	0.687099	9	90417237	0.312901	0.00270044	22.2333	TRUE	4.19e-06
bladder cancer	Preliminary	GCST90199670	iminodiacetate (IDA) levels	rs2967159	C	T	-0.0892336	0.0188596	2.23e-06	0.0176549	0.6876	0.0439053	0.782601	16	57777675	0.217399	0.00271837	22.3813	TRUE	3.72e-06
bladder cancer	Preliminary	GCST90199670	iminodiacetate (IDA) levels	rs7626271	G	T	0.19145	0.0401333	1.84e-06	-0.0421012	0.5973	0.0796937	0.0385131	3	6732966	0.0385131	0.00276311	22.7507	TRUE	3.36e-06
bladder cancer	Preliminary	GCST90199671	cysteine s-sulfate levels	rs73391840	G	A	0.115721	0.026184	9.89e-06	0.0244976	0.6333	0.0513483	0.0914345	7	54342514	0.0914345	0.00236797	19.5275	TRUE	1.65e-05
bladder cancer	Preliminary	GCST90199671	cysteine s-sulfate levels	rs140247774	T	C	0.132671	0.0299172	9.22e-06	-0.0745507	0.2255	0.0615089	0.0686635	6	18015216	0.0686635	0.00238411	19.661	TRUE	2.45e-05
bladder cancer	Preliminary	GCST90199671	cysteine s-sulfate levels	rs9349017	A	G	-0.0681227	0.0153172	8.69e-06	-0.001998	0.9477	0.0304595	0.472072	6	36843824	0.472072	0.00239792	19.7751	TRUE	1.12e-05
bladder cancer	Preliminary	GCST90199671	cysteine s-sulfate levels	rs8024193	C	T	-0.125484	0.0278703	6.72e-06	-0.0118298	0.918	0.114904	0.0810205	15	79234797	0.0810205	0.00245741	20.2669	TRUE	8.92e-06
bladder cancer	Preliminary	GCST90199671	cysteine s-sulfate levels	rs140798906	C	T	0.347447	0.0757916	4.56e-06	0.152219	0.6436	0.329001	0.0100012	5	92863313	0.0100012	0.0025473	21.0102	TRUE	7.74e-06
bladder cancer	Preliminary	GCST90199671	cysteine s-sulfate levels	rs11641923	A	G	-0.265368	0.0576737	4.2e-06	-0.0892006	0.4669	0.122607	0.0178239	16	4292671	0.0178239	0.00256613	21.1659	TRUE	8.51e-06
bladder cancer	Preliminary	GCST90199671	cysteine s-sulfate levels	rs76358805	C	A	-0.325404	0.0704489	3.86e-06	0.261754	0.02097	0.113386	0.0116945	12	39096642	0.0116945	0.00258598	21.33	TRUE	2.15e-05
bladder cancer	Preliminary	GCST90199671	cysteine s-sulfate levels	rs141988268	T	C	0.175911	0.0377752	3.21e-06	-0.0772388	0.6252	0.158116	0.0427283	3	158194544	0.0427283	0.00262834	21.6804	TRUE	5.61e-06
bladder cancer	Preliminary	GCST90199671	cysteine s-sulfate levels	rs117215329	T	C	0.256704	0.0545011	2.48e-06	0.0772051	0.5144	0.118412	0.0194204	10	49522298	0.0194204	0.00268868	22.1794	TRUE	4.87e-06
bladder cancer	Preliminary	GCST90199671	cysteine s-sulfate levels	rs117088632	A	G	0.266147	0.0563105	2.29e-06	0.0786104	0.5116	0.119769	0.018654	17	22734962	0.018654	0.00270732	22.3336	TRUE	4.52e-06
bladder cancer	Preliminary	GCST90199671	cysteine s-sulfate levels	rs11244781	T	C	-0.0897994	0.0184176	1.08e-06	0.0186733	0.6108	0.0366911	0.212774	10	126043660	0.212774	0.00288059	23.767	TRUE	1.99e-06
bladder cancer	Preliminary	GCST90199671	cysteine s-sulfate levels	rs949204	A	C	-0.176649	0.0351179	4.9e-07	-0.0628809	0.3636	0.0692119	0.94961	4	159438824	0.05039	0.00306538	25.2965	TRUE	1.23e-06
bladder cancer	Preliminary	GCST90199671	cysteine s-sulfate levels	rs9294112	T	C	-0.0795037	0.0157707	4.63e-07	-0.00369317	0.9467	0.0552445	0.584908	6	78464403	0.415092	0.00307884	25.4078	TRUE	6.37e-07
bladder cancer	Preliminary	GCST90199671	cysteine s-sulfate levels	rs17028699	T	C	0.121118	0.0238351	3.75e-07	-0.0044899	0.9207	0.0451011	0.117487	3	3211589	0.117487	0.00312807	25.8153	TRUE	5.31e-07
bladder cancer	Preliminary	GCST90199672	oxalate (ethanedioate) levels	rs117338371	A	G	-0.179984	0.0406824	9.68e-06	-0.0443039	0.5826	0.0806126	0.0360945	11	90979532	0.0360945	0.00238677	19.5681	TRUE	1.69e-05
bladder cancer	Preliminary	GCST90199672	oxalate (ethanedioate) levels	rs7147156	G	T	-0.329118	0.0738218	8.26e-06	-0.0882856	0.5229	0.138188	0.0106939	14	22303835	0.0106939	0.00242367	19.8714	TRUE	1.53e-05
bladder cancer	Preliminary	GCST90199672	oxalate (ethanedioate) levels	rs7201295	A	G	-0.0681407	0.0152759	8.17e-06	-0.00965326	0.7496	0.0302452	0.5299	16	78769592	0.4701	0.00242626	19.8927	TRUE	1.24e-05
bladder cancer	Preliminary	GCST90199672	oxalate (ethanedioate) levels	rs4953634	C	T	-0.14883	0.0330522	6.7e-06	0.00742752	0.9101	0.0657812	0.0551434	2	48825697	0.0551434	0.00247229	20.2709	TRUE	8.95e-06
bladder cancer	Preliminary	GCST90199672	oxalate (ethanedioate) levels	rs11766962	C	T	-0.0829003	0.0183671	6.38e-06	-0.0339182	0.355	0.0366709	0.225534	7	126853325	0.225534	0.00248396	20.3669	TRUE	1.44e-05
bladder cancer	Preliminary	GCST90199672	oxalate (ethanedioate) levels	rs113601767	G	A	-0.172283	0.0380449	5.94e-06	0.0795845	0.273	0.0726017	0.0407475	13	57109096	0.0407475	0.00250034	20.5015	TRUE	1.5e-05
bladder cancer	Preliminary	GCST90199672	oxalate (ethanedioate) levels	rs373578	G	A	0.0789206	0.0174154	5.85e-06	0.0342809	0.327	0.0349743	0.71786	13	110571088	0.28214	0.00250391	20.5309	TRUE	1.37e-05
bladder cancer	Preliminary	GCST90199672	oxalate (ethanedioate) levels	rs2809969	C	T	-0.0696477	0.0152303	4.81e-06	0.0114655	0.7086	0.0306779	0.527785	1	199832888	0.472215	0.00254966	20.9069	TRUE	7.68e-06
bladder cancer	Preliminary	GCST90199672	oxalate (ethanedioate) levels	rs77008478	G	A	-0.327811	0.0709191	3.79e-06	-0.0320799	0.9076	0.276393	0.0114541	10	61457539	0.0114541	0.00260484	21.3606	TRUE	5.15e-06
bladder cancer	Preliminary	GCST90199672	oxalate (ethanedioate) levels	rs77555311	G	A	-0.201776	0.0431392	2.91e-06	0.0824038	0.2806	0.0763725	0.0319735	5	162775308	0.0319735	0.00266703	21.872	TRUE	7.5e-06
bladder cancer	Preliminary	GCST90199672	oxalate (ethanedioate) levels	rs117461873	A	G	-0.269529	0.0573321	2.59e-06	0.12262	0.3026	0.118947	0.0177566	12	106362215	0.0177566	0.00269425	22.0958	TRUE	6.51e-06
bladder cancer	Preliminary	GCST90199672	oxalate (ethanedioate) levels	rs112268836	C	T	0.356864	0.0757379	2.46e-06	-0.0242047	0.8731	0.151543	0.0100841	9	98839030	0.0100841	0.00270642	22.1959	TRUE	3.46e-06
bladder cancer	Preliminary	GCST90199672	oxalate (ethanedioate) levels	rs1428090	C	A	0.0721094	0.015174	2.01e-06	-0.0371031	0.2288	0.0308305	0.418005	5	116034218	0.418005	0.00275283	22.5776	TRUE	5.75e-06
bladder cancer	Preliminary	GCST90199672	oxalate (ethanedioate) levels	rs145121944	G	A	-0.283903	0.059632	1.93e-06	0.0825124	0.4466	0.108413	0.016564	6	83426346	0.016564	0.00276295	22.6608	TRUE	4.11e-06
bladder cancer	Preliminary	GCST90199672	oxalate (ethanedioate) levels	rs647667	C	T	0.154413	0.032158	1.57e-06	-0.0222506	0.7291	0.0642481	0.0593252	1	181416933	0.0593252	0.00281035	23.0507	TRUE	2.55e-06
bladder cancer	Preliminary	GCST90199672	oxalate (ethanedioate) levels	rs1449141	C	A	-0.0813985	0.0168357	1.33e-06	-0.0151841	0.6503	0.0334935	0.282847	2	231519173	0.282847	0.00284921	23.3703	TRUE	2.34e-06
bladder cancer	Preliminary	GCST90199672	oxalate (ethanedioate) levels	rs756874	G	A	0.0765485	0.0157536	1.18e-06	-0.0152826	0.6311	0.0318269	0.36637	15	91174007	0.36637	0.00287777	23.6052	TRUE	2.12e-06
bladder cancer	Preliminary	GCST90199672	oxalate (ethanedioate) levels	rs149160598	A	G	-0.305518	0.06029	4.03e-07	0.00511305	0.9688	0.130724	0.0163097	2	101781434	0.0163097	0.00312907	25.673	TRUE	5.45e-07
bladder cancer	Preliminary	GCST90199672	oxalate (ethanedioate) levels	rs62381198	T	C	-0.317886	0.047336	1.87e-11	-0.0675652	0.4768	0.0949671	0.0258779	5	138843482	0.0258779	0.00548234	45.0872	TRUE	5.98e-11
bladder cancer	Preliminary	GCST90199673	dHEAS levels	rs148769396	A	G	0.233356	0.0527685	9.77e-06	0.146183	0.2141	0.117664	0.0165486	14	63696057	0.0165486	0.00237117	19.5516	TRUE	2.63e-05
bladder cancer	Preliminary	GCST90199673	dHEAS levels	rs76768009	A	G	-0.157937	0.0356743	9.55e-06	0.0880665	0.2598	0.0781518	0.0366166	1	218069033	0.0366166	0.00237645	19.5953	TRUE	2.4e-05
bladder cancer	Preliminary	GCST90199673	dHEAS levels	rs1111474	T	C	0.116247	0.0261944	9.09e-06	0.00843548	0.8829	0.0572697	0.07087	16	52762028	0.07087	0.00238789	19.6898	TRUE	1.23e-05
bladder cancer	Preliminary	GCST90199673	dHEAS levels	rs117833456	C	T	-0.170218	0.038225	8.47e-06	-0.0286846	0.7499	0.089985	0.0328131	18	243820	0.0328131	0.00240423	19.8249	TRUE	1.28e-05
bladder cancer	Preliminary	GCST90199673	dHEAS levels	rs75561083	T	C	0.242916	0.054521	8.37e-06	0.0133892	0.9191	0.131826	0.0154268	1	18620603	0.0154268	0.00240682	19.8463	TRUE	1.11e-05
bladder cancer	Preliminary	GCST90199673	dHEAS levels	rs706795	C	T	0.061449	0.0137477	7.83e-06	-0.0301412	0.3267	0.0307317	0.586905	12	49903887	0.413095	0.00242227	19.974	TRUE	1.81e-05
bladder cancer	Preliminary	GCST90199673	dHEAS levels	rs10806995	G	A	-0.066028	0.0147689	7.79e-06	-0.0208805	0.529	0.0331682	0.298428	6	24845553	0.298428	0.00242333	19.9827	TRUE	1.45e-05
bladder cancer	Preliminary	GCST90199673	dHEAS levels	rs76895520	A	G	-0.209452	0.0467287	7.38e-06	0.140873	0.178	0.104587	0.0212325	1	211502804	0.0212325	0.00243584	20.0861	TRUE	2.16e-05
bladder cancer	Preliminary	GCST90199673	dHEAS levels	rs10228292	T	C	-0.0656196	0.0146309	7.29e-06	0.0192848	0.5595	0.0330454	0.694808	7	64520810	0.305192	0.00243877	20.1103	TRUE	1.32e-05
bladder cancer	Preliminary	GCST90199673	dHEAS levels	rs9594288	T	C	-0.166697	0.0370828	6.95e-06	-0.0932171	0.2966	0.0893096	0.032861	13	38664751	0.032861	0.00244991	20.2025	TRUE	1.68e-05
bladder cancer	Preliminary	GCST90199673	dHEAS levels	rs6879686	T	G	-0.0722897	0.0159968	6.21e-06	-0.0643823	0.07579	0.0362583	0.226271	5	99330721	0.226271	0.0024758	20.4165	TRUE	2.4e-05
bladder cancer	Preliminary	GCST90199673	dHEAS levels	rs150328525	G	T	-0.304863	0.0670882	5.51e-06	-0.329591	0.2822	0.306485	0.0102314	6	155492437	0.0102314	0.00250342	20.6448	TRUE	1.38e-05
bladder cancer	Preliminary	GCST90199673	dHEAS levels	rs1807334	A	G	0.0626868	0.0137327	5e-06	-0.0173486	0.5728	0.0307637	0.39813	2	30631364	0.39813	0.00252608	20.8322	TRUE	9.04e-06
bladder cancer	Preliminary	GCST90199673	dHEAS levels	rs28552668	T	C	-0.118903	0.0260291	4.92e-06	0.100373	0.07371	0.0561242	0.0716572	4	140286964	0.0716572	0.00252972	20.8623	TRUE	1.95e-05
bladder cancer	Preliminary	GCST90199673	dHEAS levels	rs144814135	A	G	-0.240898	0.0527017	4.85e-06	0.0458345	0.6453	0.0995751	0.016918	12	49156161	0.016918	0.00253292	20.8887	TRUE	8.21e-06
bladder cancer	Preliminary	GCST90199673	dHEAS levels	rs2055157	A	C	0.0781081	0.0170109	4.4e-06	0.0696717	0.06291	0.0374614	0.194049	3	23208068	0.194049	0.00255583	21.0781	TRUE	1.83e-05
bladder cancer	Preliminary	GCST90199673	dHEAS levels	rs150374297	C	T	-0.262352	0.0570627	4.27e-06	-0.00359354	0.9761	0.11995	0.0142327	5	9285583	0.0142327	0.00256245	21.1329	TRUE	5.47e-06
bladder cancer	Preliminary	GCST90199673	dHEAS levels	rs184445849	T	C	0.251175	0.0545375	4.11e-06	0.0432207	0.7138	0.117845	0.0156827	19	29980806	0.0156827	0.00257128	21.2059	TRUE	6.58e-06
bladder cancer	Preliminary	GCST90199673	dHEAS levels	rs10494157	A	G	-0.0929436	0.0200791	3.68e-06	-0.0824091	0.06815	0.0451801	0.130411	1	113348416	0.130411	0.00259733	21.4213	TRUE	1.52e-05
bladder cancer	Preliminary	GCST90199673	dHEAS levels	rs6428823	T	C	-0.0632887	0.0136504	3.55e-06	0.00631993	0.8365	0.0306239	0.55575	1	119408720	0.44425	0.00260576	21.491	TRUE	5.12e-06
bladder cancer	Preliminary	GCST90199673	dHEAS levels	rs115255559	G	A	-0.219727	0.0473768	3.52e-06	0.0128826	0.9112	0.115513	0.0207872	5	104256740	0.0207872	0.0026074	21.5045	TRUE	4.77e-06
bladder cancer	Preliminary	GCST90199673	dHEAS levels	rs212100	C	T	0.0852723	0.0183422	3.34e-06	-0.046979	0.2395	0.0399401	0.838122	19	47873738	0.161878	0.00261987	21.6076	TRUE	9.14e-06
bladder cancer	Preliminary	GCST90199673	dHEAS levels	rs7687817	T	C	-0.106706	0.0229306	3.26e-06	-0.0100493	0.8434	0.0508708	0.0931987	4	109052965	0.0931987	0.00262489	21.6492	TRUE	4.7e-06
bladder cancer	Preliminary	GCST90199673	dHEAS levels	rs560835392	A	C	0.205827	0.0442233	3.25e-06	0.221645	0.07988	0.126554	0.0236755	15	43655195	0.0236755	0.00262583	21.6569	TRUE	1.29e-05
bladder cancer	Preliminary	GCST90199673	dHEAS levels	rs7855576	A	C	-0.0714674	0.0153476	3.21e-06	-0.0139029	0.7303	0.0403302	0.275256	9	134737617	0.275256	0.00262844	21.6785	TRUE	5.11e-06
bladder cancer	Preliminary	GCST90199673	dHEAS levels	rs73172224	A	G	-0.0937382	0.0200897	3.07e-06	0.0846868	0.1128	0.0534055	0.130576	22	50452326	0.130576	0.00263903	21.7661	TRUE	1.1e-05
bladder cancer	Preliminary	GCST90199673	dHEAS levels	rs529543	G	T	-0.063488	0.0135612	2.85e-06	0.0163327	0.5905	0.0303518	0.472088	9	90582418	0.472088	0.00265667	21.912	TRUE	5.16e-06
bladder cancer	Preliminary	GCST90199673	dHEAS levels	rs79317397	A	C	0.244906	0.0523019	2.83e-06	-0.132343	0.2472	0.114367	0.0168108	2	139657929	0.0168108	0.00265775	21.9209	TRUE	7.73e-06
bladder cancer	Preliminary	GCST90199673	dHEAS levels	rs9420589	T	G	-0.0649842	0.0136215	1.84e-06	0.000300045	0.9923	0.0310906	0.426402	10	92690476	0.426402	0.00275849	22.7541	TRUE	2.36e-06
bladder cancer	Preliminary	GCST90199673	dHEAS levels	rs71606471	A	C	-0.106227	0.0221505	1.62e-06	-0.0646635	0.2044	0.0509517	0.102975	5	3053182	0.102975	0.00278738	22.9931	TRUE	4.91e-06
bladder cancer	Preliminary	GCST90199673	dHEAS levels	rs141370991	T	C	-0.239218	0.047825	5.68e-07	-0.036139	0.7632	0.119951	0.0202811	1	95564733	0.0202811	0.00303155	25.0134	TRUE	9.21e-07
bladder cancer	Preliminary	GCST90199673	dHEAS levels	rs12049195	A	G	-0.0676001	0.013428	4.8e-07	0.0225524	0.4579	0.0303814	0.530054	1	156063096	0.469946	0.00307073	25.3377	TRUE	1.07e-06
bladder cancer	Preliminary	GCST90199673	dHEAS levels	rs784420	G	A	0.0838184	0.0147829	1.43e-08	-0.027226	0.4218	0.0338926	0.295093	5	78691701	0.295093	0.00389199	32.1406	TRUE	3.84e-08
bladder cancer	Preliminary	GCST90199673	dHEAS levels	rs76294479	T	C	0.158165	0.0264428	2.21e-09	-0.0141001	0.8157	0.060495	0.0689424	16	81547979	0.0689424	0.0043294	35.7685	TRUE	3.97e-09
bladder cancer	Preliminary	GCST90199673	dHEAS levels	rs148982377	C	T	-0.423259	0.036657	7.69e-31	-0.0802888	0.3215	0.0809869	0.034138	7	99477415	0.034138	0.015945	133.289	TRUE	2e-29
bladder cancer	Preliminary	GCST90199674	3-hydroxymyristate levels	rs710362	G	A	0.15381	0.0344818	8.17e-06	0.0637921	0.3351	0.0661818	0.0488731	5	87845250	0.0488731	0.00241034	19.8922	TRUE	1.87e-05
bladder cancer	Preliminary	GCST90199674	3-hydroxymyristate levels	rs2026430	C	T	0.0671379	0.0150019	7.63e-06	0.0102524	0.7342	0.0301946	0.493468	10	6514079	0.493468	0.00242619	20.0234	TRUE	1.18e-05
bladder cancer	Preliminary	GCST90199674	3-hydroxymyristate levels	rs79589895	G	A	-0.186161	0.0413001	6.56e-06	0.0220411	0.7824	0.0798034	0.0345417	6	116967560	0.0345417	0.00246117	20.3128	TRUE	9.76e-06
bladder cancer	Preliminary	GCST90199674	3-hydroxymyristate levels	rs146643611	T	C	-0.155008	0.0342988	6.2e-06	0.0507671	0.6527	0.112812	0.0528314	6	52965053	0.0528314	0.00247406	20.4195	TRUE	1.03e-05
bladder cancer	Preliminary	GCST90199674	3-hydroxymyristate levels	rs141436484	G	A	0.104455	0.0231002	6.13e-06	0.00944446	0.8412	0.0471377	0.119489	13	78081794	0.119489	0.00247677	20.4419	TRUE	8.7e-06
bladder cancer	Preliminary	GCST90199674	3-hydroxymyristate levels	rs62294541	G	A	-0.113994	0.0251764	5.96e-06	0.0198966	0.6855	0.0491312	0.100994	4	38989621	0.100994	0.00248332	20.4961	TRUE	9.66e-06
bladder cancer	Preliminary	GCST90199674	3-hydroxymyristate levels	rs79795772	A	G	-0.174959	0.0384746	5.43e-06	0.0115666	0.8834	0.0788667	0.0397582	5	96753823	0.0397582	0.00250479	20.6737	TRUE	7.46e-06
bladder cancer	Preliminary	GCST90199674	3-hydroxymyristate levels	rs62273444	A	G	-0.14935	0.0327843	5.23e-06	0.0625139	0.3177	0.0625642	0.0560991	3	118292161	0.0560991	0.00251375	20.7479	TRUE	1.25e-05
bladder cancer	Preliminary	GCST90199674	3-hydroxymyristate levels	rs73240592	A	G	0.174041	0.0381644	5.11e-06	-0.024595	0.7607	0.0807555	0.0402165	4	56746704	0.0402165	0.002519	20.7913	TRUE	7.8e-06
bladder cancer	Preliminary	GCST90199674	3-hydroxymyristate levels	rs989915	T	C	0.0725937	0.0158887	4.9e-06	-0.0127188	0.6838	0.0312283	0.355787	14	98678172	0.355787	0.00252847	20.8697	TRUE	8.01e-06
bladder cancer	Preliminary	GCST90199674	3-hydroxymyristate levels	rs1202578	C	T	0.0731406	0.0159922	4.8e-06	-0.000699755	0.9827	0.0322705	0.680472	1	230863290	0.319528	0.00253358	20.912	TRUE	6.09e-06
bladder cancer	Preliminary	GCST90199674	3-hydroxymyristate levels	rs78085499	T	C	-0.211076	0.04588	4.21e-06	0.00793137	0.9321	0.0930879	0.0268595	1	175877423	0.0268595	0.00256361	21.1605	TRUE	5.59e-06
bladder cancer	Preliminary	GCST90199674	3-hydroxymyristate levels	rs1349890	C	T	-0.0701093	0.0152337	4.18e-06	0.0246001	0.4236	0.0307428	0.585445	6	156385615	0.414555	0.00256544	21.1756	TRUE	8.88e-06
bladder cancer	Preliminary	GCST90199674	3-hydroxymyristate levels	rs79142871	A	G	0.26564	0.0560876	2.18e-06	-0.121509	0.2881	0.114383	0.0181089	1	89875384	0.0181089	0.00271649	22.4258	TRUE	5.66e-06
bladder cancer	Preliminary	GCST90199674	3-hydroxymyristate levels	rs1532133	T	C	0.0760915	0.015638	1.14e-06	-0.04095	0.1833	0.0307741	0.596884	1	152024132	0.403116	0.00286681	23.6703	TRUE	3.67e-06
bladder cancer	Preliminary	GCST90199675	homoarginine levels	rs6473159	G	A	-0.0704143	0.0159401	9.99e-06	0.0330399	0.3145	0.0328485	0.309664	8	79462003	0.309664	0.00235544	19.509	TRUE	2.33e-05
bladder cancer	Preliminary	GCST90199675	homoarginine levels	rs4978869	T	G	0.103357	0.0233778	9.82e-06	-0.085168	0.3634	0.0937039	0.114664	9	110101283	0.114664	0.00235941	19.5419	TRUE	2.15e-05
bladder cancer	Preliminary	GCST90199675	homoarginine levels	rs114917035	C	T	0.256701	0.0579099	9.3e-06	-0.107867	0.4074	0.130199	0.0158173	2	132615774	0.0158173	0.00237178	19.6447	TRUE	1.95e-05
bladder cancer	Preliminary	GCST90199675	homoarginine levels	rs62356073	A	G	-0.0640151	0.0144212	9.04e-06	-0.00019998	0.9941	0.027044	0.572483	5	36241820	0.427517	0.0023784	19.6996	TRUE	1.12e-05
bladder cancer	Preliminary	GCST90199675	homoarginine levels	rs72682642	A	G	0.270338	0.0607798	8.67e-06	-0.0877361	0.4661	0.120378	0.0141767	4	121989928	0.0141767	0.00238789	19.7784	TRUE	1.71e-05
bladder cancer	Preliminary	GCST90199675	homoarginine levels	rs77433867	A	G	-0.161837	0.0362499	8.03e-06	-0.10409	0.21	0.0830349	0.041419	12	21504329	0.041419	0.00240576	19.9268	TRUE	2.21e-05
bladder cancer	Preliminary	GCST90199675	homoarginine levels	rs1805120	A	G	0.080005	0.017912	7.95e-06	-0.0203907	0.5872	0.037559	0.208831	7	150952443	0.208831	0.002408	19.9453	TRUE	1.4e-05
bladder cancer	Preliminary	GCST90199675	homoarginine levels	rs56162443	T	C	0.224743	0.0501508	7.42e-06	0.188138	0.04374	0.0932961	0.0207348	3	197019188	0.0207348	0.00242393	20.0776	TRUE	3.29e-05
bladder cancer	Preliminary	GCST90199675	homoarginine levels	rs35770448	C	T	0.107377	0.0239115	7.1e-06	-0.00618086	0.9047	0.0516249	0.0983936	15	90246328	0.0983936	0.00243393	20.1606	TRUE	9.54e-06
bladder cancer	Preliminary	GCST90199675	homoarginine levels	rs2282841	T	C	-0.111787	0.0248422	6.8e-06	-0.122925	0.02488	0.0547976	0.0908258	6	16423181	0.0908258	0.00244398	20.244	TRUE	3.49e-05
bladder cancer	Preliminary	GCST90199675	homoarginine levels	rs116979298	T	C	-0.181869	0.0396223	4.43e-06	-0.116538	0.1847	0.0878588	0.0342134	12	65944802	0.0342134	0.00254267	21.0636	TRUE	1.32e-05
bladder cancer	Preliminary	GCST90199675	homoarginine levels	rs76205147	A	G	0.157438	0.0338988	3.41e-06	-0.123191	0.1322	0.081828	0.0473369	2	54065347	0.0473369	0.00260301	21.5648	TRUE	1.16e-05
bladder cancer	Preliminary	GCST90199675	homoarginine levels	rs7818335	T	C	0.070804	0.0152316	3.34e-06	0.00260339	0.9331	0.0310129	0.374752	8	41146640	0.374752	0.00260764	21.6033	TRUE	4.46e-06
bladder cancer	Preliminary	GCST90199675	homoarginine levels	rs144260607	T	C	-0.22454	0.0480399	2.95e-06	-0.0794579	0.4585	0.107185	0.0232219	10	130768274	0.0232219	0.00263629	21.8413	TRUE	6.13e-06
bladder cancer	Preliminary	GCST90199675	homoarginine levels	rs75686987	A	G	0.222727	0.0475935	2.87e-06	-0.150659	0.1891	0.114722	0.0231924	17	77819845	0.0231924	0.00264276	21.895	TRUE	8.7e-06
bladder cancer	Preliminary	GCST90199675	homoarginine levels	rs34544263	G	A	0.0949334	0.0196998	1.44e-06	-0.0264472	0.5297	0.0420822	0.156	1	32569015	0.156	0.0028019	23.2172	TRUE	2.86e-06
bladder cancer	Preliminary	GCST90199675	homoarginine levels	rs2781666	T	G	0.0781012	0.0156659	6.18e-07	-0.00319489	0.9225	0.0328405	0.306099	6	131572419	0.306099	0.00299818	24.8485	TRUE	8.66e-07
bladder cancer	Preliminary	GCST90199675	homoarginine levels	rs12306007	T	C	0.102709	0.0203538	4.51e-07	0.0904719	0.03142	0.0420465	0.142736	12	46790259	0.142736	0.00307148	25.4578	TRUE	2.7e-06
bladder cancer	Preliminary	GCST90199675	homoarginine levels	rs13135092	G	A	0.152931	0.0264972	7.85e-09	0.00813298	0.8818	0.0546984	0.0821459	4	102276925	0.0821459	0.00401422	33.3032	TRUE	1.27e-08
bladder cancer	Preliminary	GCST90199675	homoarginine levels	rs37370	T	C	-0.148341	0.0241157	7.69e-10	-0.0471698	0.3393	0.0493641	0.901746	5	35039381	0.098254	0.00455718	37.8284	TRUE	2.65e-09
bladder cancer	Preliminary	GCST90199675	homoarginine levels	rs1047891	A	C	-0.267116	0.0153908	1.79e-67	-0.0574195	0.08082	0.0328873	0.30892	2	210675783	0.30892	0.0351632	301.143	TRUE	1.33e-63
bladder cancer	Preliminary	GCST90199675	homoarginine levels	rs72623915	T	C	0.355872	0.0159872	9.07e-110	0.0115666	0.7364	0.0343607	0.256124	15	45355235	0.256124	0.0565606	495.379	TRUE	3.82e-105
bladder cancer	Preliminary	GCST90199676	1-oleoylglycerol (18:1) levels	rs72676439	T	C	-0.132926	0.0300848	9.94e-06	0.00120072	0.9843	0.0610175	0.0720927	14	20604272	0.0720927	0.00236788	19.5173	TRUE	1.24e-05
bladder cancer	Preliminary	GCST90199676	1-oleoylglycerol (18:1) levels	rs13238458	A	G	0.132235	0.0299019	9.77e-06	-0.0556239	0.3712	0.0622033	0.0702811	7	87881104	0.0702811	0.00237207	19.5519	TRUE	2.12e-05
bladder cancer	Preliminary	GCST90199676	1-oleoylglycerol (18:1) levels	rs2514155	A	C	-0.156688	0.0353748	9.45e-06	0.0283995	0.6809	0.0690589	0.0501707	11	84000834	0.0501707	0.00237965	19.6145	TRUE	1.52e-05
bladder cancer	Preliminary	GCST90199676	1-oleoylglycerol (18:1) levels	rs57994859	T	C	-0.132592	0.0299211	9.36e-06	0.0576291	0.2938	0.0548942	0.0712719	5	107881849	0.0712719	0.00238181	19.6324	TRUE	2.24e-05
bladder cancer	Preliminary	GCST90199676	1-oleoylglycerol (18:1) levels	rs57601959	A	G	-0.1601	0.0361169	9.3e-06	-0.0806579	0.2577	0.0712624	0.0479494	4	157170888	0.0479494	0.00238336	19.6452	TRUE	2.35e-05
bladder cancer	Preliminary	GCST90199676	1-oleoylglycerol (18:1) levels	rs139236053	A	G	-0.153174	0.0343176	8.07e-06	-0.0696193	0.3089	0.0684197	0.0546626	3	124540052	0.0546626	0.00241629	19.9173	TRUE	1.91e-05
bladder cancer	Preliminary	GCST90199676	1-oleoylglycerol (18:1) levels	rs186740048	A	G	-0.302981	0.0677624	7.78e-06	-0.255185	0.1001	0.155187	0.0131675	12	49868661	0.0131675	0.00242473	19.987	TRUE	2.72e-05
bladder cancer	Preliminary	GCST90199676	1-oleoylglycerol (18:1) levels	rs4962425	C	T	0.09298	0.0206509	6.72e-06	0.0256255	0.5205	0.0398795	0.816855	10	125131154	0.183145	0.00245865	20.2673	TRUE	1.26e-05
bladder cancer	Preliminary	GCST90199676	1-oleoylglycerol (18:1) levels	rs114951684	G	A	-0.210068	0.0464803	6.2e-06	-0.0202927	0.8234	0.0909277	0.0284632	3	177280337	0.0284632	0.00247724	20.421	TRUE	8.92e-06
bladder cancer	Preliminary	GCST90199676	1-oleoylglycerol (18:1) levels	rs73808455	T	C	-0.284414	0.0626028	5.54e-06	0.116084	0.3081	0.113896	0.0155412	4	39517767	0.0155412	0.00250317	20.6352	TRUE	1.34e-05
bladder cancer	Preliminary	GCST90199676	1-oleoylglycerol (18:1) levels	rs111879519	T	C	0.145409	0.0319907	5.48e-06	-0.0437298	0.4881	0.0630717	0.0645021	2	233028533	0.0645021	0.00250559	20.6552	TRUE	1.07e-05
bladder cancer	Preliminary	GCST90199676	1-oleoylglycerol (18:1) levels	rs117245363	A	G	0.292341	0.063964	4.87e-06	0.00984834	0.9337	0.118383	0.015133	11	34772147	0.015133	0.00253321	20.8835	TRUE	6.43e-06
bladder cancer	Preliminary	GCST90199676	1-oleoylglycerol (18:1) levels	rs146172549	C	T	0.336766	0.073153	4.15e-06	-0.107239	0.5841	0.195904	0.0112401	3	99971059	0.0112401	0.00257003	21.1878	TRUE	7.48e-06
bladder cancer	Preliminary	GCST90199676	1-oleoylglycerol (18:1) levels	rs148125219	A	G	-0.355434	0.0766211	3.5e-06	0.162519	0.4942	0.237725	0.0102128	18	77128744	0.0102128	0.00260946	21.5137	TRUE	6.94e-06
bladder cancer	Preliminary	GCST90199676	1-oleoylglycerol (18:1) levels	rs74732810	G	T	0.158428	0.0340249	3.22e-06	-0.0199987	0.7619	0.0660052	0.0560059	16	87945357	0.0560059	0.002629	21.6753	TRUE	4.97e-06
bladder cancer	Preliminary	GCST90199676	1-oleoylglycerol (18:1) levels	rs10840108	C	T	-0.0836033	0.0178556	2.84e-06	0.0656058	0.05787	0.0345898	0.247676	11	8682394	0.247676	0.00265831	21.9176	TRUE	1.25e-05
bladder cancer	Preliminary	GCST90199676	1-oleoylglycerol (18:1) levels	rs17268364	A	G	0.0723971	0.0154591	2.83e-06	0.00491204	0.87	0.030014	0.48861	2	203913095	0.48861	0.00265939	21.9264	TRUE	3.99e-06
bladder cancer	Preliminary	GCST90199676	1-oleoylglycerol (18:1) levels	rs145557517	A	G	0.307537	0.0656048	2.76e-06	-0.0472652	0.7032	0.124054	0.0140078	7	33489150	0.0140078	0.00266458	21.9694	TRUE	4.52e-06
bladder cancer	Preliminary	GCST90199676	1-oleoylglycerol (18:1) levels	rs11754776	T	C	-0.166115	0.0349798	2.05e-06	-0.00886063	0.8963	0.0679826	0.0511945	6	166982299	0.0511945	0.00273437	22.5464	TRUE	2.85e-06
bladder cancer	Preliminary	GCST90199676	1-oleoylglycerol (18:1) levels	rs72691394	A	G	-0.179559	0.0377023	1.91e-06	-0.075293	0.3337	0.0778876	0.0434942	4	160206480	0.0434942	0.00275009	22.6763	TRUE	4.69e-06
bladder cancer	Preliminary	GCST90199676	1-oleoylglycerol (18:1) levels	rs1002762	G	A	-0.0958491	0.0195747	9.75e-07	0.00742752	0.8456	0.0381416	0.199319	20	60005830	0.199319	0.0029066	23.9707	TRUE	1.45e-06
bladder cancer	Preliminary	GCST90199676	1-oleoylglycerol (18:1) levels	rs6936055	T	C	0.0987167	0.0197112	5.5e-07	-0.0804734	0.03724	0.0386311	0.198453	6	89974636	0.198453	0.00304016	25.0755	TRUE	3.09e-06
bladder cancer	Preliminary	GCST90199676	1-oleoylglycerol (18:1) levels	rs17091891	C	T	-0.121888	0.0235862	2.37e-07	0.0512933	0.3464	0.0544749	0.120786	8	19985660	0.120786	0.0032364	26.6993	TRUE	6.28e-07
bladder cancer	Preliminary	GCST90199676	1-oleoylglycerol (18:1) levels	rs72785421	C	T	-0.119237	0.0216956	3.89e-08	-0.0194104	0.6483	0.042555	0.151933	16	14193978	0.151933	0.0036589	30.1976	TRUE	7.68e-08
bladder cancer	Preliminary	GCST90199676	1-oleoylglycerol (18:1) levels	rs112871012	A	G	0.158987	0.0280316	1.41e-08	-0.022055	0.7142	0.0602231	0.090405	19	44928640	0.090405	0.0038958	32.1604	TRUE	2.68e-08
bladder cancer	Preliminary	GCST90199677	3-methyl-2-oxobutyrate levels	rs76701293	A	G	-0.155826	0.0352527	9.86e-06	0.06145	0.3578	0.066825	0.0504492	15	56470746	0.0504492	0.00236159	19.5339	TRUE	2.18e-05
bladder cancer	Preliminary	GCST90199677	3-methyl-2-oxobutyrate levels	rs77095091	C	T	-0.127049	0.0286851	9.46e-06	0.0145047	0.7885	0.0540697	0.0767112	7	22393127	0.0767112	0.00237102	19.6121	TRUE	1.39e-05
bladder cancer	Preliminary	GCST90199677	3-methyl-2-oxobutyrate levels	rs34402912	C	T	0.124264	0.0280235	9.24e-06	0.143409	0.007381	0.0535277	0.0826055	13	59107201	0.0826055	0.00237656	19.6581	TRUE	5.98e-05
bladder cancer	Preliminary	GCST90199677	3-methyl-2-oxobutyrate levels	rs139282082	G	T	-0.212207	0.0476843	8.58e-06	0.220397	0.01542	0.0909845	0.026625	10	109383655	0.026625	0.00239367	19.7999	TRUE	4.8e-05
bladder cancer	Preliminary	GCST90199677	3-methyl-2-oxobutyrate levels	rs111838413	C	A	0.177437	0.0395399	7.21e-06	0.0679577	0.3586	0.0740251	0.0397048	3	18040522	0.0397048	0.00243385	20.1332	TRUE	1.61e-05
bladder cancer	Preliminary	GCST90199677	3-methyl-2-oxobutyrate levels	rs138447973	C	T	0.225893	0.0498426	5.84e-06	0.0485602	0.652	0.107676	0.0249754	17	6288440	0.0249754	0.00248233	20.5352	TRUE	9.77e-06
bladder cancer	Preliminary	GCST90199677	3-methyl-2-oxobutyrate levels	rs45591543	T	C	0.270085	0.0595489	5.75e-06	-0.242789	0.07143	0.134678	0.0164948	14	89576997	0.0164948	0.00248604	20.5659	TRUE	2.27e-05
bladder cancer	Preliminary	GCST90199677	3-methyl-2-oxobutyrate levels	rs16922127	T	G	-0.1432	0.0311068	4.15e-06	0.0265493	0.6482	0.0581885	0.0645772	9	4823425	0.0645772	0.00256093	21.187	TRUE	7.05e-06
bladder cancer	Preliminary	GCST90199677	3-methyl-2-oxobutyrate levels	rs9963006	A	G	-0.0758529	0.016472	4.13e-06	0.0269602	0.3938	0.0316157	0.626775	18	59936651	0.373225	0.00256255	21.2005	TRUE	9.08e-06
bladder cancer	Preliminary	GCST90199677	3-methyl-2-oxobutyrate levels	rs117675121	C	A	-0.227121	0.0489585	3.5e-06	-0.120003	0.2241	0.098711	0.0253311	8	65921438	0.0253311	0.00260054	21.5156	TRUE	9.83e-06
bladder cancer	Preliminary	GCST90199677	3-methyl-2-oxobutyrate levels	rs6437111	T	C	-0.0730313	0.0157383	3.48e-06	-0.0157749	0.6121	0.0311094	0.623194	2	149856643	0.376806	0.002602	21.5277	TRUE	6.14e-06
bladder cancer	Preliminary	GCST90199677	3-methyl-2-oxobutyrate levels	rs143866653	C	A	-0.233425	0.0502906	3.46e-06	0.129539	0.1875	0.098284	0.0236865	15	39517901	0.0236865	0.0026033	21.5385	TRUE	1.04e-05
bladder cancer	Preliminary	GCST90199677	3-methyl-2-oxobutyrate levels	rs77182631	A	G	-0.175305	0.0370791	2.27e-06	0.00823381	0.9134	0.0757125	0.0446725	21	36290919	0.0446725	0.00270079	22.3473	TRUE	3.11e-06
bladder cancer	Preliminary	GCST90199677	3-methyl-2-oxobutyrate levels	rs80195374	A	G	0.250371	0.0520121	1.48e-06	-0.159053	0.1265	0.104089	0.0222903	10	10954589	0.0222903	0.00279948	23.1662	TRUE	5.37e-06
bladder cancer	Preliminary	GCST90199677	3-methyl-2-oxobutyrate levels	rs13270448	G	A	0.0763145	0.0154491	7.82e-07	0.00080032	0.9782	0.0292882	0.544031	8	49088657	0.455969	0.00294755	24.3951	TRUE	1.04e-06
bladder cancer	Preliminary	GCST90199677	3-methyl-2-oxobutyrate levels	rs12894999	A	G	-0.0982367	0.0197435	6.5e-07	0.0482453	0.2303	0.0402183	0.813368	14	102071272	0.186632	0.00299043	24.7511	TRUE	1.98e-06
bladder cancer	Preliminary	GCST90199677	3-methyl-2-oxobutyrate levels	rs141436484	G	A	0.119976	0.0236236	3.8e-07	0.00944446	0.8412	0.0471377	0.119625	13	78081794	0.119625	0.00311514	25.7864	TRUE	5.8e-07
bladder cancer	Preliminary	GCST90199677	3-methyl-2-oxobutyrate levels	rs1129043	C	T	-0.131118	0.0157904	1.01e-16	0.00914166	0.7655	0.0306493	0.576689	4	88261979	0.423311	0.0082844	68.9339	TRUE	3.13e-16
bladder cancer	Preliminary	GCST90199678	tartronate (hydroxymalonate) levels	rs77181656	T	C	-0.299894	0.0676025	9.16e-06	-0.271629	0.3926	0.317727	0.0132503	8	11560832	0.0132503	0.00241622	19.6745	TRUE	1.93e-05
bladder cancer	Preliminary	GCST90199678	tartronate (hydroxymalonate) levels	rs114537403	T	C	0.252179	0.0567582	8.87e-06	-0.0574195	0.6425	0.123694	0.0185901	6	36795468	0.0185901	0.00242372	19.7358	TRUE	1.47e-05
bladder cancer	Preliminary	GCST90199678	tartronate (hydroxymalonate) levels	rs151096450	T	G	-0.106532	0.0237717	7.41e-06	-0.178565	0.05989	0.0949002	0.116202	1	196882123	0.116202	0.00246572	20.0786	TRUE	2.99e-05
bladder cancer	Preliminary	GCST90199678	tartronate (hydroxymalonate) levels	rs55703838	T	C	-0.339008	0.0749126	6.03e-06	-0.110915	0.5424	0.18207	0.0104977	11	1236954	0.0104977	0.00251416	20.474	TRUE	1.11e-05
bladder cancer	Preliminary	GCST90199678	tartronate (hydroxymalonate) levels	rs7147156	G	T	-0.343519	0.0755814	5.49e-06	-0.0882856	0.5229	0.138188	0.0105797	14	22303835	0.0105797	0.00253598	20.6521	TRUE	1.03e-05
bladder cancer	Preliminary	GCST90199678	tartronate (hydroxymalonate) levels	rs72801867	G	A	0.100144	0.021758	4.17e-06	0.0390527	0.3444	0.0413035	0.149025	5	114478030	0.149025	0.0026005	21.179	TRUE	9.67e-06
bladder cancer	Preliminary	GCST90199678	tartronate (hydroxymalonate) levels	rs17688758	C	T	-0.128898	0.0278843	3.79e-06	0.0530844	0.3142	0.0527443	0.0813925	4	71131542	0.0813925	0.00262306	21.3632	TRUE	9.18e-06
bladder cancer	Preliminary	GCST90199678	tartronate (hydroxymalonate) levels	rs5996848	G	A	-0.0818347	0.0175977	3.31e-06	0.00060018	0.9865	0.0354705	0.73054	22	25181963	0.26946	0.00265452	21.62	TRUE	4.21e-06
bladder cancer	Preliminary	GCST90199678	tartronate (hydroxymalonate) levels	rs756874	G	A	0.0744947	0.0159556	3.03e-06	-0.0152826	0.6311	0.0318269	0.366768	15	91174007	0.366768	0.0026757	21.793	TRUE	5.25e-06
bladder cancer	Preliminary	GCST90199678	tartronate (hydroxymalonate) levels	rs11691183	T	C	-0.0838852	0.0178203	2.51e-06	-0.0128175	0.7105	0.0345313	0.253095	2	231569787	0.253095	0.00271979	22.1531	TRUE	4.07e-06
bladder cancer	Preliminary	GCST90199678	tartronate (hydroxymalonate) levels	rs73396929	A	G	-0.125973	0.0262548	1.6e-06	0.0474061	0.3468	0.0503884	0.0935328	7	98588077	0.0935328	0.00282543	23.016	TRUE	3.87e-06
bladder cancer	Preliminary	GCST90199678	tartronate (hydroxymalonate) levels	rs276286	A	G	-0.0849521	0.0176539	1.49e-06	0.0355236	0.3054	0.0346598	0.740886	5	42051492	0.259114	0.00284189	23.1505	TRUE	3.83e-06
bladder cancer	Preliminary	GCST90199678	tartronate (hydroxymalonate) levels	rs11766962	C	T	-0.0905032	0.0185917	1.13e-06	-0.0339182	0.355	0.0366709	0.225766	7	126853325	0.225766	0.00290805	23.691	TRUE	2.74e-06
bladder cancer	Preliminary	GCST90199678	tartronate (hydroxymalonate) levels	rs191302291	T	G	-0.303875	0.061572	8e-07	-0.0817643	0.549	0.136442	0.015546	15	54795883	0.015546	0.00298882	24.351	TRUE	1.58e-06
bladder cancer	Preliminary	GCST90199678	tartronate (hydroxymalonate) levels	rs62381620	G	T	-0.288241	0.044521	9.53e-11	-0.0433468	0.617	0.0866751	0.0302787	5	139350290	0.0302787	0.00513244	41.9059	TRUE	2.36e-10
bladder cancer	Preliminary	GCST90199680	3-hydroxyoctanoate levels	rs79795772	A	G	-0.173164	0.0387063	7.68e-06	0.0115666	0.8834	0.0788667	0.0397664	5	96753823	0.0397664	0.00244023	20.0099	TRUE	1.05e-05
bladder cancer	Preliminary	GCST90199680	3-hydroxyoctanoate levels	rs11879271	T	C	0.144537	0.0321382	6.88e-06	-0.139066	0.03225	0.0649447	0.0601982	19	39941114	0.0601982	0.00246594	20.2213	TRUE	3.28e-05
bladder cancer	Preliminary	GCST90199680	3-hydroxyoctanoate levels	rs186490153	C	T	-0.249031	0.0552526	6.57e-06	0.118333	0.2394	0.100582	0.0191531	2	142248590	0.0191531	0.00247665	20.3093	TRUE	1.73e-05
bladder cancer	Preliminary	GCST90199680	3-hydroxyoctanoate levels	rs34097396	A	G	-0.140136	0.0309815	6.09e-06	0.0977231	0.09876	0.059194	0.0644806	11	4572181	0.0644806	0.00249431	20.4545	TRUE	2.17e-05
bladder cancer	Preliminary	GCST90199680	3-hydroxyoctanoate levels	rs557560710	C	T	-0.149611	0.0329215	5.51e-06	0.0746158	0.3244	0.075717	0.0554393	2	208748597	0.0554393	0.00251775	20.6472	TRUE	1.3e-05
bladder cancer	Preliminary	GCST90199680	3-hydroxyoctanoate levels	rs7741311	G	T	0.100181	0.0220167	5.36e-06	0.103363	0.01531	0.0426244	0.133583	6	158160562	0.133583	0.00252411	20.6995	TRUE	3.11e-05
bladder cancer	Preliminary	GCST90199680	3-hydroxyoctanoate levels	rs9913532	T	C	-0.105503	0.0228355	3.83e-06	-0.0242047	0.6015	0.0463474	0.126959	17	74267491	0.126959	0.00260206	21.3404	TRUE	6.8e-06
bladder cancer	Preliminary	GCST90199680	3-hydroxyoctanoate levels	rs72668359	C	T	0.276546	0.0589512	2.72e-06	0.0397809	0.7415	0.120596	0.0166993	4	108907496	0.0166993	0.0026824	22.001	TRUE	4.29e-06
bladder cancer	Preliminary	GCST90199680	3-hydroxyoctanoate levels	rs10844993	G	T	0.0848311	0.0180197	2.51e-06	0.0512933	0.1458	0.0352646	0.230317	12	9871408	0.230317	0.00270135	22.1569	TRUE	8.33e-06
bladder cancer	Preliminary	GCST90199680	3-hydroxyoctanoate levels	rs3752651	C	T	-0.0899675	0.0187912	1.69e-06	0.00541463	0.8858	0.0377009	0.207803	7	55161850	0.207803	0.00279375	22.9169	TRUE	2.38e-06
bladder cancer	Preliminary	GCST90199680	3-hydroxyoctanoate levels	rs11141654	A	G	-0.0960652	0.0199883	1.54e-06	-0.0579858	0.1527	0.0405479	0.177262	9	87030986	0.177262	0.00281512	23.0927	TRUE	5.18e-06
bladder cancer	Preliminary	GCST90199680	3-hydroxyoctanoate levels	rs9314051	A	C	0.0804413	0.0164625	1.03e-06	0.0123763	0.7079	0.0330318	0.697227	5	165050300	0.302773	0.00290966	23.8704	TRUE	1.72e-06
bladder cancer	Preliminary	GCST90199680	3-hydroxyoctanoate levels	rs139897381	C	T	-0.327175	0.0666494	9.16e-07	-0.134618	0.412	0.164093	0.0129846	3	190042188	0.0129846	0.00293651	24.0914	TRUE	2.1e-06
bladder cancer	Preliminary	GCST90199680	3-hydroxyoctanoate levels	rs12878802	C	T	-0.0800192	0.0160357	6.04e-07	-0.0037928	0.9037	0.0313484	0.426697	14	29432672	0.426697	0.00303412	24.8947	TRUE	8.58e-07
bladder cancer	Preliminary	GCST90199680	3-hydroxyoctanoate levels	rs9302385	C	A	-0.0890214	0.0167413	1.05e-07	0.0291199	0.3975	0.0344168	0.280432	16	20462998	0.280432	0.00344392	28.2686	TRUE	2.69e-07
bladder cancer	Preliminary	GCST90199680	3-hydroxyoctanoate levels	rs28415528	A	G	-0.119396	0.0162643	2.12e-13	0.0103534	0.7486	0.0323054	0.317791	1	151907285	0.317791	0.00654332	53.8769	TRUE	5.35e-13
bladder cancer	Preliminary	GCST90199681	2-hydroxyoctanoate levels	rs5748916	A	G	-0.0747733	0.0168719	9.34e-06	-0.000299955	0.994	0.0398879	0.324124	22	17156988	0.324124	0.00238257	19.6363	TRUE	1.16e-05
bladder cancer	Preliminary	GCST90199681	2-hydroxyoctanoate levels	rs76963882	C	T	0.0744623	0.0167632	8.91e-06	-0.024595	0.4596	0.0332588	0.304345	1	75702239	0.304345	0.00239351	19.7267	TRUE	1.76e-05
bladder cancer	Preliminary	GCST90199681	2-hydroxyoctanoate levels	rs35538886	T	C	-0.128883	0.0289318	8.4e-06	0.0442654	0.4407	0.0574121	0.0777478	6	117466443	0.0777478	0.00240719	19.8397	TRUE	1.7e-05
bladder cancer	Preliminary	GCST90199681	2-hydroxyoctanoate levels	rs6503343	A	G	-0.112122	0.0249261	6.85e-06	-0.0280042	0.5596	0.0479988	0.112013	17	11018282	0.112013	0.00245427	20.2287	TRUE	1.24e-05
bladder cancer	Preliminary	GCST90199681	2-hydroxyoctanoate levels	rs118085936	C	T	0.159419	0.0348335	4.73e-06	-0.0836056	0.2351	0.0704152	0.0532585	16	83280712	0.0532585	0.00254038	20.9402	TRUE	1.28e-05
bladder cancer	Preliminary	GCST90199681	2-hydroxyoctanoate levels	rs72622236	C	A	-0.0740584	0.0160837	4.13e-06	-0.00399202	0.8999	0.0317362	0.385805	16	49627427	0.385805	0.00257143	21.1968	TRUE	5.64e-06
bladder cancer	Preliminary	GCST90199681	2-hydroxyoctanoate levels	rs7029211	T	C	-0.27916	0.0605491	4.02e-06	-0.0758493	0.5272	0.11996	0.983056	9	73862954	0.016944	0.00257802	21.2513	TRUE	7.66e-06
bladder cancer	Preliminary	GCST90199681	2-hydroxyoctanoate levels	rs1479581	C	T	-0.0889207	0.0192855	4.01e-06	-0.0689662	0.06792	0.0377786	0.20195	5	25646458	0.20195	0.00257834	21.2539	TRUE	1.65e-05
bladder cancer	Preliminary	GCST90199681	2-hydroxyoctanoate levels	rs17470667	G	A	0.162122	0.0351403	3.96e-06	0.03015	0.6602	0.0685792	0.0512056	5	39371973	0.0512056	0.00258147	21.2798	TRUE	6.65e-06
bladder cancer	Preliminary	GCST90199681	2-hydroxyoctanoate levels	rs35254234	A	G	0.321188	0.0693423	3.62e-06	-0.0576083	0.6639	0.132575	0.0127548	3	18702604	0.0127548	0.002602	21.4495	TRUE	6.08e-06
bladder cancer	Preliminary	GCST90199681	2-hydroxyoctanoate levels	rs112809733	C	T	0.124361	0.0261853	2.04e-06	0.0156214	0.7535	0.0497452	0.0976011	2	216040672	0.0976011	0.00273515	22.5501	TRUE	3.22e-06
bladder cancer	Preliminary	GCST90199681	2-hydroxyoctanoate levels	rs11574581	G	A	0.13927	0.0278489	5.71e-07	0.0338671	0.5524	0.0569992	0.0848802	19	54667225	0.0848802	0.00303178	25.0031	TRUE	1.14e-06
bladder cancer	Preliminary	GCST90199681	2-hydroxyoctanoate levels	rs188077378	A	G	-0.188731	0.0376106	5.22e-07	-0.0215658	0.7737	0.0750013	0.0449171	1	104217807	0.0449171	0.0030525	25.1745	TRUE	8.4e-07
bladder cancer	Preliminary	GCST90199681	2-hydroxyoctanoate levels	rs12250365	A	G	0.0926098	0.0184154	4.93e-07	0.0202027	0.5665	0.0352446	0.231692	10	89772422	0.231692	0.00306574	25.284	TRUE	9.75e-07
bladder cancer	Preliminary	GCST90199681	2-hydroxyoctanoate levels	rs13384756	T	C	-0.222042	0.0183336	9.21e-34	-0.0201947	0.5831	0.0367938	0.22539	2	73644538	0.22539	0.0175232	146.646	TRUE	1.51e-32
bladder cancer	Preliminary	GCST90199682	homocitrulline levels	rs17544266	C	T	-0.19071	0.042891	8.73e-06	-0.0173486	0.8347	0.0831361	0.0326658	7	42728817	0.0326658	0.00246582	19.7654	TRUE	1.23e-05
bladder cancer	Preliminary	GCST90199682	homocitrulline levels	rs34463406	T	C	-0.0690213	0.0155186	8.68e-06	0.0183677	0.5548	0.0311009	0.380988	5	115969714	0.380988	0.00246722	19.7766	TRUE	1.55e-05
bladder cancer	Preliminary	GCST90199682	homocitrulline levels	rs2285761	T	G	0.0877735	0.019671	8.12e-06	0.0242927	0.5375	0.039398	0.179857	4	7768996	0.179857	0.00248321	19.9051	TRUE	1.48e-05
bladder cancer	Preliminary	GCST90199682	homocitrulline levels	rs929300	T	C	0.186096	0.0415711	7.59e-06	0.0859937	0.3126	0.0851607	0.0348954	16	74025708	0.0348954	0.00249933	20.0347	TRUE	1.77e-05
bladder cancer	Preliminary	GCST90199682	homocitrulline levels	rs11741406	A	G	0.0865002	0.0193084	7.47e-06	-0.0967637	0.01232	0.0386615	0.193256	5	6518191	0.193256	0.00250306	20.0647	TRUE	4.31e-05
bladder cancer	Preliminary	GCST90199682	homocitrulline levels	rs12989742	C	T	0.0759281	0.0168742	6.81e-06	-0.040566	0.2278	0.0336355	0.292502	2	240789660	0.292502	0.0025251	20.2418	TRUE	1.8e-05
bladder cancer	Preliminary	GCST90199682	homocitrulline levels	rs140994086	T	C	0.211726	0.0469464	6.48e-06	0.05509	0.5659	0.0959588	0.0261017	16	51773494	0.0261017	0.00253664	20.3346	TRUE	1.16e-05
bladder cancer	Preliminary	GCST90199682	homocitrulline levels	rs12726652	A	G	-0.0844405	0.0186944	6.28e-06	0.0198966	0.5931	0.0372353	0.201091	1	106889954	0.201091	0.00254443	20.3972	TRUE	1.09e-05
bladder cancer	Preliminary	GCST90199682	homocitrulline levels	rs61197953	C	T	0.0706504	0.0154811	5.03e-06	0.0620882	0.04284	0.0306568	0.420836	18	1613350	0.420836	0.00259726	20.8217	TRUE	2.25e-05
bladder cancer	Preliminary	GCST90199682	homocitrulline levels	rs2727548	A	G	-0.0708743	0.0154929	4.77e-06	0.0563587	0.1205	0.0362978	0.506254	7	151726259	0.493746	0.00260973	20.922	TRUE	1.6e-05
bladder cancer	Preliminary	GCST90199682	homocitrulline levels	rs117283049	G	T	-0.187452	0.0408701	4.51e-06	0.0776373	0.3236	0.0786529	0.0356159	11	7669396	0.0356159	0.00262329	21.031	TRUE	1.06e-05
bladder cancer	Preliminary	GCST90199682	homocitrulline levels	rs149152049	A	C	-0.281055	0.0612479	4.46e-06	-0.0973082	0.4441	0.127152	0.0157189	1	211797411	0.0157189	0.00262589	21.0519	TRUE	9.11e-06
bladder cancer	Preliminary	GCST90199682	homocitrulline levels	rs3211568	A	G	0.08928	0.0193344	3.88e-06	0.0480354	0.2235	0.0394615	0.192497	16	89563372	0.192497	0.00265894	21.3176	TRUE	1.07e-05
bladder cancer	Preliminary	GCST90199682	homocitrulline levels	rs17011873	C	T	-0.0849946	0.0183847	3.78e-06	-0.00269636	0.9414	0.03668	0.21935	2	124688613	0.21935	0.0026652	21.3679	TRUE	4.96e-06
bladder cancer	Preliminary	GCST90199682	homocitrulline levels	rs12490555	T	C	0.0844343	0.0180873	3.04e-06	0.0241902	0.5011	0.0359567	0.233488	3	53194820	0.233488	0.00271724	21.7862	TRUE	5.94e-06
bladder cancer	Preliminary	GCST90199682	homocitrulline levels	rs74251908	T	C	0.197529	0.0418217	2.32e-06	0.0192848	0.8068	0.0788561	0.034294	17	430928	0.034294	0.00278143	22.3023	TRUE	3.45e-06
bladder cancer	Preliminary	GCST90199682	homocitrulline levels	rs148874160	A	G	0.253526	0.0529352	1.67e-06	-0.0612832	0.5546	0.103715	0.0209967	6	23183054	0.0209967	0.00285977	22.9323	TRUE	3.17e-06
bladder cancer	Preliminary	GCST90199682	homocitrulline levels	rs75459253	A	G	0.224504	0.0458815	9.92e-07	-0.147385	0.1169	0.0940004	0.028192	18	11989017	0.028192	0.00298465	23.9367	TRUE	3.7e-06
bladder cancer	Preliminary	GCST90199682	homocitrulline levels	rs4390625	G	A	-0.0943027	0.0172638	4.7e-08	0.018979	0.5865	0.0348933	0.740662	17	39464094	0.259338	0.00371687	29.8309	TRUE	9.74e-08
bladder cancer	Preliminary	GCST90199682	homocitrulline levels	rs8101881	T	C	0.254197	0.0152966	5.17e-62	-0.0212721	0.4889	0.0307374	0.606808	19	32873722	0.393192	0.0333755	276.085	TRUE	1.63e-59
bladder cancer	Preliminary	GCST90199683	indoleacetate levels	rs13353672	A	G	0.0847569	0.0190801	8.91e-06	0.0272684	0.4704	0.0377769	0.206417	4	181238448	0.206417	0.00239833	19.728	TRUE	1.74e-05
bladder cancer	Preliminary	GCST90199683	indoleacetate levels	rs240759	A	G	-0.170792	0.0381475	7.56e-06	-0.0748291	0.3359	0.0777609	0.955495	20	17872813	0.044505	0.00243616	20.04	TRUE	1.73e-05
bladder cancer	Preliminary	GCST90199683	indoleacetate levels	rs1929252	C	A	-0.0790401	0.0175887	7e-06	-0.00468899	0.8947	0.0354262	0.251463	10	29902027	0.251463	0.00245427	20.1893	TRUE	9.46e-06
bladder cancer	Preliminary	GCST90199683	indoleacetate levels	rs5751124	A	G	0.19056	0.042405	7e-06	-0.0235212	0.7961	0.0910271	0.0332277	22	41550972	0.0332277	0.00245428	20.1894	TRUE	1.03e-05
bladder cancer	Preliminary	GCST90199683	indoleacetate levels	rs118052117	T	C	0.234493	0.0518474	6.1e-06	-0.0387398	0.7391	0.11632	0.0218319	15	42517608	0.0218319	0.00248592	20.4503	TRUE	9.43e-06
bladder cancer	Preliminary	GCST90199683	indoleacetate levels	rs2999546	T	G	0.0721966	0.0158469	5.22e-06	-0.0239118	0.4436	0.0312112	0.637541	1	151935363	0.362459	0.00252238	20.751	TRUE	1.07e-05
bladder cancer	Preliminary	GCST90199683	indoleacetate levels	rs41280729	G	A	-0.148381	0.0323839	4.61e-06	0.0190809	0.7603	0.0625425	0.0591969	9	5571105	0.0591969	0.00255124	20.989	TRUE	7.05e-06
bladder cancer	Preliminary	GCST90199683	indoleacetate levels	rs11889711	T	C	-0.0719998	0.0157071	4.56e-06	0.00611868	0.8442	0.0311345	0.620089	2	17935969	0.379911	0.00255342	21.007	TRUE	6.5e-06
bladder cancer	Preliminary	GCST90199683	indoleacetate levels	rs4584428	T	G	0.109808	0.0239353	4.48e-06	0.00511305	0.9132	0.0469074	0.11603	1	234491997	0.11603	0.00255765	21.0419	TRUE	6.03e-06
bladder cancer	Preliminary	GCST90199683	indoleacetate levels	rs79441299	T	C	0.29338	0.0638741	4.37e-06	-0.0919409	0.5033	0.137367	0.014453	17	12355766	0.014453	0.00256365	21.0914	TRUE	8.49e-06
bladder cancer	Preliminary	GCST90199683	indoleacetate levels	rs9866361	A	G	0.0952028	0.0206127	3.86e-06	-0.0257652	0.5338	0.0414088	0.164093	3	179190061	0.164093	0.00259218	21.3267	TRUE	7.32e-06
bladder cancer	Preliminary	GCST90199683	indoleacetate levels	rs76522692	G	A	-0.220452	0.0473306	3.2e-06	-0.224183	0.03848	0.108316	0.0266439	10	117400423	0.0266439	0.00263609	21.6889	TRUE	1.55e-05
bladder cancer	Preliminary	GCST90199683	indoleacetate levels	rs73152633	T	C	0.179659	0.0383524	2.81e-06	-0.0884686	0.3002	0.0853941	0.0404457	3	149475443	0.0404457	0.00266634	21.9385	TRUE	7.07e-06
bladder cancer	Preliminary	GCST90199683	indoleacetate levels	rs146089696	C	A	-0.227745	0.048348	2.47e-06	0.111714	0.2541	0.0979563	0.0258431	2	240648988	0.0258431	0.00269607	22.1837	TRUE	6.71e-06
bladder cancer	Preliminary	GCST90199683	indoleacetate levels	rs1479	G	T	0.0905519	0.0192077	2.42e-06	-0.010841	0.7725	0.0374984	0.197771	2	113217527	0.197771	0.00270043	22.2197	TRUE	3.74e-06
bladder cancer	Preliminary	GCST90199683	indoleacetate levels	rs35291122	A	G	-0.220159	0.0457359	1.48e-06	-0.0449734	0.6244	0.0918529	0.0289393	14	44601011	0.0289393	0.00281512	23.1661	TRUE	2.66e-06
bladder cancer	Preliminary	GCST90199683	indoleacetate levels	rs72551330	C	T	0.303539	0.0629629	1.43e-06	-0.0207825	0.8851	0.143817	0.0147633	2	233672032	0.0147633	0.00282354	23.2356	TRUE	2.02e-06
bladder cancer	Preliminary	GCST90199683	indoleacetate levels	rs78906653	T	C	-0.144801	0.0290437	6.18e-07	-0.0193123	0.7415	0.0585456	0.0749114	7	50427357	0.0749114	0.00301918	24.8504	TRUE	1.02e-06
bladder cancer	Preliminary	GCST90199683	indoleacetate levels	rs8061485	C	T	-0.0845625	0.0169225	5.82e-07	0.0215301	0.5327	0.0345095	0.279379	16	20463360	0.279379	0.00303298	24.9644	TRUE	1.18e-06
bladder cancer	Preliminary	GCST90199683	indoleacetate levels	rs77535679	A	G	0.272146	0.0527254	2.45e-07	0.00501254	0.9592	0.0979825	0.021052	3	46593678	0.021052	0.00323534	26.6353	TRUE	3.38e-07
bladder cancer	Preliminary	GCST90199683	indoleacetate levels	rs72663013	T	G	-0.282142	0.0546119	2.39e-07	0.00762903	0.9441	0.108803	0.0196341	8	56843191	0.0196341	0.00324126	26.6843	TRUE	3.35e-07
bladder cancer	Preliminary	GCST90199683	indoleacetate levels	rs113532410	T	G	0.173939	0.0334364	1.97e-07	0.0185714	0.8827	0.125867	0.0584424	22	33441144	0.0584424	0.00328615	27.0551	TRUE	2.94e-07
bladder cancer	Preliminary	GCST90199683	indoleacetate levels	rs10999904	A	G	-0.134401	0.0257002	1.7e-07	-0.00886063	0.8629	0.0513113	0.0982241	10	71591392	0.0982241	0.00332086	27.3417	TRUE	2.59e-07
bladder cancer	Preliminary	GCST90199683	indoleacetate levels	rs11575549	T	C	-0.37948	0.056925	2.62e-11	0.147804	0.1953	0.114129	0.0179246	7	50462479	0.0179246	0.00538504	44.4289	TRUE	1.42e-10
bladder cancer	Preliminary	GCST90199684	1-linoleoylglycerol (18:2) levels	rs11033752	T	C	-0.0907355	0.0204967	9.56e-06	0.0691357	0.06893	0.0380101	0.17797	11	36708159	0.17797	0.00238069	19.5921	TRUE	3.67e-05
bladder cancer	Preliminary	GCST90199684	1-linoleoylglycerol (18:2) levels	rs117168942	C	T	0.191261	0.0431454	9.3e-06	0.0256255	0.7679	0.0868301	0.0332722	10	21701387	0.0332722	0.00238724	19.6462	TRUE	1.38e-05
bladder cancer	Preliminary	GCST90199684	1-linoleoylglycerol (18:2) levels	rs2943179	T	C	-0.0822174	0.0185161	8.98e-06	-0.00618086	0.8654	0.0364643	0.221974	8	87113088	0.221974	0.00239518	19.7116	TRUE	1.24e-05
bladder cancer	Preliminary	GCST90199684	1-linoleoylglycerol (18:2) levels	rs9894638	C	T	0.0857298	0.0192292	8.26e-06	0.0525573	0.1585	0.0372711	0.211593	17	46835535	0.211593	0.00241458	19.8717	TRUE	2.49e-05
bladder cancer	Preliminary	GCST90199684	1-linoleoylglycerol (18:2) levels	rs11160050	G	A	0.125943	0.028029	7.01e-06	0.0661398	0.6855	0.16332	0.0875843	14	92187131	0.0875843	0.00245255	20.1849	TRUE	1.13e-05
bladder cancer	Preliminary	GCST90199684	1-linoleoylglycerol (18:2) levels	rs12858688	T	C	-0.22125	0.0491192	6.66e-06	-0.0541093	0.5907	0.100608	0.0249358	13	69782332	0.0249358	0.00246458	20.2842	TRUE	1.17e-05
bladder cancer	Preliminary	GCST90199684	1-linoleoylglycerol (18:2) levels	rs12447287	C	T	0.081903	0.0180828	5.92e-06	0.0312843	0.3701	0.0349044	0.245284	16	56904086	0.245284	0.00249193	20.5098	TRUE	1.31e-05
bladder cancer	Preliminary	GCST90199684	1-linoleoylglycerol (18:2) levels	rs56354314	A	G	0.235446	0.0519464	5.83e-06	0.0335568	0.7484	0.10462	0.022346	12	106280157	0.022346	0.00249539	20.5384	TRUE	8.95e-06
bladder cancer	Preliminary	GCST90199684	1-linoleoylglycerol (18:2) levels	rs10006032	G	A	-0.15194	0.0334117	5.43e-06	0.0158245	0.8108	0.0661025	0.0573319	4	159919833	0.0573319	0.00251192	20.6748	TRUE	7.92e-06
bladder cancer	Preliminary	GCST90199684	1-linoleoylglycerol (18:2) levels	rs10072491	T	C	-0.17568	0.038446	4.89e-06	0.0712812	0.3325	0.0735547	0.0420795	5	4715384	0.0420795	0.00253624	20.8755	TRUE	1.15e-05
bladder cancer	Preliminary	GCST90199684	1-linoleoylglycerol (18:2) levels	rs62385039	G	A	-0.258001	0.0552286	2.99e-06	-0.00697561	0.9533	0.119113	0.0201079	6	895419	0.0201079	0.00265041	21.8177	TRUE	3.93e-06
bladder cancer	Preliminary	GCST90199684	1-linoleoylglycerol (18:2) levels	rs17410962	A	G	-0.11411	0.0235805	1.3e-06	0.0524519	0.3357	0.0544843	0.120383	8	19990569	0.120383	0.00284352	23.4118	TRUE	3.24e-06
bladder cancer	Preliminary	GCST90199684	1-linoleoylglycerol (18:2) levels	rs75445316	T	C	0.241198	0.049473	1.09e-06	-0.0860859	0.4313	0.109389	0.024875	2	114276169	0.024875	0.00288607	23.7632	TRUE	2.42e-06
bladder cancer	Preliminary	GCST90199684	1-linoleoylglycerol (18:2) levels	rs77982886	G	A	0.316857	0.0635267	6.11e-07	0.119572	0.2982	0.11494	0.0152346	4	64106675	0.0152346	0.00302031	24.8719	TRUE	1.66e-06
bladder cancer	Preliminary	GCST90199685	2-linoleoylglycerol (18:2) levels	rs73121585	A	C	-0.286922	0.0649528	9.99e-06	-0.0825012	0.4751	0.115515	0.0186813	3	78579458	0.0186813	0.00305015	19.5072	TRUE	1.76e-05
bladder cancer	Preliminary	GCST90199685	2-linoleoylglycerol (18:2) levels	rs113718400	A	C	-0.278095	0.0628536	9.67e-06	-0.0285875	0.7784	0.101588	0.0198899	1	241640505	0.0198899	0.00305992	19.57	TRUE	1.34e-05
bladder cancer	Preliminary	GCST90199685	2-linoleoylglycerol (18:2) levels	rs11924632	G	A	-0.0837752	0.0189266	9.59e-06	-0.0814878	0.01327	0.0329052	0.319162	3	8342446	0.319162	0.00306245	19.5862	TRUE	4.42e-05
bladder cancer	Preliminary	GCST90199685	2-linoleoylglycerol (18:2) levels	rs141172381	A	G	0.286907	0.0647015	9.24e-06	-0.040566	0.7114	0.109645	0.0189245	3	155364642	0.0189245	0.00307349	19.657	TRUE	1.35e-05
bladder cancer	Preliminary	GCST90199685	2-linoleoylglycerol (18:2) levels	rs55920120	A	C	0.211234	0.0475892	9.05e-06	0.0696717	0.4182	0.0860624	0.0354543	2	71527599	0.0354543	0.00307955	19.6958	TRUE	1.69e-05
bladder cancer	Preliminary	GCST90199685	2-linoleoylglycerol (18:2) levels	rs34291068	A	C	0.159431	0.0358652	8.78e-06	0.0391567	0.518	0.0605737	0.0631083	10	33157079	0.0631083	0.00308867	19.7544	TRUE	1.5e-05
bladder cancer	Preliminary	GCST90199685	2-linoleoylglycerol (18:2) levels	rs6081988	C	T	0.130879	0.0293982	8.51e-06	0.0564645	0.2932	0.0537181	0.101462	20	20401286	0.101462	0.00309789	19.8135	TRUE	1.82e-05
bladder cancer	Preliminary	GCST90199685	2-linoleoylglycerol (18:2) levels	rs78575779	G	A	-0.234076	0.0525518	8.42e-06	0.121038	0.1648	0.0871339	0.0286499	11	132983703	0.0286499	0.00310102	19.8336	TRUE	2.17e-05
bladder cancer	Preliminary	GCST90199685	2-linoleoylglycerol (18:2) levels	rs72679893	T	C	-0.141425	0.031732	8.32e-06	0.00270365	0.9604	0.0544524	0.0830319	4	99294430	0.0830319	0.00310472	19.8573	TRUE	1.01e-05
bladder cancer	Preliminary	GCST90199685	2-linoleoylglycerol (18:2) levels	rs17035713	G	A	-0.176168	0.0391241	6.71e-06	0.0875206	0.1788	0.0650973	0.0555824	1	10780848	0.0555824	0.00316885	20.2689	TRUE	1.71e-05
bladder cancer	Preliminary	GCST90199685	2-linoleoylglycerol (18:2) levels	rs117372736	T	G	0.346995	0.0766527	5.99e-06	-0.113686	0.4916	0.165297	0.0135114	6	69477429	0.0135114	0.00320268	20.4859	TRUE	1.06e-05
bladder cancer	Preliminary	GCST90199685	2-linoleoylglycerol (18:2) levels	rs12498693	A	C	-0.140175	0.0306696	4.87e-06	0.00762903	0.8838	0.0521986	0.0908947	4	21558733	0.0908947	0.00326453	20.8828	TRUE	6.34e-06
bladder cancer	Preliminary	GCST90199685	2-linoleoylglycerol (18:2) levels	rs952263	T	G	0.0960714	0.0209226	4.4e-06	0.0417599	0.2397	0.0355181	0.231638	2	52595363	0.231638	0.00329488	21.0776	TRUE	1.04e-05
bladder cancer	Preliminary	GCST90199685	2-linoleoylglycerol (18:2) levels	rs190199861	G	A	0.297064	0.0645441	4.17e-06	-0.0882856	0.4942	0.12914	0.018813	4	127836164	0.018813	0.00331026	21.1763	TRUE	7.46e-06
bladder cancer	Preliminary	GCST90199685	2-linoleoylglycerol (18:2) levels	rs59927118	T	C	0.0964238	0.0209287	4.08e-06	-0.0001	0.9973	0.0295497	0.233493	8	10927516	0.233493	0.00331708	21.2201	TRUE	4.91e-06
bladder cancer	Preliminary	GCST90199685	2-linoleoylglycerol (18:2) levels	rs11552067	A	G	0.0845951	0.0181892	3.31e-06	-0.0577027	0.1174	0.0368524	0.587463	21	44330365	0.412537	0.00337994	21.6236	TRUE	9.91e-06
bladder cancer	Preliminary	GCST90199685	2-linoleoylglycerol (18:2) levels	rs56327721	T	C	-0.132143	0.0284005	3.27e-06	-0.0125213	0.7987	0.0490973	0.106214	17	78409221	0.106214	0.00338283	21.6421	TRUE	4.59e-06
bladder cancer	Preliminary	GCST90199685	2-linoleoylglycerol (18:2) levels	rs111764634	A	C	0.160187	0.03428	2.97e-06	0.00420885	0.941	0.0568663	0.0711024	12	26030131	0.0711024	0.00341196	21.8291	TRUE	3.74e-06
bladder cancer	Preliminary	GCST90199685	2-linoleoylglycerol (18:2) levels	rs7643986	C	T	0.237339	0.0507469	2.91e-06	0.0519251	0.5253	0.0817464	0.0314905	3	194026260	0.0314905	0.00341781	21.8667	TRUE	5.12e-06
bladder cancer	Preliminary	GCST90199685	2-linoleoylglycerol (18:2) levels	rs4946146	T	C	0.311867	0.0660179	2.31e-06	0.149893	0.1446	0.102746	0.0182161	6	116234813	0.0182161	0.0034867	22.309	TRUE	6.64e-06
bladder cancer	Preliminary	GCST90199685	2-linoleoylglycerol (18:2) levels	rs189863837	A	G	0.280524	0.0568874	8.17e-07	-0.188966	0.4337	0.241374	0.0248153	12	129450796	0.0248153	0.00379814	24.3093	TRUE	1.64e-06
bladder cancer	Preliminary	GCST90199685	2-linoleoylglycerol (18:2) levels	rs4972489	C	A	0.109484	0.0215719	3.87e-07	0.00160128	0.9639	0.0353795	0.219483	2	175869870	0.219483	0.00402244	25.7507	TRUE	4.98e-07
bladder cancer	Preliminary	GCST90199686	indolepropionate levels	rs76260755	T	C	-0.113035	0.0255573	9.74e-06	-0.159565	0.07075	0.0882997	0.110017	3	2566507	0.110017	0.00239352	19.5564	TRUE	3.69e-05
bladder cancer	Preliminary	GCST90199686	indolepropionate levels	rs9981680	G	T	0.169465	0.0383093	9.71e-06	-0.0104453	0.8896	0.0752484	0.0427167	21	32008646	0.0427167	0.00239438	19.5634	TRUE	1.31e-05
bladder cancer	Preliminary	GCST90199686	indolepropionate levels	rs4316784	C	T	0.0920404	0.0207915	9.56e-06	-0.0262524	0.51	0.0398465	0.826904	16	74617721	0.173096	0.00239787	19.592	TRUE	1.79e-05
bladder cancer	Preliminary	GCST90199686	indolepropionate levels	rs6664713	A	C	0.221278	0.0497353	8.62e-06	0.0488752	0.6039	0.0942081	0.0247598	1	204382965	0.0247598	0.00242201	19.7898	TRUE	1.48e-05
bladder cancer	Preliminary	GCST90199686	indolepropionate levels	rs1878503	A	G	0.0695737	0.0155972	8.17e-06	-0.0302382	0.3211	0.0304759	0.46355	2	72024621	0.46355	0.00243456	19.8925	TRUE	1.89e-05
bladder cancer	Preliminary	GCST90199686	indolepropionate levels	rs61974973	G	A	0.132651	0.0296776	7.83e-06	0.0607059	0.2986	0.0584025	0.0761626	14	33440005	0.0761626	0.00244446	19.9736	TRUE	1.87e-05
bladder cancer	Preliminary	GCST90199686	indolepropionate levels	rs9857968	T	C	0.150356	0.0334056	6.77e-06	0.0242927	0.721	0.0680234	0.0567903	3	185638205	0.0567903	0.00247861	20.2533	TRUE	1.06e-05
bladder cancer	Preliminary	GCST90199686	indolepropionate levels	rs76157950	A	G	0.259172	0.0571721	5.81e-06	0.116534	0.248	0.100876	0.0186095	5	94928720	0.0186095	0.00251418	20.5448	TRUE	1.52e-05
bladder cancer	Preliminary	GCST90199686	indolepropionate levels	rs11822621	T	G	-0.117218	0.025765	5.38e-06	-0.013311	0.79	0.049983	0.100928	11	109342489	0.100928	0.00253227	20.6929	TRUE	7.97e-06
bladder cancer	Preliminary	GCST90199686	indolepropionate levels	rs117276795	A	G	0.356183	0.0769361	3.66e-06	-0.164836	0.673	0.390575	0.0103757	10	72312216	0.0103757	0.00262197	21.4279	TRUE	6.08e-06
bladder cancer	Preliminary	GCST90199686	indolepropionate levels	rs198260	A	G	0.22816	0.048609	2.68e-06	-0.0683126	0.5138	0.104624	0.97371	14	56714297	0.02629	0.00269498	22.0262	TRUE	5.24e-06
bladder cancer	Preliminary	GCST90199686	indolepropionate levels	rs9432398	G	A	0.221475	0.0445422	6.62e-07	0.0320068	0.7016	0.0835334	0.0316989	1	94868430	0.0316989	0.00302325	24.7172	TRUE	1.13e-06
bladder cancer	Preliminary	GCST90199686	indolepropionate levels	rs8061485	C	T	-0.175473	0.0171848	1.77e-24	0.0215301	0.5327	0.0345095	0.278471	16	20463360	0.278471	0.0126269	104.238	TRUE	1.48e-23
bladder cancer	Preliminary	GCST90199687	threonate levels	rs4663135	C	T	0.0837071	0.018929	9.77e-06	-0.0203907	0.5805	0.0368959	0.784904	2	234402679	0.215096	0.00239341	19.5507	TRUE	1.71e-05
bladder cancer	Preliminary	GCST90199687	threonate levels	rs76379749	C	T	-0.229603	0.0518367	9.45e-06	0.066033	0.5193	0.102468	0.0217525	8	16238488	0.0217525	0.00240118	19.6143	TRUE	1.75e-05
bladder cancer	Preliminary	GCST90199687	threonate levels	rs647667	C	T	0.144169	0.0324617	8.95e-06	-0.0222506	0.7291	0.0642481	0.0591665	1	181416933	0.0591665	0.00241402	19.7194	TRUE	1.38e-05
bladder cancer	Preliminary	GCST90199687	threonate levels	rs78921993	G	A	-0.129378	0.0291215	8.88e-06	-0.0603422	0.3384	0.0630317	0.07346	4	7631167	0.07346	0.00241564	19.7327	TRUE	2.01e-05
bladder cancer	Preliminary	GCST90199687	threonate levels	rs145376871	T	G	-0.246684	0.0554495	8.63e-06	0.0738618	0.5106	0.112268	0.0191146	3	78448608	0.0191146	0.00242227	19.787	TRUE	1.62e-05
bladder cancer	Preliminary	GCST90199687	threonate levels	rs74850022	T	C	-0.30887	0.0693354	8.4e-06	0.107808	0.3625	0.118391	0.0122956	12	94667490	0.0122956	0.0024287	19.8397	TRUE	1.85e-05
bladder cancer	Preliminary	GCST90199687	threonate levels	rs72774956	A	G	-0.239983	0.0535446	7.4e-06	-0.052023	0.6146	0.103319	0.0203856	10	2830418	0.0203856	0.00245838	20.0827	TRUE	1.26e-05
bladder cancer	Preliminary	GCST90199687	threonate levels	rs826459	A	G	0.0767693	0.017064	6.83e-06	-0.0230327	0.4904	0.0333966	0.70797	10	70646994	0.29203	0.002477	20.2352	TRUE	1.32e-05
bladder cancer	Preliminary	GCST90199687	threonate levels	rs139591016	C	T	-0.244512	0.0539409	5.82e-06	0.058795	0.5735	0.104449	0.0203237	4	98895019	0.0203237	0.00251455	20.5427	TRUE	1.04e-05
bladder cancer	Preliminary	GCST90199687	threonate levels	rs149656965	T	C	-0.320596	0.0696557	4.17e-06	-0.190786	0.4631	0.260014	0.0120586	6	169391708	0.0120586	0.00259218	21.1786	TRUE	8.45e-06
bladder cancer	Preliminary	GCST90199687	threonate levels	rs73766900	A	G	0.209381	0.0453361	3.87e-06	-0.178146	0.07092	0.0986419	0.0293864	5	67428058	0.0293864	0.00261	21.3245	TRUE	1.56e-05
bladder cancer	Preliminary	GCST90199687	threonate levels	rs2394872	C	A	-0.121016	0.0261549	3.71e-06	0.0531898	0.2921	0.0504874	0.0928766	7	98583433	0.0928766	0.00261957	21.4029	TRUE	9.29e-06
bladder cancer	Preliminary	GCST90199687	threonate levels	rs7875568	G	T	-0.255385	0.0546341	2.95e-06	0.0979436	0.3661	0.108368	0.0196633	9	127750741	0.0196633	0.00267356	21.8452	TRUE	6.77e-06
bladder cancer	Preliminary	GCST90199687	threonate levels	rs78263978	A	G	-0.22873	0.0484595	2.36e-06	0.0112632	0.9105	0.100199	0.02583	7	16795578	0.02583	0.00272579	22.2732	TRUE	3.22e-06
bladder cancer	Preliminary	GCST90199687	threonate levels	rs77181656	T	C	-0.318701	0.066826	1.85e-06	-0.271629	0.3926	0.317727	0.0133923	8	11560832	0.0133923	0.00278263	22.7389	TRUE	4.2e-06
bladder cancer	Preliminary	GCST90199687	threonate levels	rs4783107	C	T	-0.116779	0.0239738	1.11e-06	0.0420728	0.3737	0.0472959	0.886875	16	84962841	0.113125	0.00290257	23.7219	TRUE	2.64e-06
bladder cancer	Preliminary	GCST90199687	threonate levels	rs62381620	G	T	-0.293756	0.0441641	2.9e-11	-0.0433468	0.617	0.0866751	0.0304893	5	139350290	0.0304893	0.0053985	44.2311	TRUE	7.48e-11
bladder cancer	Preliminary	GCST90199688	N-acetylglycine levels	rs77976040	C	A	0.25373	0.0570551	8.7e-06	0.102587	0.4085	0.124116	0.0176413	3	66829559	0.0176413	0.00239145	19.7719	TRUE	1.82e-05
bladder cancer	Preliminary	GCST90199688	N-acetylglycine levels	rs2329096	T	C	0.0709468	0.015894	8.05e-06	-0.00139902	0.9638	0.0308253	0.351672	13	78475624	0.351672	0.00240934	19.9202	TRUE	1.03e-05
bladder cancer	Preliminary	GCST90199688	N-acetylglycine levels	rs76513761	C	T	0.202404	0.0452943	7.87e-06	0.0421771	0.6258	0.086491	0.0282572	8	135742865	0.0282572	0.00241461	19.9639	TRUE	1.33e-05
bladder cancer	Preliminary	GCST90199688	N-acetylglycine levels	rs62182612	A	G	-0.0838786	0.0187414	7.62e-06	-0.0356567	0.3532	0.0384066	0.194247	2	212238489	0.194247	0.00242209	20.0259	TRUE	1.71e-05
bladder cancer	Preliminary	GCST90199688	N-acetylglycine levels	rs78612075	A	G	0.271706	0.0604624	7e-06	0.113057	0.3273	0.115415	0.0158633	9	12854868	0.0158633	0.00244181	20.1894	TRUE	1.63e-05
bladder cancer	Preliminary	GCST90199688	N-acetylglycine levels	rs117206739	T	C	0.23915	0.0531026	6.68e-06	-0.0106432	0.9227	0.109686	0.0202867	18	45172745	0.0202867	0.00245239	20.277	TRUE	8.85e-06
bladder cancer	Preliminary	GCST90199688	N-acetylglycine levels	rs112816924	T	C	0.275875	0.0608934	5.89e-06	-0.0831456	0.5204	0.129363	0.0153734	1	212158947	0.0153734	0.00248171	20.5201	TRUE	1.11e-05
bladder cancer	Preliminary	GCST90199688	N-acetylglycine levels	rs151202997	T	G	0.193942	0.0427714	5.78e-06	-0.0371031	0.6813	0.0903433	0.0315572	11	47595900	0.0315572	0.002486	20.5557	TRUE	9.42e-06
bladder cancer	Preliminary	GCST90199688	N-acetylglycine levels	rs75446748	C	T	-0.100817	0.0215403	2.86e-06	0.0418642	0.3095	0.0411939	0.142724	1	34909640	0.142724	0.00264825	21.9007	TRUE	7.13e-06
bladder cancer	Preliminary	GCST90199688	N-acetylglycine levels	rs78829102	A	G	0.188424	0.0402532	2.86e-06	-0.143234	0.1299	0.0945754	0.035272	17	36687208	0.035272	0.0026489	21.9062	TRUE	9.85e-06
bladder cancer	Preliminary	GCST90199688	N-acetylglycine levels	rs9614932	T	C	-0.101483	0.0214974	2.35e-06	-0.0146915	0.7431	0.0448253	0.143251	22	44786685	0.143251	0.00269395	22.2797	TRUE	3.73e-06
bladder cancer	Preliminary	GCST90199688	N-acetylglycine levels	rs141342711	T	C	0.156311	0.0326222	1.66e-06	-0.0300441	0.6521	0.0666393	0.0552779	16	20725063	0.0552779	0.00277518	22.9534	TRUE	2.89e-06
bladder cancer	Preliminary	GCST90199688	N-acetylglycine levels	rs243795	C	T	0.0882873	0.0184131	1.63e-06	0.0371828	0.3209	0.0374596	0.208481	6	54528751	0.208481	0.00277895	22.9846	TRUE	4.1e-06
bladder cancer	Preliminary	GCST90199688	N-acetylglycine levels	rs1890452	A	G	-0.0770614	0.0157164	9.43e-07	-0.0333381	0.5707	0.0587951	0.337406	1	75726823	0.337406	0.00290569	24.036	TRUE	1.82e-06
bladder cancer	Preliminary	GCST90199688	N-acetylglycine levels	rs10757444	A	G	0.080588	0.0163581	8.37e-07	0.0276796	0.3978	0.0327353	0.69497	9	23661372	0.30503	0.00293322	24.2644	TRUE	1.97e-06
bladder cancer	Preliminary	GCST90199688	N-acetylglycine levels	rs12233751	C	A	-0.107576	0.021548	5.96e-07	0.118333	0.006307	0.0433236	0.140374	4	81933213	0.140374	0.00301199	24.9179	TRUE	5.16e-06
bladder cancer	Preliminary	GCST90199688	N-acetylglycine levels	rs144831076	C	T	-0.284047	0.056482	4.93e-07	0.0577351	0.6235	0.117612	0.0180032	9	103329540	0.0180032	0.00305617	25.2845	TRUE	9.21e-07
bladder cancer	Preliminary	GCST90199688	N-acetylglycine levels	rs358908	C	T	-0.0883162	0.0172318	2.97e-07	-0.0146915	0.6676	0.0342106	0.258424	3	155687953	0.258424	0.00317384	26.2612	TRUE	5.4e-07
bladder cancer	Preliminary	GCST90199688	N-acetylglycine levels	rs16824802	T	C	0.0978791	0.0188923	2.21e-07	0.0114655	0.7596	0.0374681	0.201151	2	145354897	0.201151	0.00324299	26.8352	TRUE	3.7e-07
bladder cancer	Preliminary	GCST90199688	N-acetylglycine levels	rs9821781	A	G	0.0826592	0.0152654	6.14e-08	-0.0160702	0.5967	0.0303697	0.560748	3	149644618	0.439252	0.00354137	29.313	TRUE	1.26e-07
bladder cancer	Preliminary	GCST90199688	N-acetylglycine levels	rs596603	G	T	-0.115999	0.0149808	9.7e-15	-0.00608147	0.842	0.0305087	0.572668	11	67592132	0.427332	0.00721506	59.9423	TRUE	2.36e-14
bladder cancer	Preliminary	GCST90199688	N-acetylglycine levels	rs1047891	A	C	0.381478	0.0157461	1.16e-129	-0.0574195	0.08082	0.0328873	0.307889	2	210675783	0.307889	0.0664188	586.797	TRUE	8.94e-122
bladder cancer	Preliminary	GCST90199689	glycolithocholate levels	rs62052803	C	T	-0.176732	0.0399741	9.82e-06	0.0846868	0.5305	0.135014	0.0454737	17	22189280	0.0454737	0.00272331	19.5412	TRUE	1.71e-05
bladder cancer	Preliminary	GCST90199689	glycolithocholate levels	rs187970821	G	A	-0.36255	0.0819826	9.77e-06	-0.0270313	0.8662	0.160436	0.0104006	1	202289989	0.0104006	0.00272468	19.5511	TRUE	1.3e-05
bladder cancer	Preliminary	GCST90199689	glycolithocholate levels	rs113654354	G	A	-0.239492	0.054054	9.4e-06	0.169011	0.1173	0.107911	0.024409	2	198289969	0.024409	0.00273492	19.6248	TRUE	2.84e-05
bladder cancer	Preliminary	GCST90199689	glycolithocholate levels	rs115887046	C	T	-0.206093	0.046384	8.86e-06	0.0627268	0.4392	0.0810901	0.0330149	2	18065994	0.0330149	0.00275044	19.7364	TRUE	1.69e-05
bladder cancer	Preliminary	GCST90199689	glycolithocholate levels	rs118171449	T	C	0.140008	0.031363	8.04e-06	0.0798011	0.1476	0.0551089	0.0767077	11	39814174	0.0767077	0.00277633	19.9227	TRUE	2.29e-05
bladder cancer	Preliminary	GCST90199689	glycolithocholate levels	rs55971662	T	C	0.0761508	0.0170398	7.86e-06	0.00230265	0.9494	0.0362849	0.440459	2	240645537	0.440459	0.00278239	19.9663	TRUE	9.87e-06
bladder cancer	Preliminary	GCST90199689	glycolithocholate levels	rs7646869	A	C	-0.0761641	0.0170125	7.57e-06	-0.0201947	0.518	0.0312403	0.383482	3	18611927	0.383482	0.00279228	20.0375	TRUE	1.35e-05
bladder cancer	Preliminary	GCST90199689	glycolithocholate levels	rs11817632	A	G	-0.271521	0.0604452	7.06e-06	0.206041	0.04756	0.103994	0.0194032	10	107699656	0.0194032	0.00281105	20.1726	TRUE	2.76e-05
bladder cancer	Preliminary	GCST90199689	glycolithocholate levels	rs138634970	T	C	-0.326848	0.0726276	6.79e-06	-0.052023	0.7153	0.142628	0.01307	5	14557386	0.01307	0.00282143	20.2473	TRUE	1.03e-05
bladder cancer	Preliminary	GCST90199689	glycolithocholate levels	rs13405102	G	A	0.0780611	0.0171532	5.34e-06	-0.0037928	0.9179	0.0367949	0.467103	2	47022693	0.467103	0.00288491	20.7042	TRUE	6.93e-06
bladder cancer	Preliminary	GCST90199689	glycolithocholate levels	rs79407744	A	G	0.360499	0.0784962	4.38e-06	-0.226657	0.1527	0.158495	0.0115007	2	76983307	0.0115007	0.00293793	21.0858	TRUE	1.28e-05
bladder cancer	Preliminary	GCST90199689	glycolithocholate levels	rs6823721	T	C	-0.0756087	0.0164302	4.19e-06	0.0198966	0.5119	0.0303357	0.520367	4	121651899	0.479633	0.00294974	21.1708	TRUE	7.67e-06
bladder cancer	Preliminary	GCST90199689	glycolithocholate levels	rs73918203	A	G	-0.179866	0.0388237	3.61e-06	0.109815	0.1036	0.0674685	0.0496689	2	22872700	0.0496689	0.00298959	21.4577	TRUE	1.2e-05
bladder cancer	Preliminary	GCST90199689	glycolithocholate levels	rs60850040	C	T	-0.154409	0.0332636	3.45e-06	0.0821867	0.1763	0.0607784	0.0656601	14	51299783	0.0656601	0.0030013	21.542	TRUE	9.73e-06
bladder cancer	Preliminary	GCST90199689	glycolithocholate levels	rs16982178	A	G	-0.111062	0.0236265	2.59e-06	-0.0651321	0.1374	0.043844	0.143877	22	26481497	0.143877	0.00307753	22.0908	TRUE	8.05e-06
bladder cancer	Preliminary	GCST90199689	glycolithocholate levels	rs12662646	A	G	-0.165539	0.0347192	1.86e-06	-0.0451646	0.4892	0.0653062	0.0603497	6	105989266	0.0603497	0.00316586	22.7269	TRUE	3.59e-06
bladder cancer	Preliminary	GCST90199689	glycolithocholate levels	rs296366	C	T	-0.0945409	0.0194924	1.23e-06	-0.0468836	0.1809	0.0350403	0.754105	19	47871281	0.245895	0.00327561	23.5173	TRUE	3.64e-06
bladder cancer	Preliminary	GCST90199689	glycolithocholate levels	rs182015775	A	G	-0.128395	0.0260547	8.31e-07	0.0287082	0.5395	0.0467888	0.11646	11	37031811	0.11646	0.00338113	24.2774	TRUE	1.57e-06
bladder cancer	Preliminary	GCST90199689	glycolithocholate levels	rs6810998	T	C	-0.151927	0.0297616	3.31e-07	0.0147076	0.7867	0.0543523	0.0889636	4	139772114	0.0889636	0.00362733	26.0517	TRUE	5.1e-07
bladder cancer	Preliminary	GCST90199690	eDTA levels	rs10512739	G	A	-0.113507	0.0256877	9.93e-06	-0.015578	0.7598	0.0509513	0.0936777	5	40431779	0.0936777	0.00236424	19.5204	TRUE	1.49e-05
bladder cancer	Preliminary	GCST90199690	eDTA levels	rs7776366	C	T	0.074063	0.0167413	9.69e-06	0.0601747	0.1302	0.0397635	0.695232	6	161120087	0.304768	0.00236984	19.5668	TRUE	3.09e-05
bladder cancer	Preliminary	GCST90199690	eDTA levels	rs77657639	C	A	0.123886	0.0277549	8.06e-06	0.0419685	0.4514	0.0557289	0.0789602	15	80590631	0.0789602	0.00241236	19.9186	TRUE	1.62e-05
bladder cancer	Preliminary	GCST90199690	eDTA levels	rs10459865	C	T	0.105994	0.0236672	7.52e-06	-0.0442083	0.3678	0.0490875	0.112471	16	77083529	0.112471	0.0024285	20.0523	TRUE	1.66e-05
bladder cancer	Preliminary	GCST90199690	eDTA levels	rs62577978	A	G	-0.0981073	0.0218942	7.43e-06	-0.0599656	0.1773	0.0444481	0.138669	9	120507275	0.138669	0.00243116	20.0742	TRUE	2.18e-05
bladder cancer	Preliminary	GCST90199690	eDTA levels	rs34922061	A	C	0.0893043	0.0197543	6.16e-06	-0.00019998	0.9978	0.0725276	0.17996	15	81905474	0.17996	0.00247441	20.4322	TRUE	7.68e-06
bladder cancer	Preliminary	GCST90199690	eDTA levels	rs117358502	A	G	0.193608	0.0424643	5.13e-06	0.00924258	0.9084	0.0803305	0.0320248	14	35759681	0.0320248	0.00251669	20.7823	TRUE	6.92e-06
bladder cancer	Preliminary	GCST90199690	eDTA levels	rs9784059	T	C	-0.148526	0.0325498	5.04e-06	-0.0425804	0.5464	0.0705952	0.0557718	2	53494172	0.0557718	0.0025208	20.8163	TRUE	9.35e-06
bladder cancer	Preliminary	GCST90199690	eDTA levels	rs11688483	G	A	-0.0751194	0.0163022	4.07e-06	0.0419685	0.1969	0.0325228	0.310804	2	152948430	0.310804	0.00257051	21.2279	TRUE	1.19e-05
bladder cancer	Preliminary	GCST90199690	eDTA levels	rs2435388	G	A	-0.0823434	0.0178025	3.74e-06	-0.0093561	0.7967	0.0363174	0.765692	2	136866289	0.234308	0.00258997	21.389	TRUE	5.58e-06
bladder cancer	Preliminary	GCST90199690	eDTA levels	rs116301309	A	C	-0.315234	0.0672785	2.79e-06	-0.0602481	0.6782	0.145204	0.0125152	1	205899302	0.0125152	0.00265756	21.9487	TRUE	4.67e-06
bladder cancer	Preliminary	GCST90199690	eDTA levels	rs12831673	A	G	0.155271	0.0325321	1.82e-06	-0.0204887	0.7564	0.0660474	0.055853	12	23205863	0.055853	0.00275729	22.7746	TRUE	2.87e-06
bladder cancer	Preliminary	GCST90199690	eDTA levels	rs79242179	A	G	-0.329439	0.0689279	1.76e-06	-0.113507	0.45	0.150258	0.0120423	5	114110083	0.0120423	0.00276492	22.8378	TRUE	3.76e-06
bladder cancer	Preliminary	GCST90199690	eDTA levels	rs73212280	G	A	0.118902	0.0232367	3.1e-07	0.0539283	0.2385	0.0457507	0.118421	3	195598495	0.118421	0.00316794	26.1772	TRUE	9.64e-07
bladder cancer	Preliminary	GCST90199691	1-methylhistidine levels	rs2218687	A	G	0.0948989	0.0214092	9.31e-06	0.0222456	0.6042	0.0429145	0.146767	9	103158134	0.146767	0.00238285	19.6434	TRUE	1.6e-05
bladder cancer	Preliminary	GCST90199691	1-methylhistidine levels	rs1903860	C	T	-0.0951231	0.0213894	8.7e-06	-0.0331446	0.4397	0.0428945	0.142707	10	87860453	0.142707	0.00239852	19.7728	TRUE	1.76e-05
bladder cancer	Preliminary	GCST90199691	1-methylhistidine levels	rs10886134	C	A	0.0673851	0.0151425	8.58e-06	-0.040758	0.1811	0.0304761	0.567596	10	117779893	0.432404	0.00240159	19.7983	TRUE	2.47e-05
bladder cancer	Preliminary	GCST90199691	1-methylhistidine levels	rs12901652	T	C	0.155465	0.0348044	7.94e-06	0.05509	0.4211	0.0684761	0.0484837	15	38508928	0.0484837	0.00241967	19.9476	TRUE	1.64e-05
bladder cancer	Preliminary	GCST90199691	1-methylhistidine levels	rs10094039	G	A	-0.069388	0.0154645	7.23e-06	-0.0315956	0.3068	0.0309166	0.622218	8	129577430	0.377782	0.00244144	20.1276	TRUE	1.72e-05
bladder cancer	Preliminary	GCST90199691	1-methylhistidine levels	rs544646419	G	A	-0.253741	0.0563403	6.68e-06	0.0156214	0.9154	0.147053	0.0178637	4	86135840	0.0178637	0.00245971	20.2786	TRUE	8.89e-06
bladder cancer	Preliminary	GCST90199691	1-methylhistidine levels	rs1554410	G	T	0.0680514	0.015105	6.63e-06	-0.0387398	0.2053	0.0305858	0.438307	15	56428517	0.438307	0.00246135	20.2921	TRUE	1.85e-05
bladder cancer	Preliminary	GCST90199691	1-methylhistidine levels	rs4686501	G	A	-0.1202	0.0266383	6.41e-06	0.000900405	0.9865	0.0532137	0.91482	3	189158048	0.08518	0.00246907	20.3559	TRUE	8.06e-06
bladder cancer	Preliminary	GCST90199691	1-methylhistidine levels	rs61910449	T	C	-0.179716	0.0397708	6.22e-06	0.0330399	0.6912	0.0831762	0.0361754	11	96704082	0.0361754	0.00247616	20.4145	TRUE	1e-05
bladder cancer	Preliminary	GCST90199691	1-methylhistidine levels	rs1535573	G	A	-0.0822322	0.0180298	5.09e-06	0.0432207	0.2389	0.036698	0.780847	14	57602334	0.219153	0.00252241	20.7968	TRUE	1.37e-05
bladder cancer	Preliminary	GCST90199691	1-methylhistidine levels	rs73154072	G	A	-0.27116	0.0593007	4.82e-06	-0.242083	0.06403	0.130716	0.0161842	13	26966935	0.0161842	0.00253536	20.9038	TRUE	1.98e-05
bladder cancer	Preliminary	GCST90199691	1-methylhistidine levels	rs56407361	T	C	0.143585	0.0313911	4.78e-06	-0.0266419	0.6615	0.0608481	0.0585443	1	230901445	0.0585443	0.00253696	20.917	TRUE	7.98e-06
bladder cancer	Preliminary	GCST90199691	1-methylhistidine levels	rs73864608	A	G	-0.248871	0.0541941	4.39e-06	0.0549843	0.6125	0.108556	0.0192942	4	168685775	0.0192942	0.00255708	21.0833	TRUE	7.67e-06
bladder cancer	Preliminary	GCST90199691	1-methylhistidine levels	rs7145174	A	G	0.167413	0.0364336	4.33e-06	0.100815	0.1662	0.0728162	0.0434889	14	70820051	0.0434889	0.00256019	21.109	TRUE	1.34e-05
bladder cancer	Preliminary	GCST90199691	1-methylhistidine levels	rs79479138	T	C	0.278813	0.0594002	2.68e-06	-0.367071	0.02752	0.166543	0.0161908	5	1238873	0.0161908	0.00267116	22.0265	TRUE	1.44e-05
bladder cancer	Preliminary	GCST90199691	1-methylhistidine levels	rs148226190	G	T	-0.331065	0.0702443	2.44e-06	0.178409	0.1811	0.133402	0.0116579	14	73457377	0.0116579	0.00269305	22.2075	TRUE	7.55e-06
bladder cancer	Preliminary	GCST90199691	1-methylhistidine levels	rs80220760	G	A	0.287214	0.0604881	2.05e-06	0.267095	0.01486	0.109655	0.015379	6	15241783	0.015379	0.00273334	22.5406	TRUE	1.31e-05
bladder cancer	Preliminary	GCST90199691	1-methylhistidine levels	rs9526057	A	G	-0.0823478	0.0172987	1.93e-06	0.0152152	0.657	0.0342638	0.261171	13	45312323	0.261171	0.00274722	22.6554	TRUE	3.33e-06
bladder cancer	Preliminary	GCST90199691	1-methylhistidine levels	rs546649	T	C	-0.0736867	0.0152675	1.39e-06	0.0358345	0.2391	0.0304394	0.428694	4	16723935	0.428694	0.00282375	23.2882	TRUE	3.99e-06
bladder cancer	Preliminary	GCST90199691	1-methylhistidine levels	rs1670276	C	T	0.109213	0.0224365	1.13e-06	0.0374942	0.397	0.0442675	0.129835	15	99073027	0.129835	0.00287211	23.6882	TRUE	2.62e-06
bladder cancer	Preliminary	GCST90199691	1-methylhistidine levels	rs1990897	G	T	0.0781977	0.0159956	1.02e-06	0.0142003	0.8095	0.0589052	0.321116	5	115192691	0.321116	0.00289693	23.8936	TRUE	1.55e-06
bladder cancer	Preliminary	GCST90199691	1-methylhistidine levels	rs4043681	G	A	0.130261	0.0260698	5.83e-07	0.0479305	0.3655	0.0529657	0.90818	18	24087281	0.09182	0.00302586	24.9602	TRUE	1.45e-06
bladder cancer	Preliminary	GCST90199691	1-methylhistidine levels	rs6118747	G	A	-0.0916807	0.0182847	5.33e-07	0.026036	0.4959	0.0382346	0.210838	20	9834021	0.210838	0.00304696	25.1347	TRUE	1.13e-06
bladder cancer	Preliminary	GCST90199691	1-methylhistidine levels	rs111339300	A	G	-0.120806	0.0240792	5.25e-07	0.165464	0.09833	0.100099	0.110438	12	101440638	0.110438	0.00305054	25.1644	TRUE	2.2e-06
bladder cancer	Preliminary	GCST90199691	1-methylhistidine levels	rs7746774	G	A	-0.106907	0.021178	4.46e-07	-0.0127188	0.7704	0.0435796	0.144242	6	139030342	0.144242	0.00308824	25.4763	TRUE	7.24e-07
bladder cancer	Preliminary	GCST90199691	1-methylhistidine levels	rs140416084	A	G	-0.12314	0.0242476	3.81e-07	-0.00657832	0.8954	0.0500349	0.105825	1	246956201	0.105825	0.00312545	25.7843	TRUE	5.52e-07
bladder cancer	Preliminary	GCST90199691	1-methylhistidine levels	rs35042303	T	C	0.169952	0.0300921	1.63e-08	-0.0955829	0.1261	0.0624862	0.0664537	20	52070514	0.0664537	0.00386259	31.8891	TRUE	7.68e-08
bladder cancer	Preliminary	GCST90199691	1-methylhistidine levels	rs35285898	C	A	0.159332	0.0168676	3.52e-21	-0.0195085	0.5737	0.0346749	0.262279	17	39399619	0.262279	0.0107306	89.206	TRUE	2.1e-20
bladder cancer	Preliminary	GCST90199691	1-methylhistidine levels	rs11133665	A	G	0.156172	0.0164769	2.59e-21	-0.0148886	0.7088	0.0398658	0.291059	5	1188170	0.291059	0.0108031	89.8152	TRUE	1.21e-20
bladder cancer	Preliminary	GCST90199692	citramalate levels	rs72713558	G	A	-0.129284	0.0292191	9.66e-06	0.0665672	0.1975	0.0516543	0.0872735	4	188410042	0.0872735	0.00274018	19.5719	TRUE	2.48e-05
bladder cancer	Preliminary	GCST90199692	citramalate levels	rs12055187	A	G	0.268581	0.0604753	8.95e-06	0.143178	0.1237	0.0930072	0.0192061	5	16725923	0.0192061	0.00276063	19.7184	TRUE	2.66e-05
bladder cancer	Preliminary	GCST90199692	citramalate levels	rs11563055	G	A	-0.331464	0.0744809	8.57e-06	0.0407178	0.759	0.13272	0.0126074	2	233996744	0.0126074	0.002772	19.7998	TRUE	1.24e-05
bladder cancer	Preliminary	GCST90199692	citramalate levels	rs117013417	T	C	-0.337827	0.075726	8.15e-06	-0.0427721	0.7345	0.126117	0.0121574	10	7133489	0.0121574	0.00278549	19.8965	TRUE	1.21e-05
bladder cancer	Preliminary	GCST90199692	citramalate levels	rs188517032	G	A	0.27034	0.0605876	8.12e-06	0.131248	0.2835	0.122377	0.019111	1	153753929	0.019111	0.00278648	19.9036	TRUE	1.85e-05
bladder cancer	Preliminary	GCST90199692	citramalate levels	rs80028711	G	A	0.34128	0.0761119	7.33e-06	-0.175549	0.2745	0.160647	0.0117325	5	173119322	0.0117325	0.00281389	20.0999	TRUE	1.7e-05
bladder cancer	Preliminary	GCST90199692	citramalate levels	rs2502543	G	A	-0.0847163	0.0188698	7.14e-06	-0.00179838	0.9579	0.0340673	0.270452	6	69767427	0.270452	0.0028209	20.1501	TRUE	8.91e-06
bladder cancer	Preliminary	GCST90199692	citramalate levels	rs141073864	C	T	0.308909	0.0687729	7.06e-06	-0.181655	0.1631	0.130244	0.0150671	5	150052701	0.0150671	0.00282367	20.1699	TRUE	1.96e-05
bladder cancer	Preliminary	GCST90199692	citramalate levels	rs76427286	A	G	-0.247755	0.0547662	6.07e-06	-0.0293646	0.7877	0.109041	0.023197	10	2677448	0.023197	0.00286411	20.4596	TRUE	8.68e-06
bladder cancer	Preliminary	GCST90199692	citramalate levels	rs12211905	G	T	0.0758092	0.0167419	5.95e-06	0.00873807	0.7744	0.0304861	0.477649	6	73748110	0.477649	0.00286947	20.498	TRUE	8.6e-06
bladder cancer	Preliminary	GCST90199692	citramalate levels	rs221084	T	C	0.108157	0.0235317	4.3e-06	0.00210221	0.9609	0.042881	0.143109	12	69484339	0.143109	0.00295619	21.1194	TRUE	5.41e-06
bladder cancer	Preliminary	GCST90199692	citramalate levels	rs188983534	A	G	-0.155646	0.0338062	4.14e-06	-0.168054	0.008338	0.0637033	0.0642616	6	103709194	0.0642616	0.00296625	21.1915	TRUE	2.46e-05
bladder cancer	Preliminary	GCST90199692	citramalate levels	rs76762532	T	G	-0.21222	0.046059	4.07e-06	0.105694	0.2091	0.0841482	0.0329989	4	96681142	0.0329989	0.00297075	21.2237	TRUE	1.07e-05
bladder cancer	Preliminary	GCST90199692	citramalate levels	rs116991170	T	C	0.268336	0.0579862	3.7e-06	0.0701006	0.5009	0.10415	0.0207334	7	118935307	0.0207334	0.00299654	21.4085	TRUE	6.86e-06
bladder cancer	Preliminary	GCST90199692	citramalate levels	rs12900072	A	G	0.0775075	0.0166471	3.23e-06	-0.0262524	0.3866	0.0303215	0.462872	15	75014807	0.462872	0.00303324	21.6715	TRUE	6.77e-06
bladder cancer	Preliminary	GCST90199692	citramalate levels	rs79981355	C	T	-0.12161	0.0260117	2.94e-06	-0.0286846	0.5443	0.0473091	0.11165	2	78319900	0.11165	0.00305834	21.8514	TRUE	5.27e-06
bladder cancer	Preliminary	GCST90199692	citramalate levels	rs1157094	A	C	-0.104351	0.0214635	1.16e-06	0.0318003	0.426	0.0399474	0.819934	11	97304894	0.180066	0.0033065	23.6304	TRUE	2.43e-06
bladder cancer	Preliminary	GCST90199692	citramalate levels	rs62180249	T	C	0.0938403	0.0192855	1.14e-06	-0.00826574	0.9003	0.0659769	0.263858	2	211596857	0.263858	0.00331201	23.6698	TRUE	1.55e-06
bladder cancer	Preliminary	GCST90199692	citramalate levels	rs41281112	T	C	-0.266851	0.0539977	7.74e-07	0.211215	0.01335	0.0853638	0.0238865	13	99866380	0.0238865	0.00341599	24.4155	TRUE	4.78e-06
bladder cancer	Preliminary	GCST90199693	3-hydroxydecanoate levels	rs9603710	G	T	-0.066296	0.0149651	9.42e-06	-0.0135084	0.6542	0.0301569	0.512044	13	40254891	0.487956	0.00237633	19.6205	TRUE	1.55e-05
bladder cancer	Preliminary	GCST90199693	3-hydroxydecanoate levels	rs11052064	C	T	0.145747	0.0327583	8.62e-06	0.0105555	0.8717	0.0653594	0.0554543	12	32548263	0.0554543	0.00239684	19.7902	TRUE	1.18e-05
bladder cancer	Preliminary	GCST90199693	3-hydroxydecanoate levels	rs488485	C	T	-0.0943596	0.0211094	7.82e-06	-0.00945516	0.823	0.0422694	0.841825	11	116412455	0.158175	0.00241932	19.9763	TRUE	1.12e-05
bladder cancer	Preliminary	GCST90199693	3-hydroxydecanoate levels	rs12453818	G	A	0.0764897	0.0169153	6.13e-06	-0.0263498	0.4233	0.032908	0.703012	17	8931278	0.296988	0.00247569	20.4428	TRUE	1.28e-05
bladder cancer	Preliminary	GCST90199693	3-hydroxydecanoate levels	rs9530666	C	A	-0.0689846	0.015239	5.99e-06	-0.0125213	0.6815	0.0305087	0.533242	13	77482029	0.466758	0.00248106	20.4874	TRUE	9.74e-06
bladder cancer	Preliminary	GCST90199693	3-hydroxydecanoate levels	rs144727225	T	C	-0.225369	0.0493589	4.97e-06	0.012275	0.9102	0.108834	0.0236938	8	82629961	0.0236938	0.00252398	20.8426	TRUE	6.7e-06
bladder cancer	Preliminary	GCST90199693	3-hydroxydecanoate levels	rs59627096	G	A	-0.0943227	0.0206078	4.72e-06	-0.0422929	0.3137	0.0419785	0.161978	13	109665263	0.161978	0.00253625	20.9442	TRUE	1.14e-05
bladder cancer	Preliminary	GCST90199693	3-hydroxydecanoate levels	rs10445235	T	C	0.0823205	0.017876	4.12e-06	0.0298408	0.4131	0.0364602	0.761006	17	74264155	0.238994	0.00256735	21.2017	TRUE	8.87e-06
bladder cancer	Preliminary	GCST90199693	3-hydroxydecanoate levels	rs114537113	T	C	-0.330467	0.071325	3.6e-06	-0.052023	0.7119	0.140867	0.0114546	5	9706991	0.0114546	0.00259877	21.4619	TRUE	5.79e-06
bladder cancer	Preliminary	GCST90199693	3-hydroxydecanoate levels	rs299647	C	T	-0.0858123	0.0185046	3.53e-06	0.0147076	0.6894	0.0367995	0.20984	3	12497739	0.20984	0.00260335	21.4998	TRUE	5.8e-06
bladder cancer	Preliminary	GCST90199693	3-hydroxydecanoate levels	rs80144245	C	T	-0.208918	0.0425154	8.93e-07	-0.0299471	0.7361	0.0888578	0.032466	5	96792319	0.032466	0.00292223	24.1409	TRUE	1.47e-06
bladder cancer	Preliminary	GCST90199693	3-hydroxydecanoate levels	rs28415528	A	G	-0.209871	0.016024	3.41e-39	0.0103534	0.7486	0.0323054	0.317899	1	151907285	0.317899	0.0203957	171.497	TRUE	5.97e-38
bladder cancer	Preliminary	GCST90199695	galactonate levels	rs144275620	T	C	0.35433	0.0790411	7.37e-06	-0.0231304	0.8966	0.177984	0.0101946	1	178039614	0.0101946	0.00266593	20.0907	TRUE	9.74e-06
bladder cancer	Preliminary	GCST90199695	galactonate levels	rs4668098	G	A	0.0932	0.0205822	5.95e-06	-0.0339182	0.3782	0.0384902	0.811002	2	168690200	0.188998	0.00271996	20.499	TRUE	1.26e-05
bladder cancer	Preliminary	GCST90199695	galactonate levels	rs11668541	A	G	0.25389	0.0552438	4.31e-06	0.180563	0.05574	0.0943843	0.0217245	19	20010644	0.0217245	0.00280158	21.1158	TRUE	1.74e-05
bladder cancer	Preliminary	GCST90199695	galactonate levels	rs6701658	G	A	-0.155143	0.0337346	4.25e-06	0.0486652	0.4318	0.0619059	0.0589528	1	99961422	0.0589528	0.00280538	21.1445	TRUE	8.59e-06
bladder cancer	Preliminary	GCST90199695	galactonate levels	rs73136572	C	T	0.177296	0.0385336	4.2e-06	-0.075293	0.3344	0.0780004	0.0445703	20	63923460	0.0445703	0.00280799	21.1643	TRUE	9.5e-06
bladder cancer	Preliminary	GCST90199695	galactonate levels	rs114843083	A	C	-0.27591	0.0596858	3.79e-06	-0.113239	0.302	0.109712	0.0184418	3	55929641	0.0184418	0.00283438	21.3637	TRUE	8.97e-06
bladder cancer	Preliminary	GCST90199696	trigonelline levels	rs61419985	C	T	-0.333293	0.0747585	8.26e-06	0.330311	0.1936	0.254085	0.0105881	2	232984793	0.0105881	0.00239706	19.8713	TRUE	2.34e-05
bladder cancer	Preliminary	GCST90199696	trigonelline levels	rs6909263	A	G	0.0696963	0.0156089	8e-06	-0.0237165	0.4372	0.0305259	0.432108	6	1326892	0.432108	0.00240447	19.9329	TRUE	1.63e-05
bladder cancer	Preliminary	GCST90199696	trigonelline levels	rs116020639	C	T	-0.277233	0.0620127	7.8e-06	0.0319035	0.8272	0.146149	0.0157971	2	64880349	0.0157971	0.00241029	19.9813	TRUE	1.11e-05
bladder cancer	Preliminary	GCST90199696	trigonelline levels	rs10088682	T	C	0.0694216	0.015521	7.72e-06	0.0208151	0.4975	0.0306814	0.458222	8	58287443	0.458222	0.00241263	20.0007	TRUE	1.48e-05
bladder cancer	Preliminary	GCST90199696	trigonelline levels	rs115146351	A	G	-0.147385	0.0328319	7.15e-06	0.083599	0.1629	0.0599111	0.0596598	4	121657784	0.0596598	0.00243023	20.147	TRUE	2.17e-05
bladder cancer	Preliminary	GCST90199696	trigonelline levels	rs75972606	C	T	0.208073	0.0462893	6.95e-06	-0.168307	0.3503	0.180199	0.0285056	3	192328051	0.0285056	0.00243669	20.2006	TRUE	1.58e-05
bladder cancer	Preliminary	GCST90199696	trigonelline levels	rs117187192	A	G	-0.197012	0.0437787	6.79e-06	0.0569937	0.4966	0.0838329	0.0326366	6	155825162	0.0326366	0.00244223	20.2467	TRUE	1.31e-05
bladder cancer	Preliminary	GCST90199696	trigonelline levels	rs345471	A	G	-0.0730759	0.016223	6.65e-06	0.0278852	0.3835	0.0319981	0.661226	13	91758624	0.338774	0.00244687	20.2853	TRUE	1.45e-05
bladder cancer	Preliminary	GCST90199696	trigonelline levels	rs4848147	A	G	-0.0712734	0.0158212	6.64e-06	-0.0304322	0.4145	0.0372944	0.377018	2	121197584	0.377018	0.00244738	20.2895	TRUE	1.4e-05
bladder cancer	Preliminary	GCST90199696	trigonelline levels	rs4856225	T	C	0.0867398	0.0191329	5.8e-06	0.0394687	0.2985	0.0379633	0.795048	3	79930958	0.204952	0.00247849	20.548	TRUE	1.42e-05
bladder cancer	Preliminary	GCST90199696	trigonelline levels	rs75166338	G	A	-0.333795	0.0733501	5.35e-06	0.223894	0.1619	0.160072	0.0109104	4	125085932	0.0109104	0.00249725	20.704	TRUE	1.65e-05
bladder cancer	Preliminary	GCST90199696	trigonelline levels	rs117728044	G	A	-0.259555	0.0570087	5.29e-06	0.0615563	0.6095	0.120513	0.0188714	13	39575423	0.0188714	0.00249965	20.7239	TRUE	9.24e-06
bladder cancer	Preliminary	GCST90199696	trigonelline levels	rs3849062	G	A	-0.0770005	0.0169027	5.23e-06	0.0234734	0.4718	0.0326221	0.301836	5	126038191	0.301836	0.00250251	20.7477	TRUE	1.05e-05
bladder cancer	Preliminary	GCST90199696	trigonelline levels	rs115558877	G	A	0.283083	0.0606415	3.04e-06	-0.065975	0.6415	0.141698	0.0162034	1	22251216	0.0162034	0.00262745	21.7863	TRUE	5.25e-06
bladder cancer	Preliminary	GCST90199696	trigonelline levels	rs115151170	C	T	-0.338886	0.0722547	2.73e-06	0.133303	0.3227	0.134796	0.0115656	6	54906289	0.0115656	0.00265223	21.9923	TRUE	6.7e-06
bladder cancer	Preliminary	GCST90199696	trigonelline levels	rs77535466	C	A	-0.285605	0.060652	2.49e-06	-0.167293	0.2364	0.14129	0.0162774	15	93079228	0.0162774	0.00267343	22.1685	TRUE	6.99e-06
bladder cancer	Preliminary	GCST90199696	trigonelline levels	rs62246138	A	G	-0.208306	0.0441862	2.43e-06	-0.0896579	0.3191	0.08999	0.0322933	3	46412462	0.0322933	0.0026795	22.219	TRUE	6.02e-06
bladder cancer	Preliminary	GCST90199696	trigonelline levels	rs114830966	A	G	-0.375581	0.0769197	1.05e-06	0.235596	0.3999	0.279871	0.0103465	1	74384420	0.0103465	0.0028739	23.8357	TRUE	2.43e-06
bladder cancer	Preliminary	GCST90199696	trigonelline levels	rs1594297	A	G	0.243317	0.0498295	1.04e-06	0.209857	0.04023	0.102301	0.974151	2	16476976	0.025849	0.00287416	23.8378	TRUE	5.5e-06
bladder cancer	Preliminary	GCST90199696	trigonelline levels	rs115520044	A	G	0.296117	0.0603473	9.25e-07	0.0272684	0.8334	0.129638	0.0166484	14	49488289	0.0166484	0.00290227	24.0717	TRUE	1.39e-06
bladder cancer	Preliminary	GCST90199696	trigonelline levels	rs118074685	C	T	0.172201	0.0346761	6.84e-07	-0.0356567	0.6069	0.0693031	0.0510204	17	35080621	0.0510204	0.0029724	24.655	TRUE	1.28e-06
bladder cancer	Preliminary	GCST90199696	trigonelline levels	rs45603636	A	G	-0.392277	0.0769037	3.38e-07	-0.013607	0.9423	0.187996	0.0102711	6	43623319	0.0102711	0.00313557	26.0127	TRUE	4.72e-07
bladder cancer	Preliminary	GCST90199697	dodecanedioate levels	rs35281705	A	G	0.0716316	0.0162007	9.8e-06	-0.00588266	0.8543	0.0320346	0.6779	11	97658406	0.3221	0.00236693	19.545	TRUE	1.36e-05
bladder cancer	Preliminary	GCST90199697	dodecanedioate levels	rs7116407	T	C	-0.173285	0.0391521	9.6e-06	0.12262	0.09573	0.0736049	0.0368633	11	32615368	0.0368633	0.00237166	19.5842	TRUE	3.36e-05
bladder cancer	Preliminary	GCST90199697	dodecanedioate levels	rs13070262	T	C	-0.0810322	0.0181387	7.92e-06	-0.0850762	0.2136	0.0684042	0.231974	3	54784197	0.231974	0.00241616	19.9525	TRUE	2.16e-05
bladder cancer	Preliminary	GCST90199697	dodecanedioate levels	rs6719212	A	G	-0.0668909	0.0149722	7.91e-06	-0.034498	0.2552	0.0303197	0.536605	2	53600047	0.463395	0.00241649	19.9553	TRUE	2.02e-05
bladder cancer	Preliminary	GCST90199697	dodecanedioate levels	rs185720945	C	A	0.250057	0.0557587	7.3e-06	0.163814	0.1125	0.103219	0.0182593	20	39950331	0.0182593	0.00243482	20.107	TRUE	2.48e-05
bladder cancer	Preliminary	GCST90199697	dodecanedioate levels	rs6983258	G	T	0.114187	0.0252057	5.89e-06	0.12511	0.008929	0.0478475	0.0967329	8	121940855	0.0967329	0.00248444	20.5178	TRUE	3.83e-05
bladder cancer	Preliminary	GCST90199697	dodecanedioate levels	rs8054168	A	C	-0.0690726	0.0151392	5.05e-06	0.0386369	0.2026	0.030323	0.45913	16	83582178	0.45913	0.0025199	20.8114	TRUE	1.44e-05
bladder cancer	Preliminary	GCST90199697	dodecanedioate levels	rs6024739	C	T	-0.082091	0.0179227	4.64e-06	-0.040854	0.2451	0.0351483	0.756911	20	56264559	0.243089	0.00253953	20.9739	TRUE	1.24e-05
bladder cancer	Preliminary	GCST90199697	dodecanedioate levels	rs73135319	T	C	0.0978948	0.0212543	4.11e-06	0.0296348	0.4805	0.0420055	0.145563	4	46491749	0.145563	0.00256792	21.209	TRUE	8.21e-06
bladder cancer	Preliminary	GCST90199697	dodecanedioate levels	rs114733295	T	G	0.278693	0.0604881	4.08e-06	-0.0654131	0.6108	0.12853	0.0156079	6	56324014	0.0156079	0.00256961	21.223	TRUE	7.17e-06
bladder cancer	Preliminary	GCST90199697	dodecanedioate levels	rs80102840	A	G	-0.270487	0.0576409	2.7e-06	0.265008	0.004848	0.0940757	0.0173319	3	30613380	0.0173319	0.00266529	22.0154	TRUE	2.14e-05
bladder cancer	Preliminary	GCST90199697	dodecanedioate levels	rs12662092	A	G	0.0970377	0.020626	2.54e-06	-0.00757126	0.8577	0.0422262	0.153963	6	147991761	0.153963	0.00267891	22.1282	TRUE	3.64e-06
bladder cancer	Preliminary	GCST90199697	dodecanedioate levels	rs11070743	T	C	0.0721838	0.0153097	2.42e-06	0.00130085	0.9669	0.0313482	0.578776	15	50058487	0.421224	0.0026906	22.2249	TRUE	3.16e-06
bladder cancer	Preliminary	GCST90199697	dodecanedioate levels	rs2351032	A	G	-0.0714967	0.0151331	2.31e-06	0.0299439	0.3225	0.0302667	0.478607	1	77423138	0.478607	0.00270156	22.3157	TRUE	5.7e-06
bladder cancer	Preliminary	GCST90199697	dodecanedioate levels	rs146947505	A	G	0.287105	0.0585823	9.54e-07	0.0821867	0.4765	0.11544	0.0162592	12	117586522	0.0162592	0.00290641	24.0128	TRUE	2.03e-06
bladder cancer	Preliminary	GCST90199697	dodecanedioate levels	rs79949294	T	G	-0.3048	0.0618631	8.35e-07	0.084578	0.4401	0.109554	0.014638	14	54089161	0.014638	0.00293739	24.2695	TRUE	1.86e-06
bladder cancer	Preliminary	GCST90199697	dodecanedioate levels	rs184688493	A	C	0.181186	0.0359985	4.83e-07	0.0197946	0.8005	0.0783325	0.0451641	5	76715970	0.0451641	0.00306493	25.3265	TRUE	7.6e-07
bladder cancer	Preliminary	GCST90199697	dodecanedioate levels	rs3123536	T	C	0.126379	0.0245728	2.7e-07	-0.00119928	0.9812	0.0508936	0.89625	1	212636264	0.10375	0.00319979	26.4445	TRUE	3.65e-07
bladder cancer	Preliminary	GCST90199697	dodecanedioate levels	rs1126743	A	G	0.136271	0.0185101	1.81e-13	0.00400802	0.9143	0.0372436	0.791893	1	46930301	0.208107	0.00653454	54.1856	TRUE	3.7e-13
bladder cancer	Preliminary	GCST90199698	isobutyrylcarnitine (c4) levels	rs1361218	A	G	0.070309	0.0158874	9.62e-06	0.0180621	0.5515	0.0303303	0.437217	6	154394978	0.437217	0.00237028	19.5799	TRUE	1.73e-05
bladder cancer	Preliminary	GCST90199698	isobutyrylcarnitine (c4) levels	rs10746936	T	C	0.0696135	0.0156968	9.21e-06	0.0109598	0.7188	0.0304387	0.469755	9	74171381	0.469755	0.00238037	19.6634	TRUE	1.43e-05
bladder cancer	Preliminary	GCST90199698	isobutyrylcarnitine (c4) levels	rs594855	G	A	0.0730304	0.0164346	8.84e-06	0.000900405	0.9769	0.0310961	0.34902	3	109968106	0.34902	0.00238982	19.7417	TRUE	1.11e-05
bladder cancer	Preliminary	GCST90199698	isobutyrylcarnitine (c4) levels	rs74505345	T	C	-0.178643	0.0401706	8.7e-06	-0.0127188	0.884	0.0871743	0.0377886	7	158267569	0.0377886	0.00239348	19.772	TRUE	1.18e-05
bladder cancer	Preliminary	GCST90199698	isobutyrylcarnitine (c4) levels	rs9600076	C	A	0.199831	0.0448813	8.49e-06	-0.203675	0.05278	0.105165	0.0309483	13	73148694	0.0309483	0.0023992	19.8194	TRUE	3.54e-05
bladder cancer	Preliminary	GCST90199698	isobutyrylcarnitine (c4) levels	rs623898	G	A	0.0978518	0.0218005	7.17e-06	-0.00757126	0.8579	0.0422862	0.14762	1	181524905	0.14762	0.00243814	20.1418	TRUE	1e-05
bladder cancer	Preliminary	GCST90199698	isobutyrylcarnitine (c4) levels	rs2392361	A	G	-0.0750551	0.0166474	6.53e-06	-0.00886063	0.7821	0.032036	0.657921	7	35351600	0.342079	0.00245987	20.3218	TRUE	9.72e-06
bladder cancer	Preliminary	GCST90199698	isobutyrylcarnitine (c4) levels	rs10999904	A	G	-0.119035	0.0260573	4.92e-06	-0.00886063	0.8629	0.0513113	0.0978539	10	71591392	0.0978539	0.00252527	20.8634	TRUE	6.89e-06
bladder cancer	Preliminary	GCST90199698	isobutyrylcarnitine (c4) levels	rs2938016	A	G	-0.100863	0.0220059	4.57e-06	-0.0975803	0.02831	0.044497	0.14177	10	11315304	0.14177	0.00254211	21.0029	TRUE	2.34e-05
bladder cancer	Preliminary	GCST90199698	isobutyrylcarnitine (c4) levels	rs138449764	G	T	0.282029	0.061021	3.8e-06	0.210104	0.1292	0.138476	0.0162918	16	6491089	0.0162918	0.00258476	21.3562	TRUE	1.29e-05
bladder cancer	Preliminary	GCST90199698	isobutyrylcarnitine (c4) levels	rs73212370	T	G	-0.152833	0.0330324	3.71e-06	-0.0174469	0.7809	0.0627257	0.0582117	8	13974211	0.0582117	0.00259025	21.4017	TRUE	5.62e-06
bladder cancer	Preliminary	GCST90199698	isobutyrylcarnitine (c4) levels	rs17419942	T	C	-0.174599	0.0372747	2.81e-06	-0.0485044	0.5087	0.0733955	0.045358	12	27866608	0.045358	0.0026547	21.9356	TRUE	5.54e-06
bladder cancer	Preliminary	GCST90199698	isobutyrylcarnitine (c4) levels	rs72778532	T	C	0.141234	0.0299006	2.32e-06	0.00682322	0.9048	0.0570504	0.0692925	5	82287036	0.0692925	0.00269935	22.3056	TRUE	3.2e-06
bladder cancer	Preliminary	GCST90199698	isobutyrylcarnitine (c4) levels	rs191926926	T	C	-0.262519	0.0554772	2.22e-06	0.193463	0.04558	0.0967674	0.0199167	5	89986641	0.0199167	0.00270912	22.3865	TRUE	1.07e-05
bladder cancer	Preliminary	GCST90199698	isobutyrylcarnitine (c4) levels	rs58452291	A	G	-0.0810424	0.017104	2.16e-06	0.026344	0.4362	0.0338339	0.283074	16	71516833	0.283074	0.00271621	22.4452	TRUE	4.64e-06
bladder cancer	Preliminary	GCST90199698	isobutyrylcarnitine (c4) levels	rs4076181	T	C	0.0865338	0.0181584	1.88e-06	-0.0403739	0.2513	0.0351935	0.249242	11	11560975	0.249242	0.00274749	22.7045	TRUE	5.22e-06
bladder cancer	Preliminary	GCST90199698	isobutyrylcarnitine (c4) levels	rs192049058	A	C	-0.0881467	0.0182397	1.35e-06	-0.0389322	0.29	0.0367937	0.223096	3	136723542	0.223096	0.00282529	23.3492	TRUE	3.58e-06
bladder cancer	Preliminary	GCST90199698	isobutyrylcarnitine (c4) levels	rs7759074	C	A	-0.100958	0.0204135	7.59e-07	0.0363528	0.3791	0.0413309	0.829783	6	159867833	0.170217	0.00295852	24.4535	TRUE	1.83e-06
bladder cancer	Preliminary	GCST90199698	isobutyrylcarnitine (c4) levels	rs79495512	C	T	0.139457	0.0271292	2.74e-07	0.0980539	0.05509	0.0511186	0.0877236	15	76199996	0.0877236	0.00319544	26.4181	TRUE	1.45e-06
bladder cancer	Preliminary	GCST90199698	isobutyrylcarnitine (c4) levels	rs4350602	T	C	0.101579	0.0173281	4.57e-09	0.0696717	0.04469	0.0347046	0.7305	17	75359688	0.2695	0.00415159	34.3558	TRUE	3.41e-08
bladder cancer	Preliminary	GCST90199698	isobutyrylcarnitine (c4) levels	rs1171616	T	G	0.143846	0.0186464	1.22e-14	-0.0246926	0.4977	0.0364137	0.769799	10	59708831	0.230201	0.00716797	59.4977	TRUE	4.92e-14
bladder cancer	Preliminary	GCST90199698	isobutyrylcarnitine (c4) levels	rs80254170	G	A	-0.397805	0.0286752	9.26e-44	-0.0290732	0.6162	0.0580023	0.074915	6	160093251	0.074915	0.0228149	192.408	TRUE	3.38e-42
bladder cancer	Preliminary	GCST90199698	isobutyrylcarnitine (c4) levels	rs7111570	T	C	0.775156	0.0463532	8.94e-63	-0.147816	0.1502	0.102734	0.0276081	11	134271204	0.0276081	0.0328129	279.585	TRUE	1.79e-59
bladder cancer	Preliminary	GCST90199699	3-methylxanthine levels	rs1527707	A	G	0.0810211	0.0182657	9.18e-06	-0.0127188	0.7191	0.0353631	0.233147	6	46443371	0.233147	0.00242766	19.6705	TRUE	1.42e-05
bladder cancer	Preliminary	GCST90199699	3-methylxanthine levels	rs78453216	A	C	0.0848639	0.0191164	9.02e-06	-0.0128175	0.7324	0.0374852	0.21646	4	42176777	0.21646	0.00243162	19.7027	TRUE	1.38e-05
bladder cancer	Preliminary	GCST90199699	3-methylxanthine levels	rs77910442	A	G	-0.131593	0.029621	8.89e-06	0.0447882	0.4317	0.0569617	0.0740672	10	25422750	0.0740672	0.00243516	19.7314	TRUE	1.8e-05
bladder cancer	Preliminary	GCST90199699	3-methylxanthine levels	rs7940662	G	T	-0.157102	0.0353601	8.87e-06	0.0144032	0.8294	0.0668453	0.0519085	11	102237078	0.0519085	0.00243555	19.7346	TRUE	1.25e-05
bladder cancer	Preliminary	GCST90199699	3-methylxanthine levels	rs35757962	T	C	-0.239907	0.0535463	7.45e-06	0.111826	0.3135	0.110949	0.0213543	2	14434613	0.0213543	0.00247668	20.0687	TRUE	1.74e-05
bladder cancer	Preliminary	GCST90199699	3-methylxanthine levels	rs114587740	C	A	-0.123198	0.0274417	7.14e-06	-0.0463109	0.376	0.0523115	0.0902445	19	53640557	0.0902445	0.0024867	20.1501	TRUE	1.55e-05
bladder cancer	Preliminary	GCST90199699	3-methylxanthine levels	rs7485338	A	G	-0.0807483	0.0175523	4.22e-06	-0.00568382	0.8651	0.0334567	0.685902	12	71346172	0.314098	0.00261086	21.1588	TRUE	5.89e-06
bladder cancer	Preliminary	GCST90199699	3-methylxanthine levels	rs4239694	G	T	-0.0781726	0.0169873	4.19e-06	0.0423857	0.1903	0.0323631	0.311441	20	36939427	0.311441	0.00261243	21.1716	TRUE	1.22e-05
bladder cancer	Preliminary	GCST90199699	3-methylxanthine levels	rs79654336	A	G	-0.169477	0.0363027	3.04e-06	0.0264466	0.6953	0.0675223	0.047504	12	26170389	0.047504	0.0026884	21.7889	TRUE	4.95e-06
bladder cancer	Preliminary	GCST90199699	3-methylxanthine levels	rs139776	T	C	-0.0806676	0.0169773	2.02e-06	0.0077298	0.8111	0.0323413	0.331781	22	24917479	0.331781	0.00278465	22.5711	TRUE	3.01e-06
bladder cancer	Preliminary	GCST90199699	3-methylxanthine levels	rs12627283	A	G	0.079183	0.0166425	1.96e-06	-0.0240095	0.4553	0.032158	0.336232	21	38830424	0.336232	0.00279211	22.6318	TRUE	4.11e-06
bladder cancer	Preliminary	GCST90199699	3-methylxanthine levels	rs111796206	T	C	-0.115436	0.0238656	1.32e-06	-0.0674717	0.1992	0.0525549	0.123086	11	134147737	0.123086	0.00288538	23.39	TRUE	4.03e-06
bladder cancer	Preliminary	GCST90199699	3-methylxanthine levels	rs6569661	G	A	-0.0890327	0.0177975	5.66e-07	0.0166376	0.7904	0.0625967	0.726704	6	130185619	0.273296	0.00308574	25.0192	TRUE	8.9e-07
bladder cancer	Preliminary	GCST90199699	3-methylxanthine levels	rs4510117	G	A	-0.0996801	0.0197508	4.49e-07	0.00260339	0.9454	0.0380143	0.810751	18	76705747	0.189249	0.00314052	25.4648	TRUE	6.17e-07
bladder cancer	Preliminary	GCST90199699	3-methylxanthine levels	rs78937667	C	T	-0.191969	0.0373094	2.67e-07	0.0782859	0.2649	0.0702189	0.0456077	11	7329252	0.0456077	0.00326382	26.4678	TRUE	7.89e-07
bladder cancer	Preliminary	GCST90199699	3-methylxanthine levels	rs116892987	A	G	-0.365035	0.0708699	2.59e-07	-0.0656005	0.5902	0.12181	0.0123327	6	102527357	0.0123327	0.00327071	26.5239	TRUE	5.08e-07
bladder cancer	Preliminary	GCST90199699	3-methylxanthine levels	rs78785915	G	A	-0.185265	0.0341153	5.62e-08	0.0762333	0.5334	0.122399	0.0564376	16	78772122	0.0564376	0.00363435	29.4836	TRUE	1.24e-07
bladder cancer	Preliminary	GCST90199700	3-hydroxylaurate levels	rs10134992	G	T	-0.143609	0.0322178	8.29e-06	-0.0371031	0.5744	0.0660687	0.0590176	14	38017356	0.0590176	0.0024154	19.864	TRUE	1.47e-05
bladder cancer	Preliminary	GCST90199700	3-hydroxylaurate levels	rs710362	G	A	0.156938	0.0345569	5.59e-06	0.0637921	0.3351	0.0661818	0.0490473	5	87845250	0.0490473	0.00250706	20.6196	TRUE	1.3e-05
bladder cancer	Preliminary	GCST90199700	3-hydroxylaurate levels	rs117822743	T	C	0.265639	0.057062	3.24e-06	0.0997098	0.6156	0.198587	0.0177088	7	158119914	0.0177088	0.00263398	21.6663	TRUE	5.7e-06
bladder cancer	Preliminary	GCST90199700	3-hydroxylaurate levels	rs78085499	T	C	-0.214162	0.0459171	3.1e-06	0.00793137	0.9321	0.0930879	0.0269545	1	175877423	0.0269545	0.00264396	21.7485	TRUE	4.14e-06
bladder cancer	Preliminary	GCST90199700	3-hydroxylaurate levels	rs6795560	T	C	-0.201114	0.0429259	2.8e-06	-0.130326	0.1579	0.092288	0.0316332	3	14791567	0.0316332	0.00266781	21.9452	TRUE	9.01e-06
bladder cancer	Preliminary	GCST90199700	3-hydroxylaurate levels	rs78283788	C	A	0.300773	0.0637358	2.37e-06	-0.100207	0.4295	0.126837	0.0142139	7	146860036	0.0142139	0.00270646	22.2641	TRUE	5.11e-06
bladder cancer	Preliminary	GCST90199700	3-hydroxylaurate levels	rs1500511	T	C	-0.079424	0.0155803	3.44e-07	0.0342809	0.2621	0.0305686	0.403034	5	17378659	0.403034	0.0031568	25.9804	TRUE	1.02e-06
bladder cancer	Preliminary	GCST90199700	3-hydroxylaurate levels	rs144872231	T	C	-0.340328	0.0660982	2.62e-07	0.142255	0.2622	0.126877	0.0131837	15	86859213	0.0131837	0.00322021	26.5039	TRUE	7.86e-07
bladder cancer	Preliminary	GCST90199701	pyridoxate levels	rs72673300	A	G	0.153106	0.0343738	8.42e-06	0.0238829	0.7098	0.0641799	0.0533779	1	74395727	0.0533779	0.00244664	19.8345	TRUE	1.32e-05
bladder cancer	Preliminary	GCST90199701	pyridoxate levels	rs35737522	C	A	0.0781342	0.0174801	7.83e-06	-0.0770536	0.2242	0.0633959	0.292194	4	95547353	0.292194	0.00246393	19.975	TRUE	2.08e-05
bladder cancer	Preliminary	GCST90199701	pyridoxate levels	rs148487090	T	C	0.111363	0.0248654	7.51e-06	-0.0337249	0.4875	0.0485746	0.108173	2	227749462	0.108173	0.00247355	20.0532	TRUE	1.44e-05
bladder cancer	Preliminary	GCST90199701	pyridoxate levels	rs147647394	T	C	0.244235	0.0544517	7.28e-06	0.21208	0.05325	0.109722	0.0198983	2	3246716	0.0198983	0.00248096	20.1134	TRUE	3.02e-05
bladder cancer	Preliminary	GCST90199701	pyridoxate levels	rs80089268	T	C	-0.177203	0.0392903	6.48e-06	-0.0113355	0.8905	0.0823373	0.039472	13	65070456	0.039472	0.00250834	20.3359	TRUE	8.78e-06
bladder cancer	Preliminary	GCST90199701	pyridoxate levels	rs17129121	T	C	0.100665	0.0222361	5.98e-06	0.0344879	0.4276	0.0434737	0.133709	14	93615273	0.133709	0.00252724	20.4895	TRUE	1.24e-05
bladder cancer	Preliminary	GCST90199701	pyridoxate levels	rs10769857	G	A	-0.0734024	0.0158516	3.65e-06	0.0148091	0.6334	0.0310498	0.372713	11	7959165	0.372713	0.00264381	21.4371	TRUE	6.26e-06
bladder cancer	Preliminary	GCST90199701	pyridoxate levels	rs7918084	T	C	0.0720526	0.0155056	3.37e-06	-0.0119286	0.6961	0.0305398	0.554942	10	92669710	0.445058	0.00266238	21.5881	TRUE	5.48e-06
bladder cancer	Preliminary	GCST90199701	pyridoxate levels	rs139624237	A	G	-0.247876	0.0530119	2.93e-06	0.0956302	0.364	0.105346	0.0210683	17	63202284	0.0210683	0.0026956	21.8582	TRUE	6.72e-06
bladder cancer	Preliminary	GCST90199701	pyridoxate levels	rs780598	A	G	-0.112598	0.0237533	2.13e-06	0.037598	0.4073	0.0453724	0.120056	1	4452045	0.120056	0.00277022	22.465	TRUE	4.71e-06
bladder cancer	Preliminary	GCST90199701	pyridoxate levels	rs522043	A	G	0.101122	0.0212015	1.85e-06	-0.00319489	0.9382	0.0412072	0.154834	18	79720478	0.154834	0.00280442	22.7432	TRUE	2.47e-06
bladder cancer	Preliminary	GCST90199701	pyridoxate levels	rs147773070	G	A	0.278218	0.0582232	1.77e-06	0.0474061	0.6742	0.112767	0.0174281	7	27411552	0.0174281	0.00281488	22.8282	TRUE	2.99e-06
bladder cancer	Preliminary	GCST90199701	pyridoxate levels	rs149053219	A	G	0.359193	0.0742272	1.3e-06	0.263575	0.02006	0.113355	0.0109129	13	34656395	0.0109129	0.00288655	23.4111	TRUE	7.92e-06
bladder cancer	Preliminary	GCST90199701	pyridoxate levels	rs11668053	G	A	0.0809662	0.0164631	8.74e-07	-0.039413	0.5077	0.0594982	0.367863	19	19691756	0.367863	0.00298121	24.1811	TRUE	1.79e-06
bladder cancer	Preliminary	GCST90199701	pyridoxate levels	rs61577547	T	C	0.241647	0.0488327	7.48e-07	0.111602	0.2161	0.0902226	0.025296	7	11785794	0.025296	0.0030181	24.4813	TRUE	2.29e-06
bladder cancer	Preliminary	GCST90199701	pyridoxate levels	rs79879497	C	T	0.343209	0.0685362	5.51e-07	0.167709	0.1935	0.128978	0.0127475	11	95387605	0.0127475	0.00309057	25.0709	TRUE	1.79e-06
bladder cancer	Preliminary	GCST90199702	5-hydroxyhexanoate levels	rs1234128	G	A	0.114149	0.0258373	9.96e-06	0.0264466	0.5624	0.0456543	0.117203	6	46865231	0.117203	0.00274273	19.5132	TRUE	1.69e-05
bladder cancer	Preliminary	GCST90199702	5-hydroxyhexanoate levels	rs118149671	T	G	-0.321473	0.0724929	9.23e-06	0.0292229	0.8275	0.134106	0.0131224	10	81565851	0.0131224	0.00276326	19.6596	TRUE	1.26e-05
bladder cancer	Preliminary	GCST90199702	5-hydroxyhexanoate levels	rs7248502	A	G	-0.0734705	0.0165507	9.03e-06	-0.0668172	0.02693	0.0301994	0.534847	19	49396380	0.465153	0.00276894	19.7002	TRUE	3.93e-05
bladder cancer	Preliminary	GCST90199702	5-hydroxyhexanoate levels	rs62364248	C	T	0.27404	0.0616399	8.76e-06	0.174949	0.09602	0.105108	0.0181741	5	84133232	0.0181741	0.00277729	19.7598	TRUE	2.8e-05
bladder cancer	Preliminary	GCST90199702	5-hydroxyhexanoate levels	rs113394196	C	T	0.126862	0.0284621	8.3e-06	0.0626204	0.2077	0.049702	0.093918	5	126577999	0.093918	0.00279152	19.8613	TRUE	2.11e-05
bladder cancer	Preliminary	GCST90199702	5-hydroxyhexanoate levels	rs2577620	G	A	0.100767	0.0225727	8.04e-06	0.0551956	0.1738	0.0405822	0.157757	2	108473496	0.157757	0.00280012	19.9227	TRUE	2.17e-05
bladder cancer	Preliminary	GCST90199702	5-hydroxyhexanoate levels	rs11219832	T	C	0.163905	0.0362189	6.03e-06	-0.0675652	0.3235	0.0684349	0.0555164	11	124897394	0.0555164	0.00287732	20.4735	TRUE	1.32e-05
bladder cancer	Preliminary	GCST90199702	5-hydroxyhexanoate levels	rs116845450	T	C	-0.190663	0.0420472	5.77e-06	0.0610247	0.4143	0.0747531	0.0403042	10	129004289	0.0403042	0.00288887	20.5559	TRUE	1.15e-05
bladder cancer	Preliminary	GCST90199702	5-hydroxyhexanoate levels	rs11663973	A	G	-0.0775082	0.017033	5.35e-06	0.0159262	0.6054	0.0308258	0.385191	18	36539854	0.385191	0.0029092	20.701	TRUE	8.91e-06
bladder cancer	Preliminary	GCST90199702	5-hydroxyhexanoate levels	rs148641172	A	G	0.256697	0.0561793	4.9e-06	0.0424901	0.6795	0.102845	0.0226241	18	12835479	0.0226241	0.00293318	20.8721	TRUE	7.67e-06
bladder cancer	Preliminary	GCST90199702	5-hydroxyhexanoate levels	rs73232175	G	A	0.243472	0.0532321	4.79e-06	0.0219389	0.8397	0.10846	0.024197	4	41320349	0.024197	0.00293899	20.9136	TRUE	6.6e-06
bladder cancer	Preliminary	GCST90199702	5-hydroxyhexanoate levels	rs7136437	A	G	0.0830624	0.0181434	4.69e-06	-0.0462154	0.1512	0.032199	0.674274	12	25943988	0.325726	0.00294453	20.9531	TRUE	1.36e-05
bladder cancer	Preliminary	GCST90199702	5-hydroxyhexanoate levels	rs192540541	C	T	0.217928	0.0475352	4.55e-06	-0.0399896	0.6551	0.0895247	0.0314591	11	33419883	0.0314591	0.00295282	21.0123	TRUE	7.29e-06
bladder cancer	Preliminary	GCST90199702	5-hydroxyhexanoate levels	rs112156059	G	A	0.267691	0.0578881	3.76e-06	0.178887	0.07406	0.100147	0.0208245	14	97621652	0.0208245	0.00300405	21.378	TRUE	1.36e-05
bladder cancer	Preliminary	GCST90199702	5-hydroxyhexanoate levels	rs67816826	T	C	0.159531	0.0335054	1.92e-06	0.00420885	0.9673	0.102668	0.0697744	3	181757516	0.0697744	0.0031842	22.6641	TRUE	2.44e-06
bladder cancer	Preliminary	GCST90199702	5-hydroxyhexanoate levels	rs289558	T	C	-0.155393	0.0316191	8.9e-07	0.0146062	0.7992	0.0574181	0.924616	8	13390923	0.075384	0.00339167	24.1458	TRUE	1.32e-06
bladder cancer	Preliminary	GCST90199702	5-hydroxyhexanoate levels	rs36043527	C	T	-0.0889066	0.0180678	8.62e-07	-0.0161686	0.6179	0.0324131	0.326017	2	12981020	0.326017	0.00340019	24.2067	TRUE	1.5e-06
bladder cancer	Preliminary	GCST90199702	5-hydroxyhexanoate levels	rs34321271	T	C	0.127946	0.0259802	8.45e-07	0.00280393	0.9527	0.0472706	0.115799	2	121871958	0.115799	0.00340574	24.2463	TRUE	1.1e-06
bladder cancer	Preliminary	GCST90199702	5-hydroxyhexanoate levels	rs1323009	A	G	0.262208	0.0512087	3.05e-07	-0.0152826	0.8747	0.0969148	0.0260931	1	188035902	0.0260931	0.00368068	26.2109	TRUE	4.35e-07
bladder cancer	Preliminary	GCST90199703	gamma-glutamylvaline levels	rs12649558	G	A	0.0707147	0.0160018	9.91e-06	0.0339705	0.2948	0.0324255	0.319569	4	180381064	0.319569	0.00238202	19.5243	TRUE	2.36e-05
bladder cancer	Preliminary	GCST90199703	gamma-glutamylvaline levels	rs76683466	T	C	-0.156926	0.0354827	9.75e-06	-0.162969	0.042	0.0801412	0.047164	1	154747658	0.047164	0.00238572	19.5547	TRUE	4.24e-05
bladder cancer	Preliminary	GCST90199703	gamma-glutamylvaline levels	rs143145930	G	A	-0.330546	0.0747074	9.66e-06	0.0934319	0.5256	0.147198	0.0103207	6	57136304	0.0103207	0.0023878	19.5718	TRUE	1.78e-05
bladder cancer	Preliminary	GCST90199703	gamma-glutamylvaline levels	rs11264359	G	A	0.0754303	0.0169381	8.46e-06	-0.0456424	0.1915	0.0349441	0.265271	1	155313038	0.265271	0.00241886	19.827	TRUE	2.38e-05
bladder cancer	Preliminary	GCST90199703	gamma-glutamylvaline levels	rs4471995	T	G	0.141485	0.0316177	7.65e-06	0.103806	0.5555	0.17608	0.0618359	22	24654365	0.0618359	0.0024423	20.0195	TRUE	1.38e-05
bladder cancer	Preliminary	GCST90199703	gamma-glutamylvaline levels	rs12326933	T	C	0.0719865	0.0160816	7.59e-06	-0.0411419	0.201	0.0321746	0.331463	18	25106241	0.331463	0.00244388	20.0326	TRUE	2.12e-05
bladder cancer	Preliminary	GCST90199703	gamma-glutamylvaline levels	rs117535619	T	C	-0.20825	0.0464706	7.42e-06	0.020713	0.8325	0.0979357	0.0265105	11	77499288	0.0265105	0.00244933	20.0774	TRUE	1.05e-05
bladder cancer	Preliminary	GCST90199703	gamma-glutamylvaline levels	rs111713085	G	A	-0.177322	0.0393378	6.55e-06	-0.0968544	0.4583	0.130593	0.0386059	17	15379436	0.0386059	0.00247815	20.3142	TRUE	1.31e-05
bladder cancer	Preliminary	GCST90199703	gamma-glutamylvaline levels	rs34345842	T	C	0.182885	0.0404884	6.27e-06	-0.124781	0.1358	0.0836548	0.0354336	12	50163022	0.0354336	0.00248836	20.3981	TRUE	2.02e-05
bladder cancer	Preliminary	GCST90199703	gamma-glutamylvaline levels	rs34111586	C	T	-0.100291	0.0219644	4.97e-06	-0.0266419	0.5532	0.0449295	0.13561	14	44646574	0.13561	0.00254261	20.8439	TRUE	9.14e-06
bladder cancer	Preliminary	GCST90199703	gamma-glutamylvaline levels	rs6930584	A	G	0.0867954	0.0188615	4.19e-06	-0.0866363	0.02466	0.0385618	0.201262	6	89973842	0.201262	0.00258237	21.1707	TRUE	2.22e-05
bladder cancer	Preliminary	GCST90199703	gamma-glutamylvaline levels	rs78981419	G	A	-0.269883	0.0585437	4.03e-06	-0.0694328	0.6775	0.166955	0.0167156	12	72642415	0.0167156	0.00259157	21.2464	TRUE	6.65e-06
bladder cancer	Preliminary	GCST90199703	gamma-glutamylvaline levels	rs190099951	G	T	0.257515	0.055444	3.41e-06	0.150358	0.1421	0.102423	0.0186663	12	15809546	0.0186663	0.00263058	21.567	TRUE	1.12e-05
bladder cancer	Preliminary	GCST90199703	gamma-glutamylvaline levels	rs9710247	G	A	0.0707154	0.015176	3.17e-06	0.0246001	0.6783	0.0593083	0.52002	19	40254542	0.47998	0.00264766	21.7074	TRUE	5.26e-06
bladder cancer	Preliminary	GCST90199703	gamma-glutamylvaline levels	rs78873744	A	G	-0.233028	0.0499864	3.13e-06	-0.0532564	0.603	0.102398	0.0231946	1	183135970	0.0231946	0.00265008	21.7273	TRUE	5.59e-06
bladder cancer	Preliminary	GCST90199703	gamma-glutamylvaline levels	rs60482625	C	T	0.170607	0.0362727	2.56e-06	0.0211215	0.8106	0.088134	0.0440024	19	1783028	0.0440024	0.00269749	22.1171	TRUE	3.81e-06
bladder cancer	Preliminary	GCST90199703	gamma-glutamylvaline levels	rs62497379	A	G	0.221299	0.0462149	1.68e-06	0.0862117	0.2935	0.0820693	0.0292734	8	12638477	0.0292734	0.00279562	22.9239	TRUE	4.37e-06
bladder cancer	Preliminary	GCST90199703	gamma-glutamylvaline levels	rs3755840	C	T	-0.144666	0.0298356	1.24e-06	0.0895965	0.1257	0.0585108	0.0679522	4	5708742	0.0679522	0.00286627	23.5048	TRUE	4.53e-06
bladder cancer	Preliminary	GCST90199703	gamma-glutamylvaline levels	rs8051286	A	G	-0.103275	0.0210545	9.34e-07	-0.0140015	0.7354	0.0414306	0.153783	16	52515759	0.153783	0.00293309	24.0544	TRUE	1.53e-06
bladder cancer	Preliminary	GCST90199703	gamma-glutamylvaline levels	rs77864761	T	C	-0.226865	0.0450862	4.86e-07	0.0518197	0.5581	0.08848	0.028512	9	36573937	0.028512	0.00308607	25.3129	TRUE	9.67e-07
bladder cancer	Preliminary	GCST90199703	gamma-glutamylvaline levels	rs274554	C	T	-0.152825	0.020322	5.47e-14	-0.0615654	0.1274	0.0403857	0.838569	5	132389258	0.161431	0.00686694	56.5392	TRUE	5e-13
bladder cancer	Preliminary	GCST90199704	3-hydroxysebacate levels	rs62384970	C	T	0.163727	0.0366287	7.83e-06	0.0459392	0.4868	0.0660609	0.0492196	5	158481569	0.0492196	0.00272024	19.9746	TRUE	1.45e-05
bladder cancer	Preliminary	GCST90199704	3-hydroxysebacate levels	rs117724688	C	T	-0.285861	0.0637472	7.32e-06	-0.137063	0.2834	0.127772	0.0156444	8	129334868	0.0156444	0.00273772	20.1034	TRUE	1.7e-05
bladder cancer	Preliminary	GCST90199704	3-hydroxysebacate levels	rs3009980	G	A	-0.0795132	0.0177061	7.1e-06	0.0164343	0.6219	0.0333245	0.283734	1	45233912	0.283734	0.00274556	20.1611	TRUE	1.17e-05
bladder cancer	Preliminary	GCST90199704	3-hydroxysebacate levels	rs75538425	A	G	-0.241555	0.0534977	6.32e-06	0.174234	0.08332	0.100612	0.0228517	9	120917062	0.0228517	0.00277554	20.3818	TRUE	2.19e-05
bladder cancer	Preliminary	GCST90199704	3-hydroxysebacate levels	rs61875118	C	T	0.0877104	0.0192357	5.12e-06	0.0271657	0.4486	0.0358504	0.226165	10	112990477	0.226165	0.0028304	20.7858	TRUE	9.99e-06
bladder cancer	Preliminary	GCST90199704	3-hydroxysebacate levels	rs77899273	C	T	0.135289	0.0296619	5.09e-06	-0.0267393	0.7965	0.103689	0.0821363	12	56759356	0.0821363	0.00283196	20.7974	TRUE	7.31e-06
bladder cancer	Preliminary	GCST90199704	3-hydroxysebacate levels	rs10028378	G	T	0.0996459	0.0214694	3.46e-06	-0.0454513	0.2518	0.0396612	0.825977	4	163861080	0.174023	0.00293222	21.5358	TRUE	8.72e-06
bladder cancer	Preliminary	GCST90199704	3-hydroxysebacate levels	rs6668000	A	G	0.0781327	0.0167975	3.3e-06	-0.0359461	0.2528	0.0314331	0.630499	1	110464247	0.369501	0.00294502	21.6301	TRUE	8.31e-06
bladder cancer	Preliminary	GCST90199704	3-hydroxysebacate levels	rs79795772	A	G	-0.189938	0.0407287	3.11e-06	0.0115666	0.8834	0.0788667	0.0396291	5	96753823	0.0396291	0.00296024	21.7422	TRUE	4.21e-06
bladder cancer	Preliminary	GCST90199704	3-hydroxysebacate levels	rs150942244	T	C	0.265696	0.0565046	2.57e-06	0.018979	0.8526	0.102146	0.02	12	128293491	0.02	0.00300944	22.1047	TRUE	3.59e-06
bladder cancer	Preliminary	GCST90199704	3-hydroxysebacate levels	rs185853925	T	C	0.324786	0.0690059	2.52e-06	-0.123721	0.4164	0.152238	0.0134541	4	156651330	0.0134541	0.00301511	22.1464	TRUE	5.23e-06
bladder cancer	Preliminary	GCST90199704	3-hydroxysebacate levels	rs2837077	T	C	0.0782247	0.0160525	1.1e-06	-0.0209784	0.4901	0.0303969	0.450339	21	39564222	0.450339	0.00323139	23.7402	TRUE	2.18e-06
bladder cancer	Preliminary	GCST90199704	3-hydroxysebacate levels	rs75995468	T	C	0.11364	0.0232304	9.99e-07	-0.0211742	0.637	0.0448704	0.138317	3	13281529	0.138317	0.0032563	23.9238	TRUE	1.72e-06
bladder cancer	Preliminary	GCST90199704	3-hydroxysebacate levels	rs72817577	T	C	-0.235596	0.047502	7.06e-07	-0.053446	0.5544	0.0904056	0.0282864	5	165160204	0.0282864	0.00334694	24.592	TRUE	1.33e-06
bladder cancer	Preliminary	GCST90199704	3-hydroxysebacate levels	rs7542137	T	C	0.103358	0.0161578	1.59e-10	-0.0117309	0.7041	0.0308878	0.603252	1	151896416	0.396748	0.00555516	40.9077	TRUE	3.29e-10
bladder cancer	Preliminary	GCST90199704	3-hydroxysebacate levels	rs1126742	G	A	-0.251503	0.023906	6.95e-26	-0.022055	0.6244	0.0450448	0.125154	1	46932824	0.125154	0.0148851	110.651	TRUE	4.8e-25
bladder cancer	Preliminary	GCST90199705	propionylglycine levels	rs10271639	A	G	0.10677	0.0241466	9.79e-06	0.0681718	0.1087	0.0424994	0.13343	7	19739981	0.13343	0.00266716	19.5464	TRUE	3.06e-05
bladder cancer	Preliminary	GCST90199705	propionylglycine levels	rs71452677	T	C	0.205409	0.0462722	9.03e-06	-0.102286	0.2625	0.0912857	0.0315334	12	118827288	0.0315334	0.00268815	19.7006	TRUE	2.14e-05
bladder cancer	Preliminary	GCST90199705	propionylglycine levels	rs140429917	C	A	0.242175	0.0533435	5.63e-06	0.0730009	0.4254	0.0915845	0.024261	22	45055171	0.024261	0.00281123	20.6052	TRUE	1.12e-05
bladder cancer	Preliminary	GCST90199705	propionylglycine levels	rs1761768	A	G	0.0773685	0.0169702	5.14e-06	0.00692392	0.8534	0.0374707	0.391021	6	43712725	0.391021	0.00283495	20.7795	TRUE	7.04e-06
bladder cancer	Preliminary	GCST90199705	propionylglycine levels	rs35279025	C	T	-0.149387	0.0327442	5.06e-06	0.0637921	0.2658	0.0573265	0.0674609	16	83439627	0.0674609	0.00283887	20.8084	TRUE	1.22e-05
bladder cancer	Preliminary	GCST90199705	propionylglycine levels	rs139058708	A	G	0.336758	0.0732119	4.23e-06	0.0760175	0.5082	0.114892	0.0129933	12	4181643	0.0129933	0.00288563	21.1521	TRUE	7.83e-06
bladder cancer	Preliminary	GCST90199705	propionylglycine levels	rs568861	C	T	0.3317	0.072081	4.19e-06	0.157356	0.2208	0.128516	0.986788	11	58704390	0.013212	0.00288813	21.1705	TRUE	1.1e-05
bladder cancer	Preliminary	GCST90199705	propionylglycine levels	rs149451223	A	G	-0.138044	0.0299966	4.18e-06	0.0134906	0.823	0.0603098	0.0821394	16	8785345	0.0821394	0.0028884	21.1725	TRUE	5.91e-06
bladder cancer	Preliminary	GCST90199705	propionylglycine levels	rs34312136	C	T	-0.0785527	0.0168524	3.14e-06	-0.0960372	0.01009	0.0373289	0.387268	9	134377610	0.387268	0.00296301	21.721	TRUE	1.88e-05
bladder cancer	Preliminary	GCST90199705	propionylglycine levels	rs72850271	T	C	0.218893	0.0469541	3.13e-06	0.147109	0.0827	0.0847777	0.0316222	2	129135119	0.0316222	0.00296381	21.7269	TRUE	1.14e-05
bladder cancer	Preliminary	GCST90199705	propionylglycine levels	rs10502723	C	A	-0.107673	0.0216146	6.31e-07	0.000700245	0.9861	0.0401933	0.171601	18	39318408	0.171601	0.00338276	24.8085	TRUE	8.12e-07
bladder cancer	Preliminary	GCST90199705	propionylglycine levels	rs113113237	A	G	0.155816	0.0312246	6.03e-07	0.00984834	0.8689	0.0596667	0.0741099	1	169228505	0.0741099	0.00339451	24.895	TRUE	8.58e-07
bladder cancer	Preliminary	GCST90199705	propionylglycine levels	rs2297442	C	T	-0.098395	0.0178947	3.83e-08	-0.0274206	0.4097	0.0332604	0.288836	9	6540540	0.288836	0.0041184	30.2258	TRUE	9.42e-08
bladder cancer	Preliminary	GCST90199705	propionylglycine levels	rs60774377	C	T	0.116302	0.0163996	1.32e-12	0.00300451	0.9337	0.036116	0.422212	11	67614755	0.422212	0.00683209	50.2793	TRUE	2.38e-12
bladder cancer	Preliminary	GCST90199705	propionylglycine levels	rs1047891	A	C	0.358921	0.0172869	9.43e-96	-0.0574195	0.08082	0.0328873	0.320777	2	210675783	0.320777	0.0556808	430.968	TRUE	2.57e-90
bladder cancer	Preliminary	GCST90199706	butyrylglycine levels	rs10511029	C	A	-0.133479	0.0299363	8.24e-06	-0.0625991	0.2087	0.0497946	0.101598	3	73853349	0.101598	0.00327853	19.874	TRUE	1.93e-05
bladder cancer	Preliminary	GCST90199706	butyrylglycine levels	rs10114702	T	C	-0.0804496	0.0179882	7.74e-06	-0.00059982	0.9848	0.0314841	0.492612	9	36262123	0.492612	0.00329847	19.9953	TRUE	9.21e-06
bladder cancer	Preliminary	GCST90199706	butyrylglycine levels	rs144453662	A	G	-0.372494	0.0831534	7.48e-06	0.0795845	0.6278	0.164151	0.0119383	21	24695366	0.0119383	0.00330914	20.0602	TRUE	1.15e-05
bladder cancer	Preliminary	GCST90199706	butyrylglycine levels	rs78912274	G	A	-0.193671	0.042911	6.38e-06	-0.13523	0.07721	0.0765261	0.0451383	9	11274294	0.0451383	0.00335897	20.3633	TRUE	1.99e-05
bladder cancer	Preliminary	GCST90199706	butyrylglycine levels	rs113386469	T	C	0.30677	0.0678397	6.13e-06	0.047511	0.7082	0.126941	0.0180412	5	118478632	0.0180412	0.00337184	20.4416	TRUE	8.94e-06
bladder cancer	Preliminary	GCST90199706	butyrylglycine levels	rs116494196	G	A	-0.32475	0.071593	5.73e-06	-0.128657	0.3773	0.145724	0.0163143	3	7457853	0.0163143	0.00339279	20.569	TRUE	1.11e-05
bladder cancer	Preliminary	GCST90199706	butyrylglycine levels	rs117379775	T	C	0.194056	0.0426186	5.28e-06	-0.0472652	0.5366	0.0764855	0.045998	18	62234378	0.045998	0.00341857	20.7258	TRUE	8.86e-06
bladder cancer	Preliminary	GCST90199706	butyrylglycine levels	rs2297442	C	T	-0.0892615	0.0195489	4.97e-06	-0.0274206	0.4097	0.0332604	0.292626	9	6540540	0.292626	0.00343767	20.842	TRUE	9.38e-06
bladder cancer	Preliminary	GCST90199706	butyrylglycine levels	rs6752046	G	A	-0.087578	0.0188357	3.33e-06	-0.00139902	0.9652	0.0320662	0.615683	2	150538326	0.384317	0.00356411	21.6114	TRUE	4.07e-06
bladder cancer	Preliminary	GCST90199706	butyrylglycine levels	rs35220549	G	A	0.149373	0.0319249	2.88e-06	-0.082317	0.1372	0.0553839	0.0869925	22	49666168	0.0869925	0.00360903	21.8847	TRUE	8.07e-06
bladder cancer	Preliminary	GCST90199706	butyrylglycine levels	rs147915227	A	G	-0.391634	0.0822557	1.92e-06	0.175187	0.1841	0.131894	0.0119405	7	44545029	0.0119405	0.00373662	22.6613	TRUE	5.02e-06
bladder cancer	Preliminary	GCST90199706	butyrylglycine levels	rs7589705	G	T	-0.210638	0.0441862	1.87e-06	0.136393	0.06013	0.0725555	0.956957	2	50868364	0.043043	0.00374581	22.7173	TRUE	6.69e-06
bladder cancer	Preliminary	GCST90199706	butyrylglycine levels	rs12929740	T	C	0.214946	0.0443435	1.25e-06	-0.0352706	0.6309	0.07341	0.0433584	16	8490729	0.0433584	0.00387248	23.4885	TRUE	2.02e-06
bladder cancer	Preliminary	GCST90199706	butyrylglycine levels	rs189290350	T	C	0.311355	0.0608689	3.13e-07	-0.124516	0.2543	0.109228	0.0222776	5	76580207	0.0222776	0.00431043	26.1563	TRUE	7.93e-07
bladder cancer	Preliminary	GCST90199706	butyrylglycine levels	rs10791908	C	T	-0.0938986	0.0180659	2.02e-07	-0.00628024	0.8391	0.0309303	0.56725	11	67625342	0.43275	0.00444977	27.0057	TRUE	2.88e-07
bladder cancer	Preliminary	GCST90199706	butyrylglycine levels	rs10774580	G	A	-0.10246	0.0182646	2.03e-08	0.130337	3.87e-05	0.0316731	0.605206	12	121038620	0.394794	0.00517975	31.459	TRUE	3.99e-07
bladder cancer	Preliminary	GCST90199706	butyrylglycine levels	rs1047891	A	C	0.297264	0.0190512	6.9e-55	-0.0574195	0.08082	0.0328873	0.32329	2	210675783	0.32329	0.0387226	243.386	TRUE	5e-52
bladder cancer	Preliminary	GCST90199706	butyrylglycine levels	rs2014355	C	T	0.557922	0.0183717	1e-200	-0.00219758	0.9497	0.0348361	0.294337	12	120737721	0.294337	0.132388	921.944	TRUE	3.05e-190
bladder cancer	Preliminary	GCST90199707	pro-hydroxy-pro levels	rs11259907	G	A	0.0727684	0.0163122	8.16e-06	-0.0439212	0.1709	0.0320752	0.337179	15	83326686	0.337179	0.00241864	19.8955	TRUE	2.4e-05
bladder cancer	Preliminary	GCST90199707	pro-hydroxy-pro levels	rs10515706	T	C	0.0698597	0.0156562	8.12e-06	0.0108587	0.7217	0.030486	0.425653	5	154198958	0.425653	0.00241987	19.9056	TRUE	1.26e-05
bladder cancer	Preliminary	GCST90199707	pro-hydroxy-pro levels	rs1543169	G	A	-0.0719117	0.0161105	8.06e-06	-0.00339423	0.9105	0.0301957	0.458109	12	83123351	0.458109	0.00242153	19.9194	TRUE	1.07e-05
bladder cancer	Preliminary	GCST90199707	pro-hydroxy-pro levels	rs1833216	C	T	0.0705979	0.0156773	6.69e-06	0.0185714	0.5466	0.0308053	0.575428	2	206221424	0.424572	0.00246452	20.2738	TRUE	1.23e-05
bladder cancer	Preliminary	GCST90199707	pro-hydroxy-pro levels	rs6887345	G	T	0.071448	0.0157916	6.06e-06	-0.0231304	0.4591	0.0312434	0.607299	5	39572267	0.392701	0.00248776	20.4655	TRUE	1.22e-05
bladder cancer	Preliminary	GCST90199707	pro-hydroxy-pro levels	rs147177631	A	G	-0.280112	0.0618871	6.01e-06	0.2509	0.05547	0.131006	0.015911	4	82478785	0.015911	0.00248968	20.4813	TRUE	2.53e-05
bladder cancer	Preliminary	GCST90199707	pro-hydroxy-pro levels	rs11205923	T	C	0.156364	0.0345217	5.91e-06	0.0373904	0.5923	0.0698225	0.947637	1	52078302	0.052363	0.00249326	20.5108	TRUE	1.04e-05
bladder cancer	Preliminary	GCST90199707	pro-hydroxy-pro levels	rs2583825	C	T	-0.0736045	0.0161671	5.3e-06	-0.026934	0.3927	0.0315117	0.359442	6	165109962	0.359442	0.00251891	20.7223	TRUE	1.15e-05
bladder cancer	Preliminary	GCST90199707	pro-hydroxy-pro levels	rs191591122	T	G	0.184425	0.04041	5.02e-06	-0.11315	0.1868	0.085713	0.0374908	7	127691652	0.0374908	0.00253119	20.8236	TRUE	1.47e-05
bladder cancer	Preliminary	GCST90199707	pro-hydroxy-pro levels	rs111891663	A	G	-0.139178	0.030406	4.71e-06	0.0112632	0.8573	0.0626386	0.0681316	8	69629234	0.0681316	0.00254611	20.9468	TRUE	6.63e-06
bladder cancer	Preliminary	GCST90199707	pro-hydroxy-pro levels	rs6085145	A	G	0.0820237	0.0179126	4.67e-06	-0.0390284	0.2485	0.0338201	0.715377	20	5399345	0.284623	0.0025481	20.9631	TRUE	1.24e-05
bladder cancer	Preliminary	GCST90199707	pro-hydroxy-pro levels	rs7519829	A	G	-0.0852373	0.0185522	4.34e-06	0.011769	0.783	0.0427323	0.223582	1	109777868	0.223582	0.00256517	21.1039	TRUE	6.52e-06
bladder cancer	Preliminary	GCST90199707	pro-hydroxy-pro levels	rs9480064	T	G	0.0726245	0.015738	3.94e-06	-0.0110388	0.7186	0.0306353	0.483257	6	155131254	0.483257	0.00258764	21.2893	TRUE	6.28e-06
bladder cancer	Preliminary	GCST90199707	pro-hydroxy-pro levels	rs1868000	G	A	0.101119	0.0217317	3.27e-06	-0.0315956	0.4524	0.0420478	0.848772	10	71587355	0.151228	0.00263085	21.6457	TRUE	6.79e-06
bladder cancer	Preliminary	GCST90199707	pro-hydroxy-pro levels	rs12093576	T	C	0.0734065	0.0156805	2.85e-06	0.0213258	0.4964	0.0313538	0.56731	1	243492595	0.43269	0.00266289	21.9101	TRUE	5.67e-06
bladder cancer	Preliminary	GCST90199707	pro-hydroxy-pro levels	rs9531672	T	C	0.0955339	0.0204058	2.85e-06	-0.0314018	0.4299	0.0397812	0.827297	13	84917329	0.172703	0.00266325	21.913	TRUE	6.09e-06
bladder cancer	Preliminary	GCST90199707	pro-hydroxy-pro levels	rs60037927	A	G	-0.127713	0.0272681	2.82e-06	-0.00399202	0.9369	0.0504255	0.0919234	1	77171394	0.0919234	0.00266541	21.9308	TRUE	3.76e-06
bladder cancer	Preliminary	GCST90199707	pro-hydroxy-pro levels	rs10852553	A	G	-0.0971861	0.0207004	2.67e-06	-0.0456424	0.2703	0.0414038	0.163893	16	56791754	0.163893	0.00267824	22.0366	TRUE	7.04e-06
bladder cancer	Preliminary	GCST90199707	pro-hydroxy-pro levels	rs16851395	C	T	0.326104	0.0692775	2.51e-06	0.134446	0.2577	0.118785	0.0122636	3	105654364	0.0122636	0.00269228	22.1525	TRUE	6.77e-06
bladder cancer	Preliminary	GCST90199707	pro-hydroxy-pro levels	rs141240026	A	C	0.34605	0.0713594	1.24e-06	0.0488752	0.7621	0.161451	0.0116891	10	103843950	0.0116891	0.0028569	23.5109	TRUE	1.96e-06
bladder cancer	Preliminary	GCST90199707	pro-hydroxy-pro levels	rs10096113	C	T	0.0885937	0.0178977	7.42e-07	-0.034981	0.3167	0.0349369	0.250652	8	14954793	0.250652	0.00297632	24.4966	TRUE	1.95e-06
bladder cancer	Preliminary	GCST90199707	pro-hydroxy-pro levels	rs62316592	C	A	0.24215	0.0441591	4.17e-08	0.0170444	0.8538	0.092496	0.0310025	4	137090518	0.0310025	0.00365009	30.0623	TRUE	6.65e-08
bladder cancer	Preliminary	GCST90199708	propionylcarnitine (c3) levels	rs4777434	T	G	-0.20181	0.0455397	9.36e-06	0.0204068	0.8251	0.0923426	0.02705	15	71667795	0.02705	0.00236817	19.6336	TRUE	1.33e-05
bladder cancer	Preliminary	GCST90199708	propionylcarnitine (c3) levels	rs34536959	A	G	0.159256	0.0359296	9.32e-06	0.0377019	0.5801	0.0681476	0.0449793	6	18418658	0.0449793	0.00236916	19.6418	TRUE	1.64e-05
bladder cancer	Preliminary	GCST90199708	propionylcarnitine (c3) levels	rs80329585	C	A	-0.315519	0.0708418	8.43e-06	0.223144	0.3978	0.263901	0.0110909	8	33912188	0.0110909	0.00239204	19.832	TRUE	1.79e-05
bladder cancer	Preliminary	GCST90199708	propionylcarnitine (c3) levels	rs2155483	T	C	-0.0673428	0.0151185	8.42e-06	0.0150121	0.621	0.0303623	0.48503	6	161861134	0.48503	0.00239255	19.8363	TRUE	1.43e-05
bladder cancer	Preliminary	GCST90199708	propionylcarnitine (c3) levels	rs61777299	C	A	-0.0704525	0.0156682	6.91e-06	0.0193867	0.5464	0.0321417	0.350658	1	23623188	0.350658	0.00243799	20.2139	TRUE	1.27e-05
bladder cancer	Preliminary	GCST90199708	propionylcarnitine (c3) levels	rs9405575	T	C	-0.0937108	0.0208178	6.75e-06	0.0501361	0.2262	0.0414277	0.148368	6	2668638	0.148368	0.00244334	20.2584	TRUE	1.82e-05
bladder cancer	Preliminary	GCST90199708	propionylcarnitine (c3) levels	rs1285961	T	G	0.0687388	0.015249	6.55e-06	0.0523465	0.09748	0.0315874	0.617494	7	141881525	0.382506	0.00245015	20.315	TRUE	2.35e-05
bladder cancer	Preliminary	GCST90199708	propionylcarnitine (c3) levels	rs41271129	C	A	0.130884	0.0290072	6.42e-06	0.0300469	0.6008	0.0574236	0.0679771	5	82276055	0.0679771	0.00245488	20.3543	TRUE	1.12e-05
bladder cancer	Preliminary	GCST90199708	propionylcarnitine (c3) levels	rs117762677	T	C	0.185708	0.0409188	5.67e-06	0.0849045	0.2764	0.0780055	0.034713	12	97348121	0.034713	0.00248355	20.5926	TRUE	1.43e-05
bladder cancer	Preliminary	GCST90199708	propionylcarnitine (c3) levels	rs113625841	A	G	0.0781236	0.0169236	3.91e-06	-0.0228372	0.5106	0.0347121	0.257438	6	112070019	0.257438	0.00256921	21.3046	TRUE	7.6e-06
bladder cancer	Preliminary	GCST90199708	propionylcarnitine (c3) levels	rs74586727	T	G	0.225696	0.048765	3.69e-06	0.0265493	0.7844	0.0970407	0.0234753	2	215355689	0.0234753	0.00258253	21.4154	TRUE	5.57e-06
bladder cancer	Preliminary	GCST90199708	propionylcarnitine (c3) levels	rs11067600	C	T	-0.258604	0.0558458	3.64e-06	0.00370686	0.9745	0.115966	0.0181576	12	115439972	0.0181576	0.00258525	21.438	TRUE	4.69e-06
bladder cancer	Preliminary	GCST90199708	propionylcarnitine (c3) levels	rs77010315	A	C	-0.319746	0.067692	2.32e-06	-0.034498	0.8067	0.140989	0.0121582	5	151343594	0.0121582	0.00268969	22.3065	TRUE	3.48e-06
bladder cancer	Preliminary	GCST90199708	propionylcarnitine (c3) levels	rs4363195	C	T	0.0718604	0.0150507	1.8e-06	0.0139975	0.6465	0.0305203	0.550206	8	13298748	0.449794	0.00274794	22.7909	TRUE	3.15e-06
bladder cancer	Preliminary	GCST90199708	propionylcarnitine (c3) levels	rs80254170	G	A	-0.151829	0.0278247	4.85e-08	-0.0290732	0.6162	0.0580023	0.0753085	6	160093251	0.0753085	0.00358612	29.7676	TRUE	9.88e-08
bladder cancer	Preliminary	GCST90199708	propionylcarnitine (c3) levels	rs149413352	A	C	0.690166	0.0725034	1.75e-21	-0.136801	0.37	0.152599	0.0106305	13	100478057	0.0106305	0.0108342	90.5911	TRUE	1.67e-20
bladder cancer	Preliminary	GCST90199708	propionylcarnitine (c3) levels	rs1171617	T	G	0.247778	0.0178083	5.24e-44	-0.0282959	0.4373	0.036428	0.769099	10	59707424	0.230901	0.022865	193.542	TRUE	3.34e-42
bladder cancer	Preliminary	GCST90199709	adrenate (22:4n6) levels	rs77207094	C	T	-0.25086	0.0566302	9.43e-06	0.046882	0.6758	0.112104	0.0186215	5	11520799	0.0186215	0.00236462	19.6183	TRUE	1.52e-05
bladder cancer	Preliminary	GCST90199709	adrenate (22:4n6) levels	rs183113456	T	C	-0.328297	0.0739395	8.99e-06	-0.15837	0.3935	0.1856	0.0108498	4	171863761	0.0108498	0.00237558	19.7095	TRUE	1.92e-05
bladder cancer	Preliminary	GCST90199709	adrenate (22:4n6) levels	rs12431272	G	A	0.17168	0.0385126	8.28e-06	0.12772	0.07047	0.0706072	0.04158	13	31391571	0.04158	0.0023945	19.8668	TRUE	3.21e-05
bladder cancer	Preliminary	GCST90199709	adrenate (22:4n6) levels	rs12491225	A	G	0.0686821	0.0153698	7.87e-06	-0.00796817	0.8289	0.0368705	0.576422	3	46706963	0.423578	0.00240617	19.9639	TRUE	1.12e-05
bladder cancer	Preliminary	GCST90199709	adrenate (22:4n6) levels	rs11735283	C	T	0.0933634	0.0208646	7.65e-06	-0.00179838	0.965	0.040984	0.159514	4	48030694	0.159514	0.00241272	20.0183	TRUE	9.77e-06
bladder cancer	Preliminary	GCST90199709	adrenate (22:4n6) levels	rs131291	A	G	-0.0754699	0.0168597	7.59e-06	-0.0171521	0.6094	0.0335703	0.717065	22	29773447	0.282935	0.00241446	20.0329	TRUE	1.31e-05
bladder cancer	Preliminary	GCST90199709	adrenate (22:4n6) levels	rs113384879	A	G	-0.202666	0.0451202	7.07e-06	0.135934	0.1062	0.0841432	0.0295366	4	4788689	0.0295366	0.002431	20.1704	TRUE	2.46e-05
bladder cancer	Preliminary	GCST90199709	adrenate (22:4n6) levels	rs111550309	A	C	0.2283	0.0504705	6.08e-06	-0.0733434	0.4872	0.105565	0.0228043	15	53368967	0.0228043	0.0024654	20.4565	TRUE	1.19e-05
bladder cancer	Preliminary	GCST90199709	adrenate (22:4n6) levels	rs116530753	A	G	-0.159121	0.035053	5.64e-06	0.111043	0.09604	0.0667182	0.0503749	4	156785921	0.0503749	0.00248283	20.6015	TRUE	2.05e-05
bladder cancer	Preliminary	GCST90199709	adrenate (22:4n6) levels	rs147004933	T	G	0.348982	0.0757881	4.13e-06	0.0658193	0.6251	0.1347	0.0100998	20	18018930	0.0100998	0.00255456	21.1982	TRUE	7.17e-06
bladder cancer	Preliminary	GCST90199709	adrenate (22:4n6) levels	rs1418573	G	A	0.0818852	0.0174648	2.75e-06	-0.00409162	0.9023	0.0333312	0.73084	6	51486330	0.26916	0.00264822	21.9775	TRUE	3.79e-06
bladder cancer	Preliminary	GCST90199709	adrenate (22:4n6) levels	rs9807638	G	A	0.0804403	0.0170804	2.48e-06	-0.00369317	0.9089	0.0322756	0.30377	18	59939466	0.30377	0.00267185	22.1741	TRUE	3.41e-06
bladder cancer	Preliminary	GCST90199709	adrenate (22:4n6) levels	rs55875221	G	A	0.0752803	0.0159619	2.4e-06	-0.00169856	0.9558	0.0306461	0.38747	11	97649939	0.38747	0.00267948	22.2376	TRUE	3.17e-06
bladder cancer	Preliminary	GCST90199709	adrenate (22:4n6) levels	rs117756469	T	C	0.226212	0.0479432	2.38e-06	0.0416557	0.67	0.0977493	0.0249637	8	38084362	0.0249637	0.00268184	22.2573	TRUE	4.03e-06
bladder cancer	Preliminary	GCST90199709	adrenate (22:4n6) levels	rs142156573	C	A	-0.313463	0.0647374	1.28e-06	0.0568879	0.6473	0.124341	0.0143033	1	8849188	0.0143033	0.00282394	23.44	TRUE	2.27e-06
bladder cancer	Preliminary	GCST90199709	adrenate (22:4n6) levels	rs118125312	A	G	0.346889	0.0713803	1.18e-06	0.0123763	0.9258	0.132892	0.0112659	18	67385308	0.0112659	0.00284452	23.6113	TRUE	1.62e-06
bladder cancer	Preliminary	GCST90199709	adrenate (22:4n6) levels	rs75198642	T	G	-0.144996	0.0287632	4.63e-07	-0.0250828	0.7173	0.0692761	0.0752072	7	89354866	0.0752072	0.00306005	25.4058	TRUE	7.91e-07
bladder cancer	Preliminary	GCST90199709	adrenate (22:4n6) levels	rs174546	T	C	-0.182852	0.0159898	2.78e-30	0.0372866	0.2377	0.0315786	0.339156	11	61802358	0.339156	0.01555	130.74	TRUE	9.3e-29
bladder cancer	Preliminary	GCST90199710	docosatrienoate (22:3n3) levels	rs987672	A	G	0.0803252	0.0181639	9.77e-06	0.026344	0.4002	0.0313148	0.626577	6	76700598	0.373423	0.00299458	19.5502	TRUE	1.87e-05
bladder cancer	Preliminary	GCST90199710	docosatrienoate (22:3n3) levels	rs182193976	A	G	-0.343978	0.0772995	8.59e-06	0.296252	0.04675	0.148978	0.0127236	11	82728820	0.0127236	0.00303209	19.7959	TRUE	3.12e-05
bladder cancer	Preliminary	GCST90199710	docosatrienoate (22:3n3) levels	rs1674120	T	C	-0.0959153	0.0215132	8.26e-06	-0.0161686	0.6601	0.0367656	0.771484	12	113088440	0.228516	0.00304365	19.8716	TRUE	1.26e-05
bladder cancer	Preliminary	GCST90199710	docosatrienoate (22:3n3) levels	rs1192922	A	C	0.0821714	0.0183551	7.58e-06	-0.0198026	0.5263	0.031251	0.626826	11	69687993	0.373174	0.00306864	20.0352	TRUE	1.3e-05
bladder cancer	Preliminary	GCST90199710	docosatrienoate (22:3n3) levels	rs11084170	G	A	-0.0847801	0.0188511	6.88e-06	0.0337636	0.3002	0.0325902	0.304541	19	52520472	0.304541	0.00309685	20.22	TRUE	1.49e-05
bladder cancer	Preliminary	GCST90199710	docosatrienoate (22:3n3) levels	rs115021433	C	A	0.231516	0.0511969	6.12e-06	0.0133892	0.881	0.0894395	0.029674	1	5036999	0.029674	0.00313087	20.4428	TRUE	7.99e-06
bladder cancer	Preliminary	GCST90199710	docosatrienoate (22:3n3) levels	rs79715983	C	T	0.120931	0.0266484	5.68e-06	-0.0210763	0.6554	0.0472274	0.118937	9	14170637	0.118937	0.00315293	20.5873	TRUE	8.82e-06
bladder cancer	Preliminary	GCST90199710	docosatrienoate (22:3n3) levels	rs34156842	G	T	-0.0974655	0.021407	5.29e-06	-0.21793	0.002909	0.0731998	0.220209	2	211712539	0.220209	0.00317367	20.7232	TRUE	3.42e-05
bladder cancer	Preliminary	GCST90199710	docosatrienoate (22:3n3) levels	rs2912547	T	G	0.102133	0.0223693	4.98e-06	-0.00498754	0.8985	0.0391007	0.812865	17	55753349	0.187135	0.00319148	20.8398	TRUE	6.44e-06
bladder cancer	Preliminary	GCST90199710	docosatrienoate (22:3n3) levels	rs4790506	G	A	-0.103272	0.0226087	4.93e-06	-0.0356567	0.3614	0.0390672	0.817557	17	3515164	0.182443	0.00319431	20.8584	TRUE	1.01e-05
bladder cancer	Preliminary	GCST90199710	docosatrienoate (22:3n3) levels	rs7874009	T	C	-0.169232	0.0369981	4.78e-06	-0.0310141	0.6401	0.0663319	0.0589819	9	123487532	0.0589819	0.00320306	20.9157	TRUE	7.56e-06
bladder cancer	Preliminary	GCST90199710	docosatrienoate (22:3n3) levels	rs73179662	A	G	-0.178487	0.0389162	4.51e-06	0.132618	0.04484	0.0661054	0.0503077	8	4794776	0.0503077	0.00322035	21.029	TRUE	1.72e-05
bladder cancer	Preliminary	GCST90199710	docosatrienoate (22:3n3) levels	rs12191730	A	G	-0.390641	0.0839385	3.26e-06	0.234078	0.08178	0.134493	0.010694	6	42712474	0.010694	0.00331546	21.6521	TRUE	1.09e-05
bladder cancer	Preliminary	GCST90199710	docosatrienoate (22:3n3) levels	rs17821152	G	A	-0.082568	0.0176805	3.01e-06	-0.00757126	0.8039	0.030492	0.502	2	108290039	0.498	0.00333837	21.8022	TRUE	4.23e-06
bladder cancer	Preliminary	GCST90199710	docosatrienoate (22:3n3) levels	rs1331432	T	C	-0.0945744	0.0201894	2.81e-06	0.0312843	0.369	0.0348242	0.749256	9	86545717	0.250744	0.00335886	21.9365	TRUE	5.82e-06
bladder cancer	Preliminary	GCST90199710	docosatrienoate (22:3n3) levels	rs149314501	C	T	-0.407226	0.084849	1.59e-06	0.0443699	0.7663	0.149284	0.0106795	2	28957762	0.0106795	0.0035253	23.0274	TRUE	2.34e-06
bladder cancer	Preliminary	GCST90199710	docosatrienoate (22:3n3) levels	rs12737465	A	G	0.0853655	0.0176366	1.3e-06	-0.0128175	0.6769	0.0307598	0.58311	1	164774541	0.41689	0.00358532	23.4208	TRUE	2.06e-06
bladder cancer	Preliminary	GCST90199710	docosatrienoate (22:3n3) levels	rs6034162	A	G	-0.0881646	0.0179776	9.38e-07	0.0257281	0.4065	0.0309952	0.602662	20	15360828	0.397338	0.00368024	24.0432	TRUE	1.94e-06
bladder cancer	Preliminary	GCST90199710	docosatrienoate (22:3n3) levels	rs188133144	A	G	-0.326281	0.065359	5.97e-07	0.023371	0.8312	0.109639	0.0180751	11	125536520	0.0180751	0.00381299	24.9138	TRUE	8.52e-07
bladder cancer	Preliminary	GCST90199710	docosatrienoate (22:3n3) levels	rs78525462	C	T	-0.16651	0.0318086	1.65e-07	0.0719257	0.1867	0.0544725	0.0826376	4	156767118	0.0826376	0.00419102	27.3942	TRUE	5.02e-07
bladder cancer	Preliminary	GCST90199710	docosatrienoate (22:3n3) levels	rs61897793	A	G	0.279215	0.0213512	4.44e-39	0.0146062	0.707	0.0388577	0.202784	11	61831875	0.202784	0.0255933	170.962	TRUE	6.53e-38
bladder cancer	Preliminary	GCST90199711	docosadienoate (22:2n6) levels	rs10057995	A	G	-0.147382	0.0331884	8.96e-06	-0.065975	0.2904	0.0624028	0.942548	5	88147094	0.057452	0.00238062	19.7157	TRUE	2.17e-05
bladder cancer	Preliminary	GCST90199711	docosadienoate (22:2n6) levels	rs73065156	G	A	-0.270446	0.0606083	8.11e-06	-0.0726927	0.5611	0.125072	0.0160626	3	193114771	0.0160626	0.0024036	19.9064	TRUE	1.46e-05
bladder cancer	Preliminary	GCST90199711	docosadienoate (22:2n6) levels	rs2484589	A	G	-0.110029	0.0245833	7.61e-06	0.0239854	0.6035	0.0461813	0.115237	12	114887461	0.115237	0.0024182	20.0276	TRUE	1.32e-05
bladder cancer	Preliminary	GCST90199711	docosadienoate (22:2n6) levels	rs6585751	A	G	0.0729518	0.0162661	7.3e-06	0.0412387	0.1944	0.031779	0.638549	10	121684122	0.361451	0.00242806	20.1094	TRUE	2.07e-05
bladder cancer	Preliminary	GCST90199711	docosadienoate (22:2n6) levels	rs79715983	C	T	0.106336	0.0236753	7.07e-06	-0.0210763	0.6554	0.0472274	0.117379	9	14170637	0.117379	0.00243512	20.1681	TRUE	1.17e-05
bladder cancer	Preliminary	GCST90199711	docosadienoate (22:2n6) levels	rs197490	C	T	-0.0705881	0.0156181	6.19e-06	-0.014593	0.6337	0.0306238	0.399458	6	142741666	0.399458	0.00246572	20.4222	TRUE	1.05e-05
bladder cancer	Preliminary	GCST90199711	docosadienoate (22:2n6) levels	rs3731644	C	T	0.115088	0.025252	5.17e-06	0.0134906	0.8241	0.0606933	0.100739	2	235041233	0.100739	0.00250719	20.7665	TRUE	7.49e-06
bladder cancer	Preliminary	GCST90199711	docosadienoate (22:2n6) levels	rs72609841	T	C	0.0895899	0.0194533	4.12e-06	-0.0433468	0.2613	0.038588	0.196318	8	122978585	0.196318	0.00255993	21.2044	TRUE	1.08e-05
bladder cancer	Preliminary	GCST90199711	docosadienoate (22:2n6) levels	rs9853845	G	A	0.161317	0.0348424	3.66e-06	-0.164412	0.03039	0.075942	0.0509605	3	183360291	0.0509605	0.00258719	21.4308	TRUE	1.88e-05
bladder cancer	Preliminary	GCST90199711	docosadienoate (22:2n6) levels	rs118125312	A	G	0.331737	0.0714648	3.45e-06	0.0123763	0.9258	0.132892	0.0113471	18	67385308	0.0113471	0.00260065	21.5426	TRUE	4.63e-06
bladder cancer	Preliminary	GCST90199711	docosadienoate (22:2n6) levels	rs56040563	T	C	0.116878	0.0250738	3.14e-06	-0.0505981	0.6064	0.0982069	0.107732	3	132984079	0.107732	0.00262237	21.723	TRUE	5.6e-06
bladder cancer	Preliminary	GCST90199711	docosadienoate (22:2n6) levels	rs11051139	A	G	0.180811	0.0385142	2.67e-06	-0.0321767	0.6813	0.078348	0.0419542	12	30885715	0.0419542	0.00265987	22.0345	TRUE	4.47e-06
bladder cancer	Preliminary	GCST90199711	docosadienoate (22:2n6) levels	rs79950608	T	C	0.173967	0.0366861	2.12e-06	0.0158245	0.8541	0.0860546	0.0454435	9	110873692	0.0454435	0.00271369	22.4815	TRUE	3.05e-06
bladder cancer	Preliminary	GCST90199711	docosadienoate (22:2n6) levels	rs116530753	A	G	-0.169616	0.0352489	1.49e-06	0.111043	0.09604	0.0667182	0.0502242	4	156785921	0.0502242	0.00279407	23.1493	TRUE	5.93e-06
bladder cancer	Preliminary	GCST90199711	docosadienoate (22:2n6) levels	rs79373650	G	A	-0.226753	0.0465248	1.09e-06	-0.0548669	0.5867	0.100928	0.0273807	19	14266923	0.0273807	0.00286616	23.7483	TRUE	2.06e-06
bladder cancer	Preliminary	GCST90199712	3-carboxy-4-methyl-5-propyl-2-furanpropanoate (cmpf) levels	rs56045372	A	C	-0.265006	0.0598698	9.58e-06	-0.0364284	0.7674	0.123161	0.0157952	6	150173371	0.0157952	0.00236354	19.588	TRUE	1.43e-05
bladder cancer	Preliminary	GCST90199712	3-carboxy-4-methyl-5-propyl-2-furanpropanoate (cmpf) levels	rs1112454	G	A	-0.127344	0.0286084	8.54e-06	-0.0560022	0.3335	0.0579081	0.0755686	1	96139619	0.0755686	0.00239015	19.8091	TRUE	1.96e-05
bladder cancer	Preliminary	GCST90199712	3-carboxy-4-methyl-5-propyl-2-furanpropanoate (cmpf) levels	rs145934755	C	A	-0.177073	0.0396422	7.94e-06	-0.128657	0.1338	0.0858123	0.0369356	3	8917069	0.0369356	0.00240678	19.9473	TRUE	2.55e-05
bladder cancer	Preliminary	GCST90199712	3-carboxy-4-methyl-5-propyl-2-furanpropanoate (cmpf) levels	rs74965424	T	C	0.208477	0.0466312	7.79e-06	-0.0658814	0.4861	0.0945858	0.0260896	2	162976838	0.0260896	0.00241107	19.9829	TRUE	1.51e-05
bladder cancer	Preliminary	GCST90199712	3-carboxy-4-methyl-5-propyl-2-furanpropanoate (cmpf) levels	rs2334	G	T	-0.0749056	0.016591	6.34e-06	0.0221434	0.5002	0.0328451	0.319509	7	141412006	0.319509	0.00245872	20.3788	TRUE	1.22e-05
bladder cancer	Preliminary	GCST90199712	3-carboxy-4-methyl-5-propyl-2-furanpropanoate (cmpf) levels	rs62087948	G	A	-0.135293	0.0299422	6.23e-06	0.00863719	0.885	0.0597177	0.0679163	17	1379362	0.0679163	0.00246267	20.4117	TRUE	8.53e-06
bladder cancer	Preliminary	GCST90199712	3-carboxy-4-methyl-5-propyl-2-furanpropanoate (cmpf) levels	rs115372546	T	G	-0.293144	0.0647681	6.01e-06	-0.167377	0.2123	0.134195	0.0134102	1	104189295	0.0134102	0.00247093	20.4802	TRUE	1.67e-05
bladder cancer	Preliminary	GCST90199712	3-carboxy-4-methyl-5-propyl-2-furanpropanoate (cmpf) levels	rs80195214	C	T	-0.208962	0.0457503	4.94e-06	0.167472	0.0483	0.0848082	0.0280266	10	121787629	0.0280266	0.00251621	20.8565	TRUE	2.2e-05
bladder cancer	Preliminary	GCST90199712	3-carboxy-4-methyl-5-propyl-2-furanpropanoate (cmpf) levels	rs17427882	T	G	0.291915	0.0633237	4.03e-06	0.0991576	0.4546	0.132605	0.0142978	7	27186810	0.0142978	0.00256307	21.2459	TRUE	8.3e-06
bladder cancer	Preliminary	GCST90199712	3-carboxy-4-methyl-5-propyl-2-furanpropanoate (cmpf) levels	rs4273331	C	T	-0.0799366	0.0172524	3.6e-06	-0.0622233	0.1394	0.0420989	0.252126	3	28355105	0.252126	0.00258917	21.4628	TRUE	1.2e-05
bladder cancer	Preliminary	GCST90199712	3-carboxy-4-methyl-5-propyl-2-furanpropanoate (cmpf) levels	rs13168118	C	A	-0.0963663	0.0204906	2.56e-06	0.0471964	0.2592	0.0418303	0.156261	5	122322020	0.156261	0.00266732	22.1124	TRUE	6.92e-06
bladder cancer	Preliminary	GCST90199712	3-carboxy-4-methyl-5-propyl-2-furanpropanoate (cmpf) levels	rs7039675	T	C	0.105252	0.0223436	2.47e-06	0.0453112	0.3358	0.0470767	0.862262	9	2278436	0.137738	0.00267599	22.1845	TRUE	5.99e-06
bladder cancer	Preliminary	GCST90199712	3-carboxy-4-methyl-5-propyl-2-furanpropanoate (cmpf) levels	rs140080167	T	G	-0.220911	0.0464445	1.97e-06	0.0425944	0.6294	0.0882655	0.0271191	8	65246758	0.0271191	0.00272819	22.6184	TRUE	3.49e-06
bladder cancer	Preliminary	GCST90199712	3-carboxy-4-methyl-5-propyl-2-furanpropanoate (cmpf) levels	rs12616476	G	A	0.0788537	0.0165413	1.87e-06	0.0213258	0.5159	0.0328251	0.293141	2	76490429	0.293141	0.00274036	22.7196	TRUE	3.72e-06
bladder cancer	Preliminary	GCST90199712	3-carboxy-4-methyl-5-propyl-2-furanpropanoate (cmpf) levels	rs117706414	A	G	0.301408	0.0614496	9.34e-07	-0.016267	0.918	0.158003	0.0150818	16	77904506	0.0150818	0.00290071	24.0528	TRUE	1.3e-06
bladder cancer	Preliminary	GCST90199712	3-carboxy-4-methyl-5-propyl-2-furanpropanoate (cmpf) levels	rs2328895	T	C	-0.101977	0.0150763	1.34e-11	0.00682322	0.8215	0.0302426	0.555367	6	25801855	0.444633	0.00550191	45.7414	TRUE	2.75e-11
bladder cancer	Preliminary	GCST90199713	docosapentaenoate n3 DPA; 22:5n3 levels	rs78052874	A	C	-0.206629	0.0467276	9.78e-06	0.0857758	0.3552	0.0927757	0.0268004	4	152378000	0.0268004	0.0023549	19.5493	TRUE	2.17e-05
bladder cancer	Preliminary	GCST90199713	docosapentaenoate n3 DPA; 22:5n3 levels	rs77515565	T	C	-0.30259	0.0682104	9.16e-06	0.0146062	0.917	0.140156	0.0117277	14	22494440	0.0117277	0.00236994	19.6745	TRUE	1.21e-05
bladder cancer	Preliminary	GCST90199713	docosapentaenoate n3 DPA; 22:5n3 levels	rs9859509	G	T	0.075365	0.0169715	8.97e-06	-0.0447821	0.2027	0.0351537	0.252311	3	86386059	0.252311	0.0023748	19.7149	TRUE	2.49e-05
bladder cancer	Preliminary	GCST90199713	docosapentaenoate n3 DPA; 22:5n3 levels	rs28618184	G	A	0.160306	0.0360899	8.92e-06	-0.10418	0.1775	0.0772565	0.0439966	9	104421149	0.0439966	0.00237605	19.7253	TRUE	2.59e-05
bladder cancer	Preliminary	GCST90199713	docosapentaenoate n3 DPA; 22:5n3 levels	rs5751579	T	C	0.0758357	0.0170057	8.22e-06	-0.0449734	0.2083	0.0357427	0.250883	22	23087037	0.250883	0.00239484	19.8817	TRUE	2.27e-05
bladder cancer	Preliminary	GCST90199713	docosapentaenoate n3 DPA; 22:5n3 levels	rs1485003	A	G	-0.0666471	0.0148988	7.7e-06	0.0148091	0.6258	0.0303685	0.515251	7	95632804	0.484749	0.00240975	20.0058	TRUE	1.31e-05
bladder cancer	Preliminary	GCST90199713	docosapentaenoate n3 DPA; 22:5n3 levels	rs117822743	T	C	0.25079	0.0557662	6.89e-06	0.0997098	0.6156	0.198587	0.0179047	7	158119914	0.0179047	0.00243545	20.2196	TRUE	1.19e-05
bladder cancer	Preliminary	GCST90199713	docosapentaenoate n3 DPA; 22:5n3 levels	rs710362	G	A	0.15362	0.0339923	6.21e-06	0.0637921	0.3351	0.0661818	0.0487642	5	87845250	0.0487642	0.00245938	20.4188	TRUE	1.44e-05
bladder cancer	Preliminary	GCST90199713	docosapentaenoate n3 DPA; 22:5n3 levels	rs12151295	A	G	-0.16702	0.03678	5.6e-06	0.044579	0.602	0.085478	0.042192	19	2314181	0.042192	0.0024831	20.6162	TRUE	9.83e-06
bladder cancer	Preliminary	GCST90199713	docosapentaenoate n3 DPA; 22:5n3 levels	rs3731644	C	T	0.110795	0.0243667	5.44e-06	0.0134906	0.8241	0.0606933	0.100798	2	235041233	0.100798	0.00248957	20.6701	TRUE	7.87e-06
bladder cancer	Preliminary	GCST90199713	docosapentaenoate n3 DPA; 22:5n3 levels	rs11715464	G	A	-0.0698351	0.0153528	5.4e-06	-0.00757126	0.8082	0.0311897	0.380985	3	42868195	0.380985	0.00249143	20.6856	TRUE	7.91e-06
bladder cancer	Preliminary	GCST90199713	docosapentaenoate n3 DPA; 22:5n3 levels	rs2635038	C	T	-0.0696827	0.0151911	4.5e-06	-0.00955421	0.7533	0.0303993	0.514184	1	164760197	0.485816	0.00253355	21.0362	TRUE	6.94e-06
bladder cancer	Preliminary	GCST90199713	docosapentaenoate n3 DPA; 22:5n3 levels	rs112061817	T	C	-0.332497	0.0724645	4.47e-06	0.18838	0.1752	0.138956	0.0104772	4	4829724	0.0104772	0.00253503	21.0484	TRUE	1.36e-05
bladder cancer	Preliminary	GCST90199713	docosapentaenoate n3 DPA; 22:5n3 levels	rs150941261	C	T	-0.30444	0.0654649	3.31e-06	0.25683	0.06978	0.141634	0.0123977	10	129642407	0.0123977	0.00260384	21.6213	TRUE	1.37e-05
bladder cancer	Preliminary	GCST90199713	docosapentaenoate n3 DPA; 22:5n3 levels	rs79715983	C	T	0.106721	0.0228193	2.91e-06	-0.0210763	0.6554	0.0472274	0.11764	9	14170637	0.11764	0.00263336	21.8671	TRUE	4.98e-06
bladder cancer	Preliminary	GCST90199713	docosapentaenoate n3 DPA; 22:5n3 levels	rs77207094	C	T	-0.257172	0.0549006	2.81e-06	0.046882	0.6758	0.112104	0.0186103	5	11520799	0.0186103	0.00264183	21.9376	TRUE	4.72e-06
bladder cancer	Preliminary	GCST90199713	docosapentaenoate n3 DPA; 22:5n3 levels	rs55823596	G	A	0.0752674	0.0160031	2.56e-06	-0.0464064	0.1543	0.0325772	0.316322	3	47758541	0.316322	0.00266322	22.1157	TRUE	8.4e-06
bladder cancer	Preliminary	GCST90199713	docosapentaenoate n3 DPA; 22:5n3 levels	rs150012979	T	C	0.28069	0.0596515	2.53e-06	0.0390527	0.7435	0.119346	0.0156951	18	3881693	0.0156951	0.0026657	22.1364	TRUE	4.01e-06
bladder cancer	Preliminary	GCST90199713	docosapentaenoate n3 DPA; 22:5n3 levels	rs116530753	A	G	-0.162688	0.0340168	1.73e-06	0.111043	0.09604	0.0667182	0.0502236	4	156785921	0.0502236	0.00275351	22.8675	TRUE	6.82e-06
bladder cancer	Preliminary	GCST90199713	docosapentaenoate n3 DPA; 22:5n3 levels	rs73045049	A	G	-0.195027	0.0402596	1.27e-06	-0.0117309	0.9042	0.0974674	0.0351789	7	2658714	0.0351789	0.00282476	23.461	TRUE	1.78e-06
bladder cancer	Preliminary	GCST90199713	docosapentaenoate n3 DPA; 22:5n3 levels	rs61959375	G	A	0.171162	0.0336993	3.79e-07	0.141103	0.02533	0.0630956	0.0502003	13	88151149	0.0502003	0.00310444	25.791	TRUE	2.45e-06
bladder cancer	Preliminary	GCST90199713	docosapentaenoate n3 DPA; 22:5n3 levels	rs4246215	T	G	-0.142925	0.0154109	1.79e-20	0.043534	0.1654	0.0313841	0.352689	11	61796827	0.352689	0.0102762	85.9915	TRUE	2.92e-19
bladder cancer	Preliminary	GCST90199714	3-hydroxy-2-ethylpropionate levels	rs7278735	T	C	0.0893921	0.0201929	9.56e-06	-0.0397014	0.3257	0.0403957	0.174358	21	33072776	0.174358	0.00237327	19.5928	TRUE	2.2e-05
bladder cancer	Preliminary	GCST90199714	3-hydroxy-2-ethylpropionate levels	rs28474977	T	C	0.084636	0.0190455	8.83e-06	-0.0632565	0.1783	0.0469956	0.20154	1	5790096	0.20154	0.00239146	19.7433	TRUE	2.56e-05
bladder cancer	Preliminary	GCST90199714	3-hydroxy-2-ethylpropionate levels	rs73232138	T	C	0.148458	0.0332909	8.22e-06	0.0216323	0.7643	0.0721464	0.0547066	4	41247850	0.0547066	0.00240817	19.8816	TRUE	1.23e-05
bladder cancer	Preliminary	GCST90199714	3-hydroxy-2-ethylpropionate levels	rs9359594	C	T	0.0701543	0.0156165	7.05e-06	-0.0397975	0.2041	0.0313377	0.3841	6	84495032	0.3841	0.00244375	20.176	TRUE	1.97e-05
bladder cancer	Preliminary	GCST90199714	3-hydroxy-2-ethylpropionate levels	rs2873903	G	A	0.0778525	0.0171278	5.48e-06	0.0199986	0.5545	0.0338369	0.269104	8	139307840	0.269104	0.00250168	20.6555	TRUE	1.01e-05
bladder cancer	Preliminary	GCST90199714	3-hydroxy-2-ethylpropionate levels	rs77972904	A	G	-0.161001	0.0354004	5.42e-06	-0.0107421	0.8786	0.0703274	0.0489634	16	14206311	0.0489634	0.00250455	20.6793	TRUE	7.47e-06
bladder cancer	Preliminary	GCST90199714	3-hydroxy-2-ethylpropionate levels	rs60168285	T	C	0.186517	0.0407454	4.7e-06	-0.187558	0.02705	0.0848373	0.0359703	11	26797543	0.0359703	0.0025372	20.9495	TRUE	2.43e-05
bladder cancer	Preliminary	GCST90199714	3-hydroxy-2-ethylpropionate levels	rs9928003	C	A	-0.0912844	0.0198857	4.42e-06	0.038429	0.3257	0.0391011	0.179173	16	20346926	0.179173	0.00255141	21.0672	TRUE	1.05e-05
bladder cancer	Preliminary	GCST90199714	3-hydroxy-2-ethylpropionate levels	rs186590722	A	G	0.276273	0.060106	4.3e-06	-0.135929	0.2941	0.129558	0.0159154	1	77295201	0.0159154	0.00255804	21.122	TRUE	1.07e-05
bladder cancer	Preliminary	GCST90199714	3-hydroxy-2-ethylpropionate levels	rs140665602	A	G	0.251618	0.0546998	4.23e-06	0.140297	0.1448	0.096216	0.0199731	1	15404646	0.0199731	0.00256198	21.1547	TRUE	1.37e-05
bladder cancer	Preliminary	GCST90199714	3-hydroxy-2-ethylpropionate levels	rs67188235	C	T	0.14029	0.030305	3.67e-06	-0.0576083	0.351	0.0617683	0.0688459	13	62137078	0.0688459	0.00259463	21.4249	TRUE	8.55e-06
bladder cancer	Preliminary	GCST90199714	3-hydroxy-2-ethylpropionate levels	rs116213334	T	C	0.225706	0.0486452	3.49e-06	0.1485	0.1021	0.0908392	0.0243651	1	209206845	0.0243651	0.00260646	21.5229	TRUE	1.28e-05
bladder cancer	Preliminary	GCST90199714	3-hydroxy-2-ethylpropionate levels	rs10877079	G	A	0.0716767	0.0153618	3.07e-06	0.0142003	0.6413	0.0304806	0.55432	12	58168969	0.44568	0.00263575	21.7654	TRUE	5.3e-06
bladder cancer	Preliminary	GCST90199714	3-hydroxy-2-ethylpropionate levels	rs113119256	C	T	0.145624	0.0310058	2.64e-06	-0.151519	0.2336	0.127205	0.0649795	2	14200625	0.0649795	0.00267053	22.0534	TRUE	7.41e-06
bladder cancer	Preliminary	GCST90199714	3-hydroxy-2-ethylpropionate levels	rs6869328	C	A	0.135886	0.0288126	2.4e-06	0.00984834	0.8624	0.0568217	0.0751654	5	81085345	0.0751654	0.00269272	22.2371	TRUE	3.43e-06
bladder cancer	Preliminary	GCST90199714	3-hydroxy-2-ethylpropionate levels	rs10136501	C	A	0.128358	0.0271247	2.22e-06	-0.116449	0.04396	0.0578061	0.0866886	14	102131653	0.0866886	0.00271091	22.3878	TRUE	1.08e-05
bladder cancer	Preliminary	GCST90199714	3-hydroxy-2-ethylpropionate levels	rs2620340	A	G	0.109402	0.0227771	1.56e-06	-0.0601539	0.1719	0.0440325	0.874679	12	121853355	0.125321	0.00279265	23.0647	TRUE	5.06e-06
bladder cancer	Preliminary	GCST90199714	3-hydroxy-2-ethylpropionate levels	rs12911273	T	C	-0.077145	0.0160613	1.56e-06	-0.0241071	0.4483	0.031793	0.632688	15	98752421	0.367312	0.00279266	23.0647	TRUE	3.36e-06
bladder cancer	Preliminary	GCST90199714	3-hydroxy-2-ethylpropionate levels	rs1414990	T	C	-0.0805112	0.0162976	7.81e-07	-0.00279609	0.9292	0.0314693	0.668221	10	33497360	0.331779	0.00295365	24.3983	TRUE	1.08e-06
bladder cancer	Preliminary	GCST90199714	3-hydroxy-2-ethylpropionate levels	rs565571337	A	C	0.242586	0.0485788	5.92e-07	0.0353163	0.7647	0.117991	0.0252002	2	38750916	0.0252002	0.00301789	24.9306	TRUE	9.59e-07
bladder cancer	Preliminary	GCST90199714	3-hydroxy-2-ethylpropionate levels	rs7150815	A	G	-0.0772954	0.0151267	3.22e-07	0.0145047	0.6304	0.030145	0.470184	14	74038784	0.470184	0.00315953	26.1044	TRUE	6.06e-07
bladder cancer	Preliminary	GCST90199714	3-hydroxy-2-ethylpropionate levels	rs13003648	A	G	0.0837114	0.0159233	1.46e-07	-0.0482186	0.3934	0.0564972	0.621183	2	29660853	0.378817	0.00334369	27.6311	TRUE	3.72e-07
bladder cancer	Preliminary	GCST90199714	3-hydroxy-2-ethylpropionate levels	rs10820721	A	G	-0.120348	0.0186145	1.01e-10	0.0261387	0.4787	0.0368984	0.208868	9	104751842	0.208868	0.00504842	41.7897	TRUE	3.04e-10
bladder cancer	Preliminary	GCST90199714	3-hydroxy-2-ethylpropionate levels	rs10786187	G	A	0.129488	0.0154587	5.46e-17	-0.0141987	0.6427	0.0306055	0.558642	10	95096253	0.441358	0.00844516	70.1468	TRUE	2.09e-16
bladder cancer	Preliminary	GCST90199715	myristoleate (14:1n5) levels	rs115386728	A	C	0.185923	0.0420823	9.96e-06	-0.0577027	0.5682	0.101108	0.0286234	2	228624020	0.0286234	0.00235898	19.5147	TRUE	1.77e-05
bladder cancer	Preliminary	GCST90199715	myristoleate (14:1n5) levels	rs116885450	T	C	-0.155588	0.035151	9.59e-06	-0.0983057	0.4972	0.144801	0.0436344	14	37588354	0.0436344	0.00236772	19.5872	TRUE	1.82e-05
bladder cancer	Preliminary	GCST90199715	myristoleate (14:1n5) levels	rs148890850	T	C	0.18222	0.0411292	9.4e-06	0.0250102	0.7761	0.0879385	0.0306554	9	33336480	0.0306554	0.00237215	19.6239	TRUE	1.39e-05
bladder cancer	Preliminary	GCST90199715	myristoleate (14:1n5) levels	rs80053496	A	G	-0.219127	0.0491706	8.33e-06	0.0109598	0.9146	0.102201	0.0209142	21	39201944	0.0209142	0.00240005	19.8553	TRUE	1.11e-05
bladder cancer	Preliminary	GCST90199715	myristoleate (14:1n5) levels	rs78325276	C	T	-0.106697	0.0236829	6.63e-06	0.0631528	0.1943	0.0486553	0.100364	6	80520159	0.100364	0.00245274	20.2922	TRUE	1.89e-05
bladder cancer	Preliminary	GCST90199715	myristoleate (14:1n5) levels	rs182193976	A	G	-0.286231	0.0633995	6.34e-06	0.296252	0.04675	0.148978	0.0125228	11	82728820	0.0125228	0.00246305	20.3778	TRUE	2.79e-05
bladder cancer	Preliminary	GCST90199715	myristoleate (14:1n5) levels	rs291035	A	C	0.0867177	0.0190835	5.52e-06	0.0220411	0.5804	0.0398718	0.166768	15	95095723	0.166768	0.00249515	20.644	TRUE	9.88e-06
bladder cancer	Preliminary	GCST90199715	myristoleate (14:1n5) levels	rs621211	C	T	0.0659414	0.0144655	5.15e-06	-0.0526873	0.08778	0.0308614	0.408704	9	29535543	0.408704	0.00251096	20.7752	TRUE	1.93e-05
bladder cancer	Preliminary	GCST90199715	myristoleate (14:1n5) levels	rs8024577	T	C	-0.0687812	0.0146636	2.72e-06	-0.0294617	0.4389	0.0380617	0.655638	15	52191180	0.344362	0.00265818	21.9965	TRUE	5.8e-06
bladder cancer	Preliminary	GCST90199715	myristoleate (14:1n5) levels	rs143706129	A	G	-0.131294	0.0278821	2.49e-06	0.0752625	0.1991	0.0586102	0.0690223	2	230022412	0.0690223	0.0026789	22.1684	TRUE	7.45e-06
bladder cancer	Preliminary	GCST90199715	myristoleate (14:1n5) levels	rs113020642	C	T	-0.210761	0.044548	2.23e-06	0.0767731	0.4281	0.096881	0.0271161	4	152333620	0.0271161	0.00270415	22.3779	TRUE	4.85e-06
bladder cancer	Preliminary	GCST90199715	myristoleate (14:1n5) levels	rs2371397	A	G	-0.0705478	0.0147874	1.83e-06	0.0142003	0.6475	0.0310568	0.383953	7	144404409	0.383953	0.00274961	22.7551	TRUE	3.2e-06
bladder cancer	Preliminary	GCST90199715	myristoleate (14:1n5) levels	rs1422881	T	C	-0.0701876	0.0144292	1.15e-06	-0.0041912	0.8906	0.0304715	0.453304	5	159438793	0.453304	0.00285809	23.6554	TRUE	1.63e-06
bladder cancer	Preliminary	GCST90199715	myristoleate (14:1n5) levels	rs10164764	A	G	-0.173882	0.035576	1.02e-06	-0.0726927	0.3441	0.0768344	0.0418385	2	164605721	0.0418385	0.00288551	23.8831	TRUE	2.55e-06
bladder cancer	Preliminary	GCST90199715	myristoleate (14:1n5) levels	rs113915691	A	G	-0.142685	0.0291296	9.67e-07	0.0619818	0.3243	0.0628835	0.0626686	19	56248382	0.0626686	0.00289808	23.9874	TRUE	2.48e-06
bladder cancer	Preliminary	GCST90199715	myristoleate (14:1n5) levels	rs180670669	A	G	0.150671	0.0289097	1.87e-07	-0.089475	0.1519	0.0624454	0.0648114	12	70769855	0.0648114	0.00327966	27.1561	TRUE	7.17e-07
bladder cancer	Preliminary	GCST90199715	myristoleate (14:1n5) levels	rs603424	A	G	-0.0971173	0.0185985	1.77e-07	-0.0619414	0.121	0.039947	0.175518	10	100315722	0.175518	0.00329221	27.2604	TRUE	7.42e-07
bladder cancer	Preliminary	GCST90199716	10-undecenoate (11:1n1) levels	rs3765698	C	T	0.127883	0.0289171	9.76e-06	-0.0825012	0.1971	0.0639615	0.0774948	1	3670994	0.0774948	0.00236702	19.5529	TRUE	2.71e-05
bladder cancer	Preliminary	GCST90199716	10-undecenoate (11:1n1) levels	rs4498620	G	T	-0.101489	0.0227506	8.16e-06	0.0658193	0.1363	0.0441826	0.131155	9	121052426	0.131155	0.00240835	19.8951	TRUE	2.59e-05
bladder cancer	Preliminary	GCST90199716	10-undecenoate (11:1n1) levels	rs141105076	T	C	0.225299	0.0503265	7.58e-06	-0.00568382	0.9603	0.114185	0.0245475	1	234652357	0.0245475	0.00242541	20.0364	TRUE	9.7e-06
bladder cancer	Preliminary	GCST90199716	10-undecenoate (11:1n1) levels	rs149673443	T	G	-0.2541	0.0563426	6.49e-06	-0.10445	0.4188	0.129189	0.0193536	7	157483077	0.0193536	0.00246139	20.3343	TRUE	1.36e-05
bladder cancer	Preliminary	GCST90199716	10-undecenoate (11:1n1) levels	rs62015210	C	T	-0.341229	0.0745449	4.71e-06	-0.053446	0.7278	0.153557	0.0106994	16	6410008	0.0106994	0.00253553	20.9484	TRUE	7.41e-06
bladder cancer	Preliminary	GCST90199716	10-undecenoate (11:1n1) levels	rs2837608	T	C	0.0705353	0.0153918	4.59e-06	0.00591747	0.8441	0.0300911	0.490128	21	40391993	0.490128	0.00254123	20.9956	TRUE	6.55e-06
bladder cancer	Preliminary	GCST90199716	10-undecenoate (11:1n1) levels	rs9438621	A	G	0.144929	0.0312385	3.49e-06	-0.131993	0.02172	0.0575074	0.933576	1	26395893	0.066424	0.00260443	21.5191	TRUE	1.95e-05
bladder cancer	Preliminary	GCST90199716	10-undecenoate (11:1n1) levels	rs1825063	G	A	0.0763992	0.0161662	2.29e-06	0.0488752	0.1251	0.0318672	0.644698	17	35173190	0.355302	0.0027021	22.3283	TRUE	8.11e-06
bladder cancer	Preliminary	GCST90199716	10-undecenoate (11:1n1) levels	rs7032874	A	G	-0.0835097	0.017416	1.63e-06	-0.000699755	0.9819	0.030844	0.283639	9	5373793	0.283639	0.00278152	22.9864	TRUE	2.11e-06
bladder cancer	Preliminary	GCST90199716	10-undecenoate (11:1n1) levels	rs1057868	T	C	-0.0861901	0.0171051	4.68e-07	0.011769	0.7262	0.0336079	0.282001	7	75985688	0.282001	0.00307074	25.3839	TRUE	7.92e-07
bladder cancer	Preliminary	GCST90199716	10-undecenoate (11:1n1) levels	rs72694660	T	C	0.166571	0.0326092	3.25e-07	-0.0566638	0.3729	0.0635919	0.0596705	1	112030726	0.0596705	0.00315545	26.0863	TRUE	8.22e-07
bladder cancer	Preliminary	GCST90199716	10-undecenoate (11:1n1) levels	rs187480892	T	G	-0.3995	0.0751295	1.05e-07	0.0410304	0.7447	0.126001	0.010507	1	75197642	0.010507	0.00341853	28.2688	TRUE	1.83e-07
bladder cancer	Preliminary	GCST90199716	10-undecenoate (11:1n1) levels	rs17103464	A	G	0.223738	0.04162	7.63e-08	-0.0704585	0.3844	0.0810037	0.0345561	1	47561947	0.0345561	0.00349358	28.8915	TRUE	2.02e-07
bladder cancer	Preliminary	GCST90199716	10-undecenoate (11:1n1) levels	rs1126742	G	A	0.46696	0.0223104	2.85e-97	-0.022055	0.6244	0.0450448	0.130815	1	46932824	0.130815	0.0504628	437.965	TRUE	3.59e-93
bladder cancer	Preliminary	GCST90199717	1-methyl-4-imidazoleacetate levels	rs6684689	A	G	0.165638	0.0373034	8.98e-06	0.201137	0.02424	0.0892634	0.95909	1	201093036	0.04091	0.00243118	19.7113	TRUE	4.45e-05
bladder cancer	Preliminary	GCST90199717	1-methyl-4-imidazoleacetate levels	rs10407741	C	T	0.214658	0.0480875	8.05e-06	0.0713886	0.516	0.109909	0.975115	19	19678274	0.024885	0.00245704	19.9215	TRUE	1.5e-05
bladder cancer	Preliminary	GCST90199717	1-methyl-4-imidazoleacetate levels	rs79167181	G	A	0.146496	0.0328053	7.98e-06	-0.0115332	0.8664	0.0685551	0.0528727	16	77622165	0.0528727	0.00245893	19.9368	TRUE	1.1e-05
bladder cancer	Preliminary	GCST90199717	1-methyl-4-imidazoleacetate levels	rs7932134	C	T	-0.0770555	0.0170355	6.09e-06	0.0118702	0.7343	0.0349728	0.250031	11	102689166	0.250031	0.00252262	20.4546	TRUE	9.41e-06
bladder cancer	Preliminary	GCST90199717	1-methyl-4-imidazoleacetate levels	rs73198075	G	A	0.0829777	0.0182983	5.77e-06	0.0372866	0.3056	0.036395	0.209453	4	6130481	0.209453	0.00253542	20.5586	TRUE	1.38e-05
bladder cancer	Preliminary	GCST90199717	1-methyl-4-imidazoleacetate levels	rs11238434	C	T	-0.0673564	0.0148488	5.73e-06	-0.0009995	0.9734	0.0299751	0.545948	7	51206466	0.454052	0.00253702	20.5716	TRUE	7.27e-06
bladder cancer	Preliminary	GCST90199717	1-methyl-4-imidazoleacetate levels	rs1201332	C	T	-0.0996612	0.0219659	5.7e-06	-0.0208805	0.6317	0.0435613	0.869546	16	54582325	0.130454	0.00253806	20.5801	TRUE	9.66e-06
bladder cancer	Preliminary	GCST90199717	1-methyl-4-imidazoleacetate levels	rs115425972	C	T	0.21354	0.0466695	4.75e-06	0.101479	0.2977	0.097447	0.0248732	4	77588429	0.0248732	0.0025812	20.9308	TRUE	1.16e-05
bladder cancer	Preliminary	GCST90199717	1-methyl-4-imidazoleacetate levels	rs11739255	C	T	-0.075914	0.0165727	4.64e-06	0.030253	0.4603	0.0409737	0.27022	5	180460237	0.27022	0.00258692	20.9773	TRUE	9.34e-06
bladder cancer	Preliminary	GCST90199717	1-methyl-4-imidazoleacetate levels	rs56169018	C	T	0.177083	0.0385566	4.37e-06	0.126584	0.1022	0.0774556	0.0377979	3	157829313	0.0377979	0.00260062	21.0887	TRUE	1.56e-05
bladder cancer	Preliminary	GCST90199717	1-methyl-4-imidazoleacetate levels	rs72936464	C	A	0.150549	0.0327282	4.23e-06	0.18633	0.09058	0.110101	0.0557702	18	9475163	0.0557702	0.00260873	21.1546	TRUE	1.57e-05
bladder cancer	Preliminary	GCST90199717	1-methyl-4-imidazoleacetate levels	rs79508881	C	T	0.26177	0.0565938	3.74e-06	0.0405095	0.7169	0.111718	0.0172798	2	46043968	0.0172798	0.00263759	21.3892	TRUE	5.95e-06
bladder cancer	Preliminary	GCST90199717	1-methyl-4-imidazoleacetate levels	rs112393335	A	C	-0.148838	0.0318409	2.95e-06	0.0978334	0.1148	0.0620384	0.0571376	1	245811013	0.0571376	0.00269362	21.8449	TRUE	1.04e-05
bladder cancer	Preliminary	GCST90199717	1-methyl-4-imidazoleacetate levels	rs117081362	A	G	-0.302555	0.0646373	2.86e-06	0.057947	0.6707	0.136286	0.0130527	17	83063492	0.0130527	0.00270097	21.9046	TRUE	4.78e-06
bladder cancer	Preliminary	GCST90199717	1-methyl-4-imidazoleacetate levels	rs117236919	T	C	-0.202169	0.0431585	2.81e-06	0.268533	0.1683	0.194916	0.0318176	17	70001741	0.0318176	0.00270503	21.9376	TRUE	8.76e-06
bladder cancer	Preliminary	GCST90199717	1-methyl-4-imidazoleacetate levels	rs73069516	G	T	0.236109	0.0497733	2.1e-06	0.0323166	0.7479	0.100546	0.0220278	20	9991466	0.0220278	0.00277381	22.497	TRUE	3.31e-06
bladder cancer	Preliminary	GCST90199717	1-methyl-4-imidazoleacetate levels	rs75160509	C	A	0.119584	0.0251786	2.04e-06	-0.0969452	0.06183	0.0519114	0.0953844	1	237722793	0.0953844	0.00278051	22.5515	TRUE	8.91e-06
bladder cancer	Preliminary	GCST90199717	1-methyl-4-imidazoleacetate levels	rs17473790	T	C	0.152767	0.0319282	1.71e-06	0.00320513	0.9592	0.0626522	0.0571356	9	2335725	0.0571356	0.00282185	22.8877	TRUE	2.26e-06
bladder cancer	Preliminary	GCST90199717	1-methyl-4-imidazoleacetate levels	rs1316571	T	C	-0.102188	0.0212446	1.51e-06	0.0225524	0.6132	0.0446131	0.14084	13	67746586	0.14084	0.00285177	23.131	TRUE	2.72e-06
bladder cancer	Preliminary	GCST90199717	1-methyl-4-imidazoleacetate levels	rs492233	A	C	0.0767916	0.0154938	7.19e-07	-0.0118298	0.7103	0.0318472	0.355262	6	152431177	0.355262	0.00302724	24.5586	TRUE	1.21e-06
bladder cancer	Preliminary	GCST90199717	1-methyl-4-imidazoleacetate levels	rs641783	A	G	-0.146799	0.0295816	6.96e-07	-0.031111	0.6135	0.0615957	0.0658564	1	207866357	0.0658564	0.00303483	24.6204	TRUE	1.29e-06
bladder cancer	Preliminary	GCST90199717	1-methyl-4-imidazoleacetate levels	rs2205260	C	A	0.0996474	0.0199081	5.58e-07	0.0264466	0.5195	0.0410588	0.837202	8	115947612	0.162798	0.00308732	25.0475	TRUE	1.15e-06
bladder cancer	Preliminary	GCST90199717	1-methyl-4-imidazoleacetate levels	rs10774021	T	C	0.359328	0.0151076	4.82e-125	0.0199986	0.5302	0.0318602	0.651121	12	240132	0.348879	0.0653565	565.567	TRUE	4.54e-119
bladder cancer	Preliminary	GCST90199718	sebacate (C10-DC) levels	rs56224008	A	G	0.214136	0.0483693	9.55e-06	-0.0232281	0.8242	0.104562	0.0254483	9	128345355	0.0254483	0.00246668	19.5943	TRUE	1.35e-05
bladder cancer	Preliminary	GCST90199718	sebacate (C10-DC) levels	rs3815385	G	T	0.259589	0.0581101	7.92e-06	0.057947	0.5953	0.109093	0.0174962	2	127708996	0.0174962	0.00251144	19.9508	TRUE	1.36e-05
bladder cancer	Preliminary	GCST90199718	sebacate (C10-DC) levels	rs461427	C	T	0.0697733	0.0155089	6.83e-06	-0.027907	0.3587	0.0304049	0.502146	21	18947844	0.497854	0.00254715	20.2352	TRUE	1.5e-05
bladder cancer	Preliminary	GCST90199718	sebacate (C10-DC) levels	rs73159211	T	C	-0.11434	0.0253407	6.42e-06	-0.0630687	0.2165	0.0510311	0.100153	12	81974962	0.100153	0.00256207	20.354	TRUE	1.73e-05
bladder cancer	Preliminary	GCST90199718	sebacate (C10-DC) levels	rs16907457	G	A	0.107125	0.0237289	6.35e-06	-0.0204887	0.8151	0.0876139	0.134094	9	91406198	0.134094	0.00256482	20.3759	TRUE	9.1e-06
bladder cancer	Preliminary	GCST90199718	sebacate (C10-DC) levels	rs72716851	C	T	-0.133786	0.0295229	5.85e-06	-0.101202	0.1147	0.0641568	0.0725951	9	29840445	0.0725951	0.0025842	20.5302	TRUE	1.96e-05
bladder cancer	Preliminary	GCST90199718	sebacate (C10-DC) levels	rs76146586	C	T	0.223508	0.0479735	3.18e-06	-0.110288	0.2708	0.100151	0.0258359	13	96560843	0.0258359	0.00273113	21.7007	TRUE	8.15e-06
bladder cancer	Preliminary	GCST90199718	sebacate (C10-DC) levels	rs1454534	C	A	0.0753708	0.0157966	1.83e-06	0.00240289	0.9389	0.0313478	0.378885	2	220365468	0.378885	0.00286404	22.7599	TRUE	2.44e-06
bladder cancer	Preliminary	GCST90199718	sebacate (C10-DC) levels	rs193055818	T	C	0.28144	0.0582096	1.33e-06	-0.240276	0.05519	0.125315	0.0176516	14	28125831	0.0176516	0.00294069	23.3708	TRUE	6.09e-06
bladder cancer	Preliminary	GCST90199718	sebacate (C10-DC) levels	rs12094842	A	G	-0.0796564	0.0163893	1.17e-06	-0.0283931	0.3902	0.0330438	0.311303	1	75783905	0.311303	0.00297149	23.6163	TRUE	2.68e-06
bladder cancer	Preliminary	GCST90199718	sebacate (C10-DC) levels	rs67920180	T	G	0.112669	0.0214248	1.45e-07	-0.0628809	0.1577	0.0445064	0.148467	16	48881435	0.148467	0.00347703	27.6481	TRUE	5.39e-07
bladder cancer	Preliminary	GCST90199718	sebacate (C10-DC) levels	rs143451206	T	G	0.255034	0.0482774	1.27e-07	0.180443	0.0501	0.0921048	0.0260621	5	55809117	0.0260621	0.00350855	27.8997	TRUE	7.04e-07
bladder cancer	Preliminary	GCST90199718	sebacate (C10-DC) levels	rs1126743	A	G	0.153817	0.0190909	7.81e-16	0.00400802	0.9143	0.0372436	0.794552	1	46930301	0.205448	0.0081238	64.9002	TRUE	1.8e-15
bladder cancer	Preliminary	GCST90199719	tauro-beta-muricholate levels	rs137915919	T	C	0.375661	0.085038	9.98e-06	0.1485	0.2188	0.120759	0.0153361	19	52867867	0.0153361	0.00416939	19.5065	TRUE	2.05e-05
bladder cancer	Preliminary	GCST90199719	tauro-beta-muricholate levels	rs10230752	C	T	0.418915	0.0946781	9.66e-06	-0.00866237	0.9519	0.143605	0.0121323	7	78925235	0.0121323	0.00418267	19.5689	TRUE	1.13e-05
bladder cancer	Preliminary	GCST90199719	tauro-beta-muricholate levels	rs3826503	A	G	0.124315	0.0278263	7.91e-06	0.0440564	0.2804	0.0408148	0.16721	17	3571366	0.16721	0.00426384	19.9503	TRUE	1.53e-05
bladder cancer	Preliminary	GCST90199719	tauro-beta-muricholate levels	rs201816256	A	G	0.0987964	0.0220992	7.8e-06	0.0226547	0.5609	0.0389587	0.31526	2	114097514	0.31526	0.00426964	19.9776	TRUE	1.18e-05
bladder cancer	Preliminary	GCST90199719	tauro-beta-muricholate levels	rs76136208	T	C	0.423682	0.0946328	7.57e-06	-0.239568	0.09628	0.144044	0.0119252	22	21030988	0.0119252	0.00428207	20.036	TRUE	1.93e-05
bladder cancer	Preliminary	GCST90199719	tauro-beta-muricholate levels	rs3769545	G	A	-0.0981408	0.0219186	7.55e-06	-0.0243023	0.4514	0.0322704	0.320477	2	33311084	0.320477	0.00428283	20.0395	TRUE	1.25e-05
bladder cancer	Preliminary	GCST90199719	tauro-beta-muricholate levels	rs72868921	A	G	0.273146	0.0602309	5.76e-06	0.0225524	0.7898	0.0846021	0.0307991	2	130815363	0.0307991	0.00439299	20.5572	TRUE	7.55e-06
bladder cancer	Preliminary	GCST90199719	tauro-beta-muricholate levels	rs76800580	T	C	0.308856	0.0672429	4.37e-06	-0.116627	0.3084	0.114499	0.0237277	5	73290818	0.0237277	0.00450587	21.0879	TRUE	8.36e-06
bladder cancer	Preliminary	GCST90199719	tauro-beta-muricholate levels	rs77405434	A	G	0.385278	0.0838088	4.28e-06	0.153617	0.1846	0.115787	0.0153729	13	34212399	0.0153729	0.00451362	21.1243	TRUE	9.54e-06
bladder cancer	Preliminary	GCST90199719	tauro-beta-muricholate levels	rs4808888	A	G	0.0989627	0.0215032	4.18e-06	-0.0150856	0.6863	0.0373517	0.385654	19	18964724	0.385654	0.00452365	21.1714	TRUE	5.9e-06
bladder cancer	Preliminary	GCST90199719	tauro-beta-muricholate levels	rs114721503	A	G	0.442318	0.0950716	3.28e-06	0.0822952	0.533	0.132003	0.0120586	5	152058198	0.0120586	0.00462249	21.6362	TRUE	5.2e-06
bladder cancer	Preliminary	GCST90199719	tauro-beta-muricholate levels	rs28876163	A	C	-0.104451	0.0223458	2.95e-06	0.0344879	0.2944	0.0328921	0.314546	19	24013356	0.314546	0.00466577	21.8397	TRUE	5.81e-06
bladder cancer	Preliminary	GCST90199719	tauro-beta-muricholate levels	rs1812845	T	C	0.0977583	0.0208627	2.79e-06	0.00954541	0.7523	0.0302445	0.555519	8	13700441	0.444481	0.00468863	21.9472	TRUE	3.8e-06
bladder cancer	Preliminary	GCST90199719	tauro-beta-muricholate levels	rs10765927	C	T	0.184434	0.0387573	1.95e-06	0.0130852	0.8189	0.0571508	0.0769814	11	12138593	0.0769814	0.00483494	22.6354	TRUE	2.56e-06
bladder cancer	Preliminary	GCST90199719	tauro-beta-muricholate levels	rs6491848	T	C	-0.106521	0.021857	1.1e-06	-0.0527822	0.1005	0.0321366	0.347037	13	104397184	0.347037	0.00506994	23.7412	TRUE	3.04e-06
bladder cancer	Preliminary	GCST90199719	tauro-beta-muricholate levels	rs114775931	C	T	0.433308	0.0843464	2.79e-07	0.145026	0.2595	0.128618	0.0151711	4	67590286	0.0151711	0.00563027	26.3799	TRUE	6.23e-07
bladder cancer	Preliminary	GCST90199719	tauro-beta-muricholate levels	rs62471929	G	A	-0.27241	0.050587	7.25e-08	0.0698861	0.2998	0.0674015	0.0443679	7	99676693	0.0443679	0.00618295	28.9856	TRUE	1.61e-07
bladder cancer	Preliminary	GCST90199719	tauro-beta-muricholate levels	rs148982377	C	T	0.932061	0.0459439	1.68e-91	-0.0802888	0.3215	0.0809869	0.0497845	7	99477415	0.0497845	0.0811345	411.383	TRUE	4.36e-87
bladder cancer	Preliminary	GCST90199720	octanoylcarnitine (c8) levels	rs116949598	A	G	0.181563	0.0410933	9.95e-06	-0.0801042	0.3958	0.0943351	0.0351358	11	12402235	0.0351358	0.00236753	19.5167	TRUE	2.1e-05
bladder cancer	Preliminary	GCST90199720	octanoylcarnitine (c8) levels	rs146857047	T	G	-0.277906	0.0628712	9.86e-06	0.358391	0.001779	0.114691	0.0142415	17	22450406	0.0142415	0.00236959	19.5338	TRUE	8.22e-05
bladder cancer	Preliminary	GCST90199720	octanoylcarnitine (c8) levels	rs11231666	A	G	-0.163226	0.0367654	9.01e-06	-0.0389322	0.6345	0.0818931	0.0443696	11	63977907	0.0443696	0.00239041	19.7058	TRUE	1.51e-05
bladder cancer	Preliminary	GCST90199720	octanoylcarnitine (c8) levels	rs4725442	G	A	0.0746333	0.0168038	8.94e-06	0.00924258	0.7774	0.0326929	0.315178	7	151997577	0.315178	0.00239233	19.7217	TRUE	1.32e-05
bladder cancer	Preliminary	GCST90199720	octanoylcarnitine (c8) levels	rs11022982	C	T	-0.201599	0.0451079	7.85e-06	0.169603	0.03456	0.0802482	0.0284459	11	13841158	0.0284459	0.00242231	19.9694	TRUE	3.66e-05
bladder cancer	Preliminary	GCST90199720	octanoylcarnitine (c8) levels	rs114046167	T	G	-0.163262	0.0364549	7.52e-06	-0.187475	0.02463	0.0834276	0.0433195	1	43460145	0.0433195	0.00243227	20.0518	TRUE	3.82e-05
bladder cancer	Preliminary	GCST90199720	octanoylcarnitine (c8) levels	rs148620988	C	T	0.274256	0.0609716	6.86e-06	-0.0727857	0.5733	0.129236	0.0154753	2	159434655	0.0154753	0.00245359	20.2279	TRUE	1.22e-05
bladder cancer	Preliminary	GCST90199720	octanoylcarnitine (c8) levels	rs7308192	T	C	0.131961	0.0293353	6.85e-06	-0.027907	0.6439	0.0603716	0.0686776	12	132740600	0.0686776	0.00245389	20.2304	TRUE	1.15e-05
bladder cancer	Preliminary	GCST90199720	octanoylcarnitine (c8) levels	rs59514998	G	A	-0.0840618	0.0186837	6.82e-06	0.0677437	0.3241	0.0687008	0.213353	15	50281418	0.213353	0.0024548	20.2379	TRUE	1.6e-05
bladder cancer	Preliminary	GCST90199720	octanoylcarnitine (c8) levels	rs111262693	T	G	0.12898	0.0285407	6.21e-06	-0.0158733	0.895	0.120271	0.0768842	18	639341	0.0768842	0.00247657	20.4178	TRUE	8.42e-06
bladder cancer	Preliminary	GCST90199720	octanoylcarnitine (c8) levels	rs35966446	G	A	0.0674281	0.0148952	5.99e-06	0.00883895	0.7715	0.0304357	0.503403	11	25780183	0.496597	0.00248496	20.4872	TRUE	9.01e-06
bladder cancer	Preliminary	GCST90199720	octanoylcarnitine (c8) levels	rs75371468	A	G	-0.118706	0.0261384	5.59e-06	-0.0385474	0.4583	0.0519753	0.0907265	16	71344803	0.0907265	0.00250098	20.6197	TRUE	1.13e-05
bladder cancer	Preliminary	GCST90199720	octanoylcarnitine (c8) levels	rs116076966	C	A	0.305763	0.0672909	5.52e-06	0.219027	0.05771	0.115405	0.0126513	1	193439226	0.0126513	0.00250369	20.642	TRUE	2.32e-05
bladder cancer	Preliminary	GCST90199720	octanoylcarnitine (c8) levels	rs36012907	T	C	0.120965	0.0264889	4.96e-06	0.0867569	0.3941	0.101803	0.0914758	1	204619938	0.0914758	0.00252873	20.849	TRUE	1.08e-05
bladder cancer	Preliminary	GCST90199720	octanoylcarnitine (c8) levels	rs79947198	C	A	0.178352	0.0381955	3.02e-06	0.142832	0.0482	0.0722978	0.0401988	4	106207771	0.0401988	0.00264358	21.7985	TRUE	1.39e-05
bladder cancer	Preliminary	GCST90199720	octanoylcarnitine (c8) levels	rs141882839	A	G	0.239946	0.0476951	4.88e-07	-0.32317	0.308	0.317011	0.0256989	11	7573189	0.0256989	0.0030673	25.3031	TRUE	1.32e-06
bladder cancer	Preliminary	GCST90199720	octanoylcarnitine (c8) levels	rs62302032	C	T	-0.0820775	0.0155017	1.19e-07	-0.0314987	0.3108	0.0310777	0.394183	4	36913032	0.394183	0.00339644	28.0275	TRUE	3.44e-07
bladder cancer	Preliminary	GCST90199720	octanoylcarnitine (c8) levels	rs2062541	A	G	0.111613	0.0156895	1.13e-12	-0.00548493	0.8587	0.0308092	0.611537	16	16033378	0.388463	0.00611447	50.5948	TRUE	2.36e-12
bladder cancer	Preliminary	GCST90199720	octanoylcarnitine (c8) levels	rs149556176	C	T	0.456339	0.0631781	5.08e-13	0.121829	0.2983	0.117133	0.0143118	1	74971148	0.0143118	0.00630242	52.1599	TRUE	2.58e-12
bladder cancer	Preliminary	GCST90199720	octanoylcarnitine (c8) levels	rs17843929	T	C	-0.190654	0.0168872	1.47e-29	0.065072	0.05246	0.0335537	0.264688	4	158715961	0.264688	0.0152584	127.43	TRUE	1.46e-27
bladder cancer	Preliminary	GCST90199720	octanoylcarnitine (c8) levels	rs2185152	T	C	-0.390576	0.0155337	1.65e-139	-0.027907	0.3975	0.0329833	0.309031	1	75758325	0.309031	0.0713699	632.056	TRUE	3.18e-132
bladder cancer	Preliminary	GCST90199721	stearidonate (18:4n3) levels	rs2023636	C	A	0.0780811	0.0176146	9.3e-06	-0.00886063	0.8092	0.0366963	0.22463	22	19001685	0.22463	0.00237895	19.6445	TRUE	1.34e-05
bladder cancer	Preliminary	GCST90199721	stearidonate (18:4n3) levels	rs2207696	G	A	-0.0947977	0.0213696	9.16e-06	-0.052118	0.2313	0.0435399	0.864545	20	7592364	0.135455	0.00238254	19.6742	TRUE	2.41e-05
bladder cancer	Preliminary	GCST90199721	stearidonate (18:4n3) levels	rs33151	A	G	0.0706757	0.0158369	8.09e-06	-0.0236189	0.4723	0.0328614	0.685322	12	30829044	0.314678	0.00241115	19.9111	TRUE	1.59e-05
bladder cancer	Preliminary	GCST90199721	stearidonate (18:4n3) levels	rs117428363	A	G	-0.220116	0.0491322	7.46e-06	-0.123898	0.2937	0.117993	0.0225025	16	86153053	0.0225025	0.00242989	20.0662	TRUE	1.81e-05
bladder cancer	Preliminary	GCST90199721	stearidonate (18:4n3) levels	rs118125312	A	G	0.30691	0.067646	5.71e-06	0.0123763	0.9258	0.132892	0.0114411	18	67385308	0.0114411	0.00249188	20.5794	TRUE	7.56e-06
bladder cancer	Preliminary	GCST90199721	stearidonate (18:4n3) levels	rs9315968	C	T	-0.0672068	0.0148077	5.66e-06	-0.0106432	0.7701	0.0364187	0.524522	13	42884423	0.475478	0.00249367	20.5942	TRUE	8.55e-06
bladder cancer	Preliminary	GCST90199721	stearidonate (18:4n3) levels	rs9853845	G	A	0.150599	0.0331174	5.43e-06	-0.164412	0.03039	0.075942	0.0509265	3	183360291	0.0509265	0.00250332	20.6741	TRUE	2.7e-05
bladder cancer	Preliminary	GCST90199721	stearidonate (18:4n3) levels	rs196066	A	G	0.0723999	0.0158653	5.03e-06	-0.0243999	0.5465	0.0404633	0.288804	22	38456390	0.288804	0.0025209	20.8197	TRUE	9.34e-06
bladder cancer	Preliminary	GCST90199721	stearidonate (18:4n3) levels	rs79373650	G	A	-0.203443	0.0441561	4.08e-06	-0.0548669	0.5867	0.100928	0.0274605	19	14266923	0.0274605	0.00256956	21.2226	TRUE	7.33e-06
bladder cancer	Preliminary	GCST90199721	stearidonate (18:4n3) levels	rs6533441	A	C	0.0678851	0.0146386	3.53e-06	0.00140098	0.9628	0.0300381	0.523877	4	109628763	0.476123	0.0026031	21.5003	TRUE	4.58e-06
bladder cancer	Preliminary	GCST90199721	stearidonate (18:4n3) levels	rs80044222	A	G	-0.254444	0.0548434	3.49e-06	-0.161183	0.1937	0.124015	0.0178007	3	73284174	0.0178007	0.00260541	21.5194	TRUE	1.04e-05
bladder cancer	Preliminary	GCST90199721	stearidonate (18:4n3) levels	rs9956244	A	G	-0.0988432	0.0213019	3.48e-06	-0.0898407	0.05296	0.0464234	0.135702	18	50669188	0.135702	0.00260613	21.5254	TRUE	1.55e-05
bladder cancer	Preliminary	GCST90199721	stearidonate (18:4n3) levels	rs7073253	C	T	-0.0873014	0.0186021	2.69e-06	0.020713	0.5828	0.0377081	0.197986	10	128247852	0.197986	0.00266583	22.0198	TRUE	4.93e-06
bladder cancer	Preliminary	GCST90199721	stearidonate (18:4n3) levels	rs149489596	T	C	0.303992	0.0643741	2.33e-06	-0.103008	0.4581	0.138828	0.0130803	8	88744893	0.0130803	0.00269899	22.2944	TRUE	4.89e-06
bladder cancer	Preliminary	GCST90199721	stearidonate (18:4n3) levels	rs75603478	A	G	0.159979	0.0334452	1.72e-06	0.0389487	0.5623	0.0672192	0.0502919	7	80597858	0.0502919	0.00276903	22.8746	TRUE	3.28e-06
bladder cancer	Preliminary	GCST90199721	stearidonate (18:4n3) levels	rs11715464	G	A	-0.073688	0.0151103	1.08e-06	-0.00757126	0.8082	0.0311897	0.380985	3	42868195	0.380985	0.00287785	23.7762	TRUE	1.65e-06
bladder cancer	Preliminary	GCST90199721	stearidonate (18:4n3) levels	rs9555329	T	C	0.123034	0.0249179	7.91e-07	0.0178585	0.7291	0.0515661	0.0921516	13	107218796	0.0921516	0.00294997	24.3737	TRUE	1.31e-06
bladder cancer	Preliminary	GCST90199721	stearidonate (18:4n3) levels	rs116530753	A	G	-0.173276	0.033427	2.18e-07	0.111043	0.09604	0.0667182	0.0504314	4	156785921	0.0504314	0.00325043	26.8644	TRUE	9.74e-07
bladder cancer	Preliminary	GCST90199721	stearidonate (18:4n3) levels	rs77207094	C	T	-0.280137	0.0539077	2.03e-07	0.046882	0.6758	0.112104	0.0187098	5	11520799	0.0187098	0.00326656	26.9981	TRUE	3.7e-07
bladder cancer	Preliminary	GCST90199721	stearidonate (18:4n3) levels	rs174535	C	T	-0.121249	0.0152747	2.06e-15	0.0454159	0.1497	0.0315258	0.344297	11	61783884	0.344297	0.00758884	62.9949	TRUE	2.04e-14
bladder cancer	Preliminary	GCST90199722	decanoylcarnitine (C10) levels	rs2619994	C	T	-0.141857	0.0320736	9.74e-06	0.0455205	0.4714	0.0632051	0.05932	17	73705723	0.05932	0.00237268	19.5569	TRUE	1.9e-05
bladder cancer	Preliminary	GCST90199722	decanoylcarnitine (C10) levels	rs4865149	C	A	-0.0674125	0.0152154	9.4e-06	0.0512933	0.09519	0.0307397	0.583293	4	56740522	0.416707	0.00238091	19.6249	TRUE	3.3e-05
bladder cancer	Preliminary	GCST90199722	decanoylcarnitine (C10) levels	rs114563216	A	G	0.253638	0.0569192	8.35e-06	0.00823381	0.9514	0.135094	0.0177158	5	180714626	0.0177158	0.0024084	19.8521	TRUE	1.07e-05
bladder cancer	Preliminary	GCST90199722	decanoylcarnitine (C10) levels	rs60284548	T	C	0.14923	0.0334339	8.07e-06	0.00762903	0.915	0.071477	0.0545477	2	235034605	0.0545477	0.0024163	19.9174	TRUE	1.07e-05
bladder cancer	Preliminary	GCST90199722	decanoylcarnitine (C10) levels	rs146767775	T	G	-0.311086	0.0693133	7.19e-06	0.00170145	0.9902	0.138523	0.0119338	5	151313145	0.0119338	0.00244303	20.1383	TRUE	8.99e-06
bladder cancer	Preliminary	GCST90199722	decanoylcarnitine (C10) levels	rs149287529	G	A	-0.297541	0.065979	6.49e-06	0.205549	0.1041	0.126469	0.0131402	7	108363227	0.0131402	0.00246646	20.3318	TRUE	2.27e-05
bladder cancer	Preliminary	GCST90199722	decanoylcarnitine (C10) levels	rs59514998	G	A	-0.0848687	0.0187623	6.09e-06	0.0677437	0.3241	0.0687008	0.212977	15	50281418	0.212977	0.00248146	20.4558	TRUE	1.43e-05
bladder cancer	Preliminary	GCST90199722	decanoylcarnitine (C10) levels	rs144365599	G	A	-0.268831	0.0594299	6.08e-06	0.212822	0.03538	0.101152	0.0167431	17	11630111	0.0167431	0.00248161	20.4571	TRUE	2.88e-05
bladder cancer	Preliminary	GCST90199722	decanoylcarnitine (C10) levels	rs74801711	T	C	-0.185008	0.0407919	5.75e-06	0.0666741	0.4188	0.082466	0.0343883	1	61298468	0.0343883	0.00249467	20.5649	TRUE	1.21e-05
bladder cancer	Preliminary	GCST90199722	decanoylcarnitine (C10) levels	rs12613519	G	A	0.0691303	0.0152078	5.47e-06	0.00954541	0.7548	0.0305633	0.451434	2	46328082	0.451434	0.00250599	20.6585	TRUE	8.38e-06
bladder cancer	Preliminary	GCST90199722	decanoylcarnitine (C10) levels	rs146857047	T	G	-0.286039	0.0626944	5.06e-06	0.358391	0.001779	0.114691	0.0144272	17	22450406	0.0144272	0.00252441	20.8107	TRUE	4.53e-05
bladder cancer	Preliminary	GCST90199722	decanoylcarnitine (C10) levels	rs75371468	A	G	-0.119908	0.0262304	4.85e-06	-0.0385474	0.4583	0.0519753	0.0906767	16	71344803	0.0906767	0.00253425	20.892	TRUE	9.84e-06
bladder cancer	Preliminary	GCST90199722	decanoylcarnitine (C10) levels	rs141882839	A	G	0.223894	0.047809	2.83e-06	-0.32317	0.308	0.317011	0.0257631	11	7573189	0.0257631	0.00265934	21.926	TRUE	7.05e-06
bladder cancer	Preliminary	GCST90199722	decanoylcarnitine (C10) levels	rs8019784	C	T	0.0713703	0.0151271	2.38e-06	-0.0175452	0.5646	0.0304592	0.534372	14	46911508	0.465628	0.00269907	22.2545	TRUE	4.46e-06
bladder cancer	Preliminary	GCST90199722	decanoylcarnitine (C10) levels	rs111262693	T	G	0.135755	0.0286228	2.11e-06	-0.0158733	0.895	0.120271	0.0769668	18	639341	0.0769668	0.0027275	22.4896	TRUE	2.93e-06
bladder cancer	Preliminary	GCST90199722	decanoylcarnitine (C10) levels	rs62302032	C	T	-0.074051	0.0155652	1.96e-06	-0.0314987	0.3108	0.0310777	0.393936	4	36913032	0.393936	0.00274425	22.628	TRUE	4.96e-06
bladder cancer	Preliminary	GCST90199722	decanoylcarnitine (C10) levels	rs2738576	C	A	-0.0916075	0.0185796	8.2e-07	0.0316971	0.3927	0.0370843	0.789562	16	78627286	0.210438	0.00294694	24.3043	TRUE	1.94e-06
bladder cancer	Preliminary	GCST90199722	decanoylcarnitine (C10) levels	rs149556176	C	T	0.327707	0.0632249	2.18e-07	0.121829	0.2983	0.117133	0.0144354	1	74971148	0.0144354	0.00325569	26.859	TRUE	6.23e-07
bladder cancer	Preliminary	GCST90199722	decanoylcarnitine (C10) levels	rs2062541	A	G	0.0979324	0.0157383	4.89e-10	-0.00548493	0.8587	0.0308092	0.61116	16	16033378	0.38884	0.00468556	38.7107	TRUE	8.71e-10
bladder cancer	Preliminary	GCST90199722	decanoylcarnitine (C10) levels	rs17843966	C	A	-0.186164	0.0169504	4.62e-28	0.0638987	0.05685	0.0335521	0.264448	4	158708662	0.264448	0.0144535	120.594	TRUE	3.62e-26
bladder cancer	Preliminary	GCST90199722	decanoylcarnitine (C10) levels	rs2185152	T	C	-0.300268	0.0158298	3.1e-80	-0.027907	0.3975	0.0329833	0.308399	1	75758325	0.308399	0.0419118	359.718	TRUE	1.21e-76
bladder cancer	Preliminary	GCST90199723	5-dodecenoate (12:1n7) levels	rs11005196	T	G	-0.19814	0.0443404	7.87e-06	-0.176052	0.05869	0.0931241	0.0266642	10	56049270	0.0266642	0.00241516	19.9636	TRUE	3.21e-05
bladder cancer	Preliminary	GCST90199723	5-dodecenoate (12:1n7) levels	rs75338517	G	A	0.191368	0.0424278	6.47e-06	0.0011006	0.9895	0.0836315	0.0293114	10	83193212	0.0293114	0.00246048	20.3391	TRUE	8.12e-06
bladder cancer	Preliminary	GCST90199723	5-dodecenoate (12:1n7) levels	rs17457343	T	C	0.204695	0.0453472	6.36e-06	0.213317	0.01681	0.0892227	0.0253844	1	87467146	0.0253844	0.0024643	20.3708	TRUE	3.58e-05
bladder cancer	Preliminary	GCST90199723	5-dodecenoate (12:1n7) levels	rs58132852	T	C	0.123685	0.0273564	6.15e-06	0.0130852	0.8146	0.0558016	0.0719066	2	120680873	0.0719066	0.00247225	20.4367	TRUE	8.92e-06
bladder cancer	Preliminary	GCST90199723	5-dodecenoate (12:1n7) levels	rs143706129	A	G	-0.127149	0.0281213	6.14e-06	0.0752625	0.1991	0.0586102	0.0690203	2	230022412	0.0690203	0.00247247	20.4385	TRUE	1.75e-05
bladder cancer	Preliminary	GCST90199723	5-dodecenoate (12:1n7) levels	rs1202578	C	T	0.0688457	0.0152082	5.99e-06	-0.000699755	0.9827	0.0322705	0.680308	1	230863290	0.319692	0.0024784	20.4877	TRUE	7.56e-06
bladder cancer	Preliminary	GCST90199723	5-dodecenoate (12:1n7) levels	rs10099683	G	A	-0.100908	0.0221185	5.06e-06	0.0351092	0.4457	0.0460386	0.11874	8	91169328	0.11874	0.00251708	20.8082	TRUE	1.04e-05
bladder cancer	Preliminary	GCST90199723	5-dodecenoate (12:1n7) levels	rs180670669	A	G	0.136108	0.0291508	3.03e-06	-0.089475	0.1519	0.0624454	0.0650501	12	70769855	0.0650501	0.00263616	21.7952	TRUE	9.86e-06
bladder cancer	Preliminary	GCST90199723	5-dodecenoate (12:1n7) levels	rs148620988	C	T	0.273329	0.0579424	2.39e-06	-0.0727857	0.5733	0.129236	0.0154968	2	159434655	0.0154968	0.00269067	22.2471	TRUE	4.44e-06
bladder cancer	Preliminary	GCST90199723	5-dodecenoate (12:1n7) levels	rs2281810	G	A	0.0696478	0.0146727	2.07e-06	0.00893984	0.7679	0.0302919	0.522383	13	42887507	0.477617	0.00272434	22.5263	TRUE	3.22e-06
bladder cancer	Preliminary	GCST90199723	5-dodecenoate (12:1n7) levels	rs1391967	G	A	-0.0884532	0.0183839	1.5e-06	-0.0169554	0.6625	0.0388473	0.18724	3	1322878	0.18724	0.00279889	23.1444	TRUE	2.6e-06
bladder cancer	Preliminary	GCST90199723	5-dodecenoate (12:1n7) levels	rs113020642	C	T	-0.216838	0.0447137	1.24e-06	0.0767731	0.4281	0.096881	0.0273938	4	152333620	0.0273938	0.00284318	23.5117	TRUE	2.76e-06
bladder cancer	Preliminary	GCST90199723	5-dodecenoate (12:1n7) levels	rs72696919	A	C	-0.0788912	0.0146939	7.92e-08	0.0442654	0.1505	0.0307876	0.401901	1	152048802	0.401901	0.00348272	28.8189	TRUE	3.2e-07
bladder cancer	Preliminary	GCST90199723	5-dodecenoate (12:1n7) levels	rs603424	A	G	-0.112258	0.018715	1.99e-09	-0.0619414	0.121	0.039947	0.17585	10	100315722	0.17585	0.00434326	35.9708	TRUE	1.08e-08
bladder cancer	Preliminary	GCST90199724	N-acetylisoleucine levels	rs115005389	G	A	-0.188388	0.0425454	9.51e-06	0.241689	0.003461	0.0826708	0.0429968	3	26534836	0.0429968	0.00270711	19.6011	TRUE	6.23e-05
bladder cancer	Preliminary	GCST90199724	N-acetylisoleucine levels	rs72779836	T	C	-0.127423	0.0286059	8.41e-06	-0.0589291	0.5443	0.0971908	0.0948403	16	9667956	0.0948403	0.00273953	19.8365	TRUE	1.46e-05
bladder cancer	Preliminary	GCST90199724	N-acetylisoleucine levels	rs112674672	C	T	0.249858	0.0557495	7.4e-06	0.0912385	0.4212	0.113433	0.0220906	1	241107794	0.0220906	0.0027732	20.081	TRUE	1.46e-05
bladder cancer	Preliminary	GCST90199724	N-acetylisoleucine levels	rs12582424	G	T	-0.144251	0.0321428	7.2e-06	-0.0613773	0.3076	0.0601578	0.0695272	12	89094994	0.0695272	0.00278063	20.1349	TRUE	1.61e-05
bladder cancer	Preliminary	GCST90199724	N-acetylisoleucine levels	rs75558424	G	A	0.1224	0.027238	7e-06	-0.0171521	0.7364	0.0509531	0.0992932	2	200098586	0.0992932	0.00278793	20.1879	TRUE	1.04e-05
bladder cancer	Preliminary	GCST90199724	N-acetylisoleucine levels	rs141404207	T	G	0.19779	0.0439893	6.91e-06	0.0203048	0.8518	0.108685	0.0359252	11	133783229	0.0359252	0.00279115	20.2113	TRUE	9.4e-06
bladder cancer	Preliminary	GCST90199724	N-acetylisoleucine levels	rs4964343	T	C	0.0744829	0.0164603	6.04e-06	0.0566762	0.3226	0.0572991	0.467596	12	105256297	0.467596	0.00282677	20.47	TRUE	1.34e-05
bladder cancer	Preliminary	GCST90199724	N-acetylisoleucine levels	rs72963585	C	T	-0.106189	0.0234222	5.8e-06	-0.0380662	0.3941	0.0446679	0.141131	18	69534306	0.141131	0.0028376	20.5487	TRUE	1.18e-05
bladder cancer	Preliminary	GCST90199724	N-acetylisoleucine levels	rs10818417	T	C	0.0845471	0.0186241	5.63e-06	0.0159262	0.6433	0.0343911	0.258849	9	120009536	0.258849	0.00284506	20.6028	TRUE	9.11e-06
bladder cancer	Preliminary	GCST90199724	N-acetylisoleucine levels	rs9972911	T	C	0.0755107	0.0166284	5.6e-06	0.00672255	0.8299	0.0312924	0.38936	17	49100385	0.38936	0.00284682	20.6156	TRUE	7.78e-06
bladder cancer	Preliminary	GCST90199724	N-acetylisoleucine levels	rs75047193	C	T	0.202886	0.044527	5.2e-06	-0.040662	0.6194	0.0818641	0.0353833	7	132364264	0.0353833	0.00286611	20.7557	TRUE	8.61e-06
bladder cancer	Preliminary	GCST90199724	N-acetylisoleucine levels	rs79911842	C	A	0.314333	0.0686111	4.62e-06	0.10425	0.4055	0.125325	0.0144686	5	164081657	0.0144686	0.00289743	20.9832	TRUE	9.41e-06
bladder cancer	Preliminary	GCST90199724	N-acetylisoleucine levels	rs10895266	G	A	0.0775938	0.0167255	3.5e-06	-0.00955421	0.7581	0.0310225	0.393384	11	102157164	0.393384	0.00297089	21.5167	TRUE	5.21e-06
bladder cancer	Preliminary	GCST90199724	N-acetylisoleucine levels	rs4240247	T	C	-0.0963094	0.0206171	2.99e-06	0.0169427	0.6534	0.0377307	0.796162	4	38687569	0.203838	0.003012	21.8153	TRUE	4.89e-06
bladder cancer	Preliminary	GCST90199724	N-acetylisoleucine levels	rs76884538	G	A	0.238241	0.0509955	2.99e-06	0.0171462	0.8457	0.0881062	0.0269403	8	88640516	0.0269403	0.0030126	21.8197	TRUE	4.16e-06
bladder cancer	Preliminary	GCST90199724	N-acetylisoleucine levels	rs1598915	T	C	-0.151717	0.0323425	2.72e-06	-0.062787	0.2558	0.055252	0.929067	3	97386708	0.070933	0.00303726	21.9989	TRUE	6.84e-06
bladder cancer	Preliminary	GCST90199724	N-acetylisoleucine levels	rs34942834	A	G	0.172569	0.03677	2.69e-06	-0.0401818	0.5819	0.0729767	0.0509426	12	479769	0.0509426	0.00304017	22.02	TRUE	4.7e-06
bladder cancer	Preliminary	GCST90199724	N-acetylisoleucine levels	rs12485642	A	C	-0.133614	0.0268815	6.68e-07	0.0190809	0.7008	0.0496587	0.1041	3	156616668	0.1041	0.00340876	24.6988	TRUE	1.09e-06
bladder cancer	Preliminary	GCST90199725	campesterol levels	rs62185746	T	G	0.251969	0.0569834	9.79e-06	-0.00965326	0.9085	0.0839919	0.029845	2	223991607	0.029845	0.00367555	19.5449	TRUE	1.2e-05
bladder cancer	Preliminary	GCST90199725	campesterol levels	rs10986661	A	C	-0.172221	0.0388051	9.08e-06	-0.0589291	0.3408	0.0618622	0.0664647	9	125232852	0.0664647	0.00370261	19.6893	TRUE	1.71e-05
bladder cancer	Preliminary	GCST90199725	campesterol levels	rs2029665	G	A	0.0870909	0.0194885	7.86e-06	0.00692392	0.8194	0.0303259	0.554408	3	4623881	0.445592	0.00375387	19.963	TRUE	1.03e-05
bladder cancer	Preliminary	GCST90199725	campesterol levels	rs79812211	T	C	-0.139551	0.030929	6.42e-06	0.0616627	0.1911	0.0471668	0.110733	1	91066192	0.110733	0.00382643	20.3503	TRUE	1.47e-05
bladder cancer	Preliminary	GCST90199725	campesterol levels	rs74933660	C	T	-0.155916	0.0344777	6.12e-06	0.0305623	0.5659	0.0532351	0.0853944	7	122342203	0.0853944	0.00384376	20.4428	TRUE	9.62e-06
bladder cancer	Preliminary	GCST90199725	campesterol levels	rs71462821	G	A	-0.195307	0.0431045	5.87e-06	-0.0460244	0.525	0.0724045	0.0539112	15	32735604	0.0539112	0.00385865	20.5223	TRUE	9.54e-06
bladder cancer	Preliminary	GCST90199725	campesterol levels	rs2295613	T	C	0.170908	0.037715	5.85e-06	-0.0201947	0.7347	0.0595925	0.0705882	1	160647267	0.0705882	0.00385959	20.5273	TRUE	8.15e-06
bladder cancer	Preliminary	GCST90199725	campesterol levels	rs146184004	T	C	0.273034	0.0597706	4.92e-06	-0.153236	0.186	0.115868	0.0268848	6	160345302	0.0268848	0.00392171	20.859	TRUE	1.15e-05
bladder cancer	Preliminary	GCST90199725	campesterol levels	rs6972435	G	A	-0.0940865	0.0204719	4.31e-06	-0.0143959	0.6521	0.0319308	0.666955	7	89948316	0.333045	0.00396949	21.1142	TRUE	6.41e-06
bladder cancer	Preliminary	GCST90199725	campesterol levels	rs28635242	C	T	-0.341633	0.0726603	2.58e-06	-0.0437298	0.698	0.112699	0.0173624	4	32055156	0.0173624	0.00415376	22.0984	TRUE	3.75e-06
bladder cancer	Preliminary	GCST90199725	campesterol levels	rs1535717	C	T	0.18936	0.0401887	2.46e-06	-0.0632565	0.3047	0.061629	0.93738	11	34479619	0.06262	0.00417136	22.1924	TRUE	5.05e-06
bladder cancer	Preliminary	GCST90199725	campesterol levels	rs117240824	A	G	0.237643	0.0502309	2.23e-06	-0.0552455	0.496	0.0811482	0.0393468	12	41090461	0.0393468	0.00420535	22.374	TRUE	3.83e-06
bladder cancer	Preliminary	GCST90199725	campesterol levels	rs75601171	A	G	0.109338	0.0229432	1.88e-06	0.0864297	0.01439	0.0353152	0.227587	11	113635829	0.227587	0.00426679	22.7023	TRUE	8.35e-06
bladder cancer	Preliminary	GCST90199725	campesterol levels	rs2076091	A	G	0.101023	0.0208707	1.3e-06	-0.0123237	0.7087	0.0329863	0.309835	22	44537502	0.309835	0.00440124	23.4208	TRUE	1.9e-06
bladder cancer	Preliminary	GCST90199725	campesterol levels	rs7332129	A	G	0.101946	0.0210239	1.24e-06	0.0213258	0.7187	0.0592059	0.356205	13	41580967	0.356205	0.00441688	23.5044	TRUE	1.81e-06
bladder cancer	Preliminary	GCST90199725	campesterol levels	rs217386	A	G	-0.0976217	0.0195163	5.67e-07	0.0507671	0.09793	0.0306755	0.41547	7	44561096	0.41547	0.00469869	25.0112	TRUE	1.76e-06
bladder cancer	Preliminary	GCST90199725	campesterol levels	rs148164215	T	C	0.20557	0.0376801	4.88e-08	0.0361454	0.5352	0.0582909	0.0701439	3	149480942	0.0701439	0.00558454	29.753	TRUE	9.01e-08
bladder cancer	Preliminary	GCST90199725	campesterol levels	rs532436	G	A	-0.171453	0.0239241	7.69e-13	0.010841	0.7808	0.0389577	0.79813	9	133274414	0.20187	0.00959743	51.3399	TRUE	1.47e-12
bladder cancer	Preliminary	GCST90199725	campesterol levels	rs4299376	T	G	-0.370839	0.019903	1.76e-77	-0.0535408	0.09459	0.0320284	0.663683	2	43845437	0.336317	0.0614757	347.032	TRUE	1.93e-73
bladder cancer	Preliminary	GCST90199726	N-acetylthreonine levels	rs11641965	G	A	-0.0671888	0.0151185	8.82e-06	0.0414472	0.1792	0.0308565	0.55844	16	76588806	0.44156	0.0023961	19.7456	TRUE	2.55e-05
bladder cancer	Preliminary	GCST90199726	N-acetylthreonine levels	rs143915183	A	G	-0.155953	0.0350689	8.71e-06	-0.210261	0.01373	0.0853245	0.0449878	2	26951211	0.0449878	0.00239922	19.7714	TRUE	4.97e-05
bladder cancer	Preliminary	GCST90199726	N-acetylthreonine levels	rs1703824	A	C	-0.065741	0.0147813	8.68e-06	0.0561472	0.06501	0.0304289	0.518668	17	910084	0.481332	0.00239979	19.7761	TRUE	3.41e-05
bladder cancer	Preliminary	GCST90199726	N-acetylthreonine levels	rs34105619	G	T	-0.0794476	0.017743	7.55e-06	-0.0139029	0.707	0.0369868	0.213651	1	222057507	0.213651	0.00243231	20.0448	TRUE	1.19e-05
bladder cancer	Preliminary	GCST90199726	N-acetylthreonine levels	rs1032355	C	T	0.0830655	0.0182985	5.64e-06	0.000300045	0.9929	0.033718	0.197055	4	99618739	0.197055	0.00249973	20.6018	TRUE	7.07e-06
bladder cancer	Preliminary	GCST90199726	N-acetylthreonine levels	rs971538	C	T	0.0687367	0.0149688	4.39e-06	-0.0134097	0.66	0.0304826	0.561059	3	193431661	0.438941	0.00255777	21.0813	TRUE	7.35e-06
bladder cancer	Preliminary	GCST90199726	N-acetylthreonine levels	rs2005992	A	G	0.0766232	0.0166284	4.07e-06	0.0419685	0.2146	0.0338179	0.709281	6	16599705	0.290719	0.00257555	21.2282	TRUE	1.15e-05
bladder cancer	Preliminary	GCST90199726	N-acetylthreonine levels	rs77924615	A	G	-0.0864041	0.0186939	3.8e-06	0.0424901	0.262	0.0378808	0.192303	16	20381010	0.192303	0.00259127	21.3581	TRUE	9.98e-06
bladder cancer	Preliminary	GCST90199726	N-acetylthreonine levels	rs78486246	A	C	0.273185	0.0586357	3.18e-06	0.259937	0.01835	0.110214	0.0153715	6	15287617	0.0153715	0.00263278	21.7012	TRUE	1.86e-05
bladder cancer	Preliminary	GCST90199726	N-acetylthreonine levels	rs11653803	G	T	-0.155333	0.0331428	2.78e-06	-0.0150856	0.8368	0.0732354	0.0509938	17	35724105	0.0509938	0.00266416	21.9606	TRUE	4.03e-06
bladder cancer	Preliminary	GCST90199726	N-acetylthreonine levels	rs6500746	G	A	-0.0976411	0.0207598	2.56e-06	0.0912385	0.04131	0.0447159	0.856426	16	6063708	0.143574	0.00268301	22.1163	TRUE	1.24e-05
bladder cancer	Preliminary	GCST90199726	N-acetylthreonine levels	rs149777477	T	C	0.25443	0.0539315	2.39e-06	-0.0793656	0.4845	0.113528	0.0184914	18	76282390	0.0184914	0.00269928	22.2508	TRUE	4.85e-06
bladder cancer	Preliminary	GCST90199726	N-acetylthreonine levels	rs10494405	C	T	0.098932	0.0203474	1.16e-06	-0.00866237	0.8416	0.043345	0.149426	1	163979236	0.149426	0.00286668	23.6347	TRUE	1.72e-06
bladder cancer	Preliminary	GCST90199726	N-acetylthreonine levels	rs35971116	G	A	-0.0863296	0.0174157	7.16e-07	-0.0525924	0.1494	0.0364806	0.22823	12	59818447	0.22823	0.00297928	24.5659	TRUE	2.55e-06
bladder cancer	Preliminary	GCST90199726	N-acetylthreonine levels	rs113859396	T	C	-0.335648	0.0670316	5.52e-07	0.0821867	0.5628	0.142023	0.0118278	2	121298674	0.0118278	0.00303988	25.0671	TRUE	1.09e-06
bladder cancer	Preliminary	GCST90199726	N-acetylthreonine levels	rs117770003	T	C	0.265569	0.0528032	4.92e-07	0.034074	0.7462	0.105279	0.0197853	19	46085553	0.0197853	0.00306669	25.2888	TRUE	8.14e-07
bladder cancer	Preliminary	GCST90199726	N-acetylthreonine levels	rs61865625	T	C	0.159349	0.0305915	1.9e-07	-0.0675652	0.3266	0.0688748	0.0595106	10	132461024	0.0595106	0.00328879	27.1264	TRUE	5.23e-07
bladder cancer	Preliminary	GCST90199726	N-acetylthreonine levels	rs7654754	A	G	0.0788592	0.0144923	5.29e-08	-0.00598207	0.8439	0.0303801	0.524242	4	76488642	0.475758	0.00358789	29.6022	TRUE	8.46e-08
bladder cancer	Preliminary	GCST90199726	N-acetylthreonine levels	rs1047891	A	C	-0.0868764	0.0157328	3.35e-08	-0.0574195	0.08082	0.0328873	0.308734	2	210675783	0.308734	0.00369448	30.485	TRUE	1.79e-07
bladder cancer	Preliminary	GCST90199727	1-oleoyl-GPC (18:1) levels	rs141595765	A	G	-0.225075	0.0509351	9.92e-06	0.135362	0.2173	0.109717	0.0225275	9	136249803	0.0225275	0.00235924	19.5216	TRUE	2.66e-05
bladder cancer	Preliminary	GCST90199727	1-oleoyl-GPC (18:1) levels	rs673105	C	T	0.127238	0.0287788	9.81e-06	-0.125663	0.04352	0.0622499	0.0770605	12	31260128	0.0770605	0.00236178	19.5426	TRUE	4.26e-05
bladder cancer	Preliminary	GCST90199727	1-oleoyl-GPC (18:1) levels	rs147564030	A	G	0.258397	0.0582744	9.24e-06	-0.124604	0.3008	0.120423	0.0175043	8	28842915	0.0175043	0.00237555	19.6569	TRUE	2.2e-05
bladder cancer	Preliminary	GCST90199727	1-oleoyl-GPC (18:1) levels	rs7042179	T	C	0.222999	0.0500306	8.3e-06	0.109369	0.2086	0.0869782	0.0240898	9	111972068	0.0240898	0.00240032	19.8623	TRUE	2.28e-05
bladder cancer	Preliminary	GCST90199727	1-oleoyl-GPC (18:1) levels	rs860340	G	A	-0.148723	0.0330368	6.74e-06	-0.125045	0.06718	0.0683134	0.943074	3	187171532	0.056926	0.00244835	20.2607	TRUE	2.68e-05
bladder cancer	Preliminary	GCST90199727	1-oleoyl-GPC (18:1) levels	rs225466	G	A	-0.108114	0.0239914	6.6e-06	-0.0303352	0.5175	0.0468712	0.876966	12	126009997	0.123034	0.00245337	20.3024	TRUE	1.25e-05
bladder cancer	Preliminary	GCST90199727	1-oleoyl-GPC (18:1) levels	rs61916719	T	C	0.072573	0.0159545	5.4e-06	-0.0318862	0.2989	0.0306954	0.596872	12	721129	0.403128	0.00249962	20.6861	TRUE	1.32e-05
bladder cancer	Preliminary	GCST90199727	1-oleoyl-GPC (18:1) levels	rs78720321	A	C	-0.16255	0.0355192	4.73e-06	0.00591747	0.9318	0.0691452	0.0481679	5	9952752	0.0481679	0.00253003	20.9383	TRUE	6.27e-06
bladder cancer	Preliminary	GCST90199727	1-oleoyl-GPC (18:1) levels	rs7785121	C	T	-0.0812283	0.01759	3.88e-06	-0.0284903	0.4192	0.0352685	0.245808	7	97353569	0.245808	0.00257597	21.3195	TRUE	8.31e-06
bladder cancer	Preliminary	GCST90199727	1-oleoyl-GPC (18:1) levels	rs117109614	C	T	-0.297582	0.0644413	3.88e-06	-0.070738	0.5914	0.131775	0.0142284	10	55978876	0.0142284	0.00257598	21.3196	TRUE	6.96e-06
bladder cancer	Preliminary	GCST90199727	1-oleoyl-GPC (18:1) levels	rs72815030	G	A	0.170281	0.0366056	3.29e-06	-0.02137	0.769	0.0727656	0.0459321	6	6123386	0.0459321	0.00261384	21.6338	TRUE	5.05e-06
bladder cancer	Preliminary	GCST90199727	1-oleoyl-GPC (18:1) levels	rs11773889	T	C	-0.0879343	0.0185402	2.11e-06	0.0438474	0.2126	0.0351779	0.2219	7	36298980	0.2219	0.00271696	22.4896	TRUE	6.21e-06
bladder cancer	Preliminary	GCST90199727	1-oleoyl-GPC (18:1) levels	rs7840019	T	G	-0.109591	0.022657	1.32e-06	0.011769	0.8297	0.0547175	0.131669	8	3617068	0.131669	0.00282549	23.3905	TRUE	1.97e-06
bladder cancer	Preliminary	GCST90199727	1-oleoyl-GPC (18:1) levels	rs77692382	T	C	0.155691	0.0177282	1.6e-18	0.00040008	0.9908	0.0346968	0.248808	1	39941043	0.248808	0.00925417	77.1068	TRUE	3.96e-18
bladder cancer	Preliminary	GCST90199728	10-nonadecenoate (19:1n9) levels	rs7803343	A	G	-0.072896	0.0164819	9.74e-06	-0.0128175	0.7014	0.0334284	0.710619	7	10226349	0.289381	0.00235773	19.5564	TRUE	1.54e-05
bladder cancer	Preliminary	GCST90199728	10-nonadecenoate (19:1n9) levels	rs191214867	A	G	0.167933	0.0378701	9.23e-06	0.0315939	0.7268	0.090427	0.0407083	15	81668588	0.0407083	0.00237015	19.6596	TRUE	1.43e-05
bladder cancer	Preliminary	GCST90199728	10-nonadecenoate (19:1n9) levels	rs10864859	T	G	-0.126142	0.028322	8.43e-06	0.00410843	0.9409	0.0554154	0.92576	2	120682642	0.07424	0.00239089	19.832	TRUE	1.1e-05
bladder cancer	Preliminary	GCST90199728	10-nonadecenoate (19:1n9) levels	rs10177868	T	G	0.083033	0.0185391	7.51e-06	-0.0041912	0.924	0.0439346	0.218625	2	66117073	0.218625	0.00241769	20.0548	TRUE	9.91e-06
bladder cancer	Preliminary	GCST90199728	10-nonadecenoate (19:1n9) levels	rs80053496	A	G	-0.237506	0.0517892	4.52e-06	0.0109598	0.9146	0.102201	0.0209794	21	39201944	0.0209794	0.00253452	21.0264	TRUE	6.08e-06
bladder cancer	Preliminary	GCST90199728	10-nonadecenoate (19:1n9) levels	rs2670012	T	C	0.0714097	0.0154714	3.92e-06	-0.0153811	0.6143	0.0305214	0.536796	8	56521717	0.463204	0.00256724	21.2986	TRUE	6.89e-06
bladder cancer	Preliminary	GCST90199728	10-nonadecenoate (19:1n9) levels	rs7040332	T	C	0.0721409	0.0152688	2.3e-06	0.0463581	0.1309	0.0306893	0.405899	9	111683067	0.405899	0.00268974	22.3176	TRUE	8.05e-06
bladder cancer	Preliminary	GCST90199728	10-nonadecenoate (19:1n9) levels	rs79859092	C	T	-0.191696	0.0404629	2.16e-06	-0.0324672	0.7397	0.097719	0.035749	5	96814807	0.035749	0.00270435	22.4392	TRUE	3.45e-06
bladder cancer	Preliminary	GCST90199728	10-nonadecenoate (19:1n9) levels	rs143706129	A	G	-0.142806	0.0294112	1.2e-06	0.0752625	0.1991	0.0586102	0.0690201	2	230022412	0.0690201	0.00284027	23.5702	TRUE	3.75e-06
bladder cancer	Preliminary	GCST90199728	10-nonadecenoate (19:1n9) levels	rs116530753	A	G	-0.168919	0.0343646	8.86e-07	0.111043	0.09604	0.0667182	0.0502662	4	156785921	0.0502662	0.00291069	24.1562	TRUE	3.64e-06
bladder cancer	Preliminary	GCST90199728	10-nonadecenoate (19:1n9) levels	rs113915691	A	G	-0.159624	0.0307763	2.14e-07	0.0619818	0.3243	0.0628835	0.0625612	19	56248382	0.0625612	0.00323953	26.8942	TRUE	5.91e-07
bladder cancer	Preliminary	GCST90199729	piperine levels	rs76898899	T	C	-0.211063	0.0474151	8.53e-06	-0.0184291	0.8364	0.089245	0.0273442	1	6943205	0.0273442	0.00242389	19.81	TRUE	1.2e-05
bladder cancer	Preliminary	GCST90199729	piperine levels	rs140611054	T	C	-0.200355	0.0448203	7.81e-06	-0.216803	0.01895	0.0923939	0.0315617	20	15983841	0.0315617	0.00244435	19.9776	TRUE	4.17e-05
bladder cancer	Preliminary	GCST90199729	piperine levels	rs11146389	G	T	0.0713029	0.0157396	5.89e-06	0.0429075	0.237	0.0362848	0.553372	10	132477171	0.446628	0.00251022	20.5173	TRUE	1.57e-05
bladder cancer	Preliminary	GCST90199729	piperine levels	rs56679513	G	A	0.169822	0.0374865	5.89e-06	0.026652	0.709	0.071415	0.0438791	15	74436808	0.0438791	0.00251028	20.5178	TRUE	9.34e-06
bladder cancer	Preliminary	GCST90199729	piperine levels	rs148405661	G	A	0.295178	0.0651342	5.85e-06	-0.0702721	0.6087	0.137269	0.0143367	8	5847953	0.0143367	0.00251208	20.5326	TRUE	1.01e-05
bladder cancer	Preliminary	GCST90199729	piperine levels	rs9414948	C	T	0.0965542	0.0212781	5.69e-06	-0.0531615	0.2089	0.042306	0.154721	10	66866368	0.154721	0.00251859	20.5859	TRUE	1.59e-05
bladder cancer	Preliminary	GCST90199729	piperine levels	rs4815298	G	A	-0.0721129	0.0158076	5.07e-06	-0.0559076	0.06515	0.0303149	0.550664	20	2539461	0.449336	0.00254544	20.8059	TRUE	2.06e-05
bladder cancer	Preliminary	GCST90199729	piperine levels	rs145604339	A	G	0.328792	0.0714745	4.22e-06	0.0984952	0.4707	0.136545	0.0121047	18	74178305	0.0121047	0.00258816	21.156	TRUE	8.48e-06
bladder cancer	Preliminary	GCST90199729	piperine levels	rs1048943	C	T	-0.196774	0.0427444	4.15e-06	-0.0622233	0.4714	0.0863969	0.0338587	15	74720644	0.0338587	0.00259195	21.187	TRUE	8.34e-06
bladder cancer	Preliminary	GCST90199729	piperine levels	rs2530416	C	T	0.0724713	0.0156974	3.9e-06	-0.027907	0.3587	0.0304049	0.461519	7	67678707	0.461519	0.00260687	21.3093	TRUE	8.92e-06
bladder cancer	Preliminary	GCST90199729	piperine levels	rs6837172	A	G	0.0742845	0.0160729	3.81e-06	0.00752827	0.8077	0.0309303	0.582776	4	62484252	0.417224	0.00261245	21.3551	TRUE	5.61e-06
bladder cancer	Preliminary	GCST90199729	piperine levels	rs61789219	A	C	0.126015	0.0271192	3.37e-06	-0.0833296	0.1547	0.058554	0.0884559	1	116472759	0.0884559	0.0026407	21.5866	TRUE	1.08e-05
bladder cancer	Preliminary	GCST90199729	piperine levels	rs141906462	C	T	-0.265529	0.0568028	2.95e-06	0.0482453	0.6893	0.120672	0.0195088	13	108584415	0.0195088	0.00267238	21.8463	TRUE	4.85e-06
bladder cancer	Preliminary	GCST90199729	piperine levels	rs78813791	T	C	0.16508	0.0351514	2.65e-06	0.046882	0.5031	0.0700128	0.0508776	6	45717583	0.0508776	0.00269716	22.0494	TRUE	5.24e-06
bladder cancer	Preliminary	GCST90199729	piperine levels	rs1999558	G	A	0.0760296	0.0158148	1.53e-06	-0.00598207	0.8445	0.0304989	0.579912	6	137404388	0.420088	0.00282608	23.1064	TRUE	2.24e-06
bladder cancer	Preliminary	GCST90199729	piperine levels	rs4442730	C	T	0.0906347	0.0186424	1.16e-06	-0.00279609	0.9373	0.0355448	0.227828	14	57741737	0.227828	0.00289004	23.6308	TRUE	1.58e-06
bladder cancer	Preliminary	GCST90199729	piperine levels	rs60447252	T	G	-0.207786	0.0412475	4.72e-07	-0.0415257	0.8607	0.236637	0.0355471	19	4341089	0.0355471	0.00310216	25.3706	TRUE	7.01e-07
bladder cancer	Preliminary	GCST90199729	piperine levels	rs11939197	G	A	-0.371366	0.0732834	4.03e-07	-0.0625052	0.6788	0.150942	0.0113342	4	47956358	0.0113342	0.00313909	25.6736	TRUE	7.14e-07
bladder cancer	Preliminary	GCST90199729	piperine levels	rs4410790	C	T	-0.081429	0.0160643	4e-07	0.0565704	0.07305	0.0315592	0.626461	7	17244953	0.373539	0.00314083	25.6879	TRUE	1.87e-06
bladder cancer	Preliminary	GCST90199730	carnitine C14 levels	rs80279825	C	A	0.256608	0.0580649	9.9e-06	0.023371	0.8419	0.117169	0.0164627	3	152211889	0.0164627	0.00236431	19.5257	TRUE	1.39e-05
bladder cancer	Preliminary	GCST90199730	carnitine C14 levels	rs34904621	T	C	-0.077196	0.0173666	8.79e-06	0.00954541	0.78	0.0341739	0.254099	3	33217571	0.254099	0.00239188	19.754	TRUE	1.3e-05
bladder cancer	Preliminary	GCST90199730	carnitine C14 levels	rs6067734	A	G	-0.126087	0.0283511	8.69e-06	0.0938712	0.09089	0.0555214	0.0740718	20	51310709	0.0740718	0.00239431	19.774	TRUE	3.11e-05
bladder cancer	Preliminary	GCST90199730	carnitine C14 levels	rs4964471	C	T	0.0960186	0.0215871	8.67e-06	0.00974735	0.8288	0.0450764	0.861891	12	106585970	0.138109	0.00239497	19.7796	TRUE	1.23e-05
bladder cancer	Preliminary	GCST90199730	carnitine C14 levels	rs28864674	G	A	-0.0722921	0.0162305	8.42e-06	0.0371828	0.5127	0.0567989	0.381151	20	5661904	0.381151	0.00240156	19.8341	TRUE	1.58e-05
bladder cancer	Preliminary	GCST90199730	carnitine C14 levels	rs72777054	A	G	0.126294	0.0277677	5.41e-06	0.027474	0.6494	0.060436	0.0770036	5	92319117	0.0770036	0.0025039	20.6814	TRUE	9.09e-06
bladder cancer	Preliminary	GCST90199730	carnitine C14 levels	rs148197593	A	G	-0.209621	0.046079	5.39e-06	-0.175381	0.08756	0.102657	0.0267561	4	149218421	0.0267561	0.00250492	20.6899	TRUE	2.01e-05
bladder cancer	Preliminary	GCST90199730	carnitine C14 levels	rs75555206	A	G	-0.220997	0.048568	5.36e-06	-0.219537	0.0519	0.112933	0.0239726	17	68326876	0.0239726	0.00250612	20.6998	TRUE	2.32e-05
bladder cancer	Preliminary	GCST90199730	carnitine C14 levels	rs111269071	C	T	0.134921	0.0295057	4.81e-06	0.111043	0.05472	0.0578021	0.0681012	11	98016962	0.0681012	0.00253085	20.9046	TRUE	2.07e-05
bladder cancer	Preliminary	GCST90199730	carnitine C14 levels	rs116994213	C	T	-0.253204	0.0549177	4.01e-06	-0.0443996	0.7156	0.121861	0.0185343	9	78894851	0.0185343	0.00257287	21.2525	TRUE	6.42e-06
bladder cancer	Preliminary	GCST90199730	carnitine C14 levels	rs4149577	A	G	0.0697668	0.0151233	3.97e-06	-0.00259663	0.9326	0.0307024	0.505812	12	6338356	0.494188	0.00257575	21.2764	TRUE	5.27e-06
bladder cancer	Preliminary	GCST90199730	carnitine C14 levels	rs148371531	T	C	0.204723	0.0438264	2.99e-06	-0.0561913	0.6061	0.108972	0.030303	19	4346542	0.030303	0.00264079	21.8151	TRUE	5.34e-06
bladder cancer	Preliminary	GCST90199730	carnitine C14 levels	rs17643150	A	G	-0.190233	0.0406873	2.93e-06	-0.0475513	0.5757	0.0849621	0.0344346	13	91387826	0.0344346	0.0026456	21.8549	TRUE	5.39e-06
bladder cancer	Preliminary	GCST90199730	carnitine C14 levels	rs56308528	A	G	0.103729	0.0219352	2.26e-06	-0.00618086	0.8902	0.0447722	0.130451	16	12603161	0.130451	0.0027062	22.3569	TRUE	3.15e-06
bladder cancer	Preliminary	GCST90199730	carnitine C14 levels	rs34402821	G	A	0.123901	0.0259358	1.78e-06	-0.100298	0.3288	0.102708	0.0951049	15	34816690	0.0951049	0.00276166	22.8163	TRUE	4.41e-06
bladder cancer	Preliminary	GCST90199730	carnitine C14 levels	rs79599128	G	A	-0.147596	0.0308138	1.67e-06	-0.0584576	0.3651	0.0645448	0.0623169	1	86835748	0.0623169	0.00277633	22.9379	TRUE	3.96e-06
bladder cancer	Preliminary	GCST90199730	carnitine C14 levels	rs4146338	T	C	0.11686	0.0234863	6.5e-07	0.00170145	0.971	0.046802	0.888528	3	117775117	0.111472	0.00299516	24.7513	TRUE	8.7e-07
bladder cancer	Preliminary	GCST90199730	carnitine C14 levels	rs11242109	T	G	-0.114789	0.0148237	9.66e-15	-0.0157749	0.6015	0.030206	0.476654	5	132341354	0.476654	0.00722368	59.949	TRUE	3.33e-14
bladder cancer	Preliminary	GCST90199731	10-heptadecenoate (17:1n7) levels	rs212832	T	G	0.108962	0.0246605	9.94e-06	0.0160278	0.7587	0.0521757	0.897139	7	26626391	0.102861	0.00235174	19.5183	TRUE	1.49e-05
[truncated: 108,905 more rows]
