# Supplementary material for: Causality of genetically determined metabolites on susceptibility to prevalent urological cancers: a two-sample Mendelian randomization study and meta-analysis
Source: Front Genet. 2024 Jul 1;15:1398165. doi: 10.3389/fgene.2024.1398165 (PMC11246892; doi:10.3389/fgene.2024.1398165)
Supplement: Supplementary file 3 [file Table1.XLSX]

## Sheet: Table S1
Table S1 Source and sample size of GWAS summary statistics
Phenotype		Data sources	Sample size	N case	N control	Population	GWAS ID	PubMed ID/Web source
Exposure	Blood metabolites	Original research by Chen et al.	8299	8299	-	European	GCST90199621-GCST90201020	36635386
Outcome	Kidney cancer	A meta-analysis of GWAS	411688	1338	410350	European	GCST90011818	32887889
		FinnGenR10	316565	2372	314193	European	C3_KIDNEY_NOTRENALPELVIS_EXALLC	https://www.finngen.fi/fi
	Bladder cancer	A meta-analysis of GWAS	412592	2242	410350	European	GCST90011817	32887889
		FinnGenR10	316386	2193	314193	European	C3_BLADDER_EXALLC	https://www.finngen.fi/fi
	Prostate cancer	PRACTICAL	140254	79148	61106	European	ieu-b-85	29892016
		FinnGenR10	146465	15199	131266	European	C3_PROSTATE_EXALLC	https://www.finngen.fi/fi
	Testicular carcinoma	UK Biobank	167020	432	166588	European	ukb C3_TESTIS	http://www.nealelab.is/uk-biobank
		FinnGenR10	131692	426	131266	European	C3_TESTIS_EXALLC	https://www.finngen.fi/fi
PRACTICAL, Prostate Cancer Association Group to Investigate Cancer-Associated Alterations in the Genome

## Sheet: Table S2
Table S2 List of 645 metabolites selected for MR estimation
First author	Accession_id	Trait	Samplesize	Summary_statistics
Chen Y	GCST90199621	Carnitine levels	8192 European	http://ftp.ebi.ac.uk/pub/databases/gwas/summary_statistics/GCST90199001-GCST90200000/GCST90199621/GCST90199621_buildGRCh38.tsv.gz
Chen Y	GCST90199622	Benzoate levels	7306 European	http://ftp.ebi.ac.uk/pub/databases/gwas/summary_statistics/GCST90199001-GCST90200000/GCST90199622/GCST90199622_buildGRCh38.tsv.gz
Chen Y	GCST90199623	Maltotriose levels	4641 European	http://ftp.ebi.ac.uk/pub/databases/gwas/summary_statistics/GCST90199001-GCST90200000/GCST90199623/GCST90199623_buildGRCh38.tsv.gz
Chen Y	GCST90199624	Hippurate levels	8260 European	http://ftp.ebi.ac.uk/pub/databases/gwas/summary_statistics/GCST90199001-GCST90200000/GCST90199624/GCST90199624_buildGRCh38.tsv.gz
Chen Y	GCST90199625	Methionine sulfoxide levels	8243 European	http://ftp.ebi.ac.uk/pub/databases/gwas/summary_statistics/GCST90199001-GCST90200000/GCST90199625/GCST90199625_buildGRCh38.tsv.gz
Chen Y	GCST90199626	Xanthurenate levels	7965 European	http://ftp.ebi.ac.uk/pub/databases/gwas/summary_statistics/GCST90199001-GCST90200000/GCST90199626/GCST90199626_buildGRCh38.tsv.gz
Chen Y	GCST90199627	N-alpha-acetylornithine levels	5606 European	http://ftp.ebi.ac.uk/pub/databases/gwas/summary_statistics/GCST90199001-GCST90200000/GCST90199627/GCST90199627_buildGRCh38.tsv.gz
Chen Y	GCST90199628	3-methylhistidine levels	8289 European	http://ftp.ebi.ac.uk/pub/databases/gwas/summary_statistics/GCST90199001-GCST90200000/GCST90199628/GCST90199628_buildGRCh38.tsv.gz
Chen Y	GCST90199629	Glycerophosphorylcholine (GPC) levels	8212 European	http://ftp.ebi.ac.uk/pub/databases/gwas/summary_statistics/GCST90199001-GCST90200000/GCST90199629/GCST90199629_buildGRCh38.tsv.gz
Chen Y	GCST90199630	Phenylacetate levels	7059 European	http://ftp.ebi.ac.uk/pub/databases/gwas/summary_statistics/GCST90199001-GCST90200000/GCST90199630/GCST90199630_buildGRCh38.tsv.gz
Chen Y	GCST90199631	3-methyl-2-oxovalerate levels	8257 European	http://ftp.ebi.ac.uk/pub/databases/gwas/summary_statistics/GCST90199001-GCST90200000/GCST90199631/GCST90199631_buildGRCh38.tsv.gz
Chen Y	GCST90199632	Tartarate levels	7099 European	http://ftp.ebi.ac.uk/pub/databases/gwas/summary_statistics/GCST90199001-GCST90200000/GCST90199632/GCST90199632_buildGRCh38.tsv.gz
Chen Y	GCST90199633	Suberate (C8-DC) levels	6902 European	http://ftp.ebi.ac.uk/pub/databases/gwas/summary_statistics/GCST90199001-GCST90200000/GCST90199633/GCST90199633_buildGRCh38.tsv.gz
Chen Y	GCST90199634	5-hydroxylysine levels	8128 European	http://ftp.ebi.ac.uk/pub/databases/gwas/summary_statistics/GCST90199001-GCST90200000/GCST90199634/GCST90199634_buildGRCh38.tsv.gz
Chen Y	GCST90199635	3-phenylpropionate hydrocinnamate levels	7925 European	http://ftp.ebi.ac.uk/pub/databases/gwas/summary_statistics/GCST90199001-GCST90200000/GCST90199635/GCST90199635_buildGRCh38.tsv.gz
Chen Y	GCST90199636	Kynurenine levels	8244 European	http://ftp.ebi.ac.uk/pub/databases/gwas/summary_statistics/GCST90199001-GCST90200000/GCST90199636/GCST90199636_buildGRCh38.tsv.gz
Chen Y	GCST90199637	N-acetylglutamate levels	7802 European	http://ftp.ebi.ac.uk/pub/databases/gwas/summary_statistics/GCST90199001-GCST90200000/GCST90199637/GCST90199637_buildGRCh38.tsv.gz
Chen Y	GCST90199638	Glycerol 3-phosphate levels	8201 European	http://ftp.ebi.ac.uk/pub/databases/gwas/summary_statistics/GCST90199001-GCST90200000/GCST90199638/GCST90199638_buildGRCh38.tsv.gz
Chen Y	GCST90199639	Imidazole lactate levels	8256 European	http://ftp.ebi.ac.uk/pub/databases/gwas/summary_statistics/GCST90199001-GCST90200000/GCST90199639/GCST90199639_buildGRCh38.tsv.gz
Chen Y	GCST90199640	4-guanidinobutanoate levels	8144 European	http://ftp.ebi.ac.uk/pub/databases/gwas/summary_statistics/GCST90199001-GCST90200000/GCST90199640/GCST90199640_buildGRCh38.tsv.gz
Chen Y	GCST90199641	Glucuronate levels	7988 European	http://ftp.ebi.ac.uk/pub/databases/gwas/summary_statistics/GCST90199001-GCST90200000/GCST90199641/GCST90199641_buildGRCh38.tsv.gz
Chen Y	GCST90199642	Ribitol levels	8128 European	http://ftp.ebi.ac.uk/pub/databases/gwas/summary_statistics/GCST90199001-GCST90200000/GCST90199642/GCST90199642_buildGRCh38.tsv.gz
Chen Y	GCST90199643	Glycodeoxycholate levels	6877 European	http://ftp.ebi.ac.uk/pub/databases/gwas/summary_statistics/GCST90199001-GCST90200000/GCST90199643/GCST90199643_buildGRCh38.tsv.gz
Chen Y	GCST90199644	Theobromine levels	8137 European	http://ftp.ebi.ac.uk/pub/databases/gwas/summary_statistics/GCST90199001-GCST90200000/GCST90199644/GCST90199644_buildGRCh38.tsv.gz
Chen Y	GCST90199645	Quinate levels	8200 European	http://ftp.ebi.ac.uk/pub/databases/gwas/summary_statistics/GCST90199001-GCST90200000/GCST90199645/GCST90199645_buildGRCh38.tsv.gz
Chen Y	GCST90199646	Gentisate levels	8013 European	http://ftp.ebi.ac.uk/pub/databases/gwas/summary_statistics/GCST90199001-GCST90200000/GCST90199646/GCST90199646_buildGRCh38.tsv.gz
Chen Y	GCST90199647	Theophylline levels	7822 European	http://ftp.ebi.ac.uk/pub/databases/gwas/summary_statistics/GCST90199001-GCST90200000/GCST90199647/GCST90199647_buildGRCh38.tsv.gz
Chen Y	GCST90199649	1-stearoyl-2-arachidonoyl-GPI (18:0/20:4) levels	8134 European	http://ftp.ebi.ac.uk/pub/databases/gwas/summary_statistics/GCST90199001-GCST90200000/GCST90199649/GCST90199649_buildGRCh38.tsv.gz
Chen Y	GCST90199650	Indolelactate levels	8233 European	http://ftp.ebi.ac.uk/pub/databases/gwas/summary_statistics/GCST90199001-GCST90200000/GCST90199650/GCST90199650_buildGRCh38.tsv.gz
Chen Y	GCST90199651	Docosahexaenoate DHA; 22:6n3 levels	8279 European	http://ftp.ebi.ac.uk/pub/databases/gwas/summary_statistics/GCST90199001-GCST90200000/GCST90199651/GCST90199651_buildGRCh38.tsv.gz
Chen Y	GCST90199652	1-stearoyl-2-oleoyl-GPS (18:0/18:1) levels	8055 European	http://ftp.ebi.ac.uk/pub/databases/gwas/summary_statistics/GCST90199001-GCST90200000/GCST90199652/GCST90199652_buildGRCh38.tsv.gz
Chen Y	GCST90199653	1-myristoyl-2-palmitoyl-gpc (14:0/16:0) levels	8271 European	http://ftp.ebi.ac.uk/pub/databases/gwas/summary_statistics/GCST90199001-GCST90200000/GCST90199653/GCST90199653_buildGRCh38.tsv.gz
Chen Y	GCST90199654	Paraxanthine levels in elite athletes	7840 European	http://ftp.ebi.ac.uk/pub/databases/gwas/summary_statistics/GCST90199001-GCST90200000/GCST90199654/GCST90199654_buildGRCh38.tsv.gz
Chen Y	GCST90199655	4-methyl-2-oxopentanoate levels	8255 European	http://ftp.ebi.ac.uk/pub/databases/gwas/summary_statistics/GCST90199001-GCST90200000/GCST90199655/GCST90199655_buildGRCh38.tsv.gz
Chen Y	GCST90199656	3-indoxyl sulfate levels	8242 European	http://ftp.ebi.ac.uk/pub/databases/gwas/summary_statistics/GCST90199001-GCST90200000/GCST90199656/GCST90199656_buildGRCh38.tsv.gz
Chen Y	GCST90199657	Sphingosine 1-phosphate levels	8246 European	http://ftp.ebi.ac.uk/pub/databases/gwas/summary_statistics/GCST90199001-GCST90200000/GCST90199657/GCST90199657_buildGRCh38.tsv.gz
Chen Y	GCST90199658	Alpha-hydroxyisocaproate levels	8250 European	http://ftp.ebi.ac.uk/pub/databases/gwas/summary_statistics/GCST90199001-GCST90200000/GCST90199658/GCST90199658_buildGRCh38.tsv.gz
Chen Y	GCST90199659	1-stearoyl-GPI (18:0) levels	8260 European	http://ftp.ebi.ac.uk/pub/databases/gwas/summary_statistics/GCST90199001-GCST90200000/GCST90199659/GCST90199659_buildGRCh38.tsv.gz
Chen Y	GCST90199661	Maleate levels	8171 European	http://ftp.ebi.ac.uk/pub/databases/gwas/summary_statistics/GCST90199001-GCST90200000/GCST90199661/GCST90199661_buildGRCh38.tsv.gz
Chen Y	GCST90199662	Isovalerate (i5:0) levels	7862 European	http://ftp.ebi.ac.uk/pub/databases/gwas/summary_statistics/GCST90199001-GCST90200000/GCST90199662/GCST90199662_buildGRCh38.tsv.gz
Chen Y	GCST90199663	4-acetylphenol sulfate levels	7135 European	http://ftp.ebi.ac.uk/pub/databases/gwas/summary_statistics/GCST90199001-GCST90200000/GCST90199663/GCST90199663_buildGRCh38.tsv.gz
Chen Y	GCST90199664	Phenyllactate (PLA) levels in elite athletes	8235 European	http://ftp.ebi.ac.uk/pub/databases/gwas/summary_statistics/GCST90199001-GCST90200000/GCST90199664/GCST90199664_buildGRCh38.tsv.gz
Chen Y	GCST90199665	N-acetylaspartate (naa) levels	8148 European	http://ftp.ebi.ac.uk/pub/databases/gwas/summary_statistics/GCST90199001-GCST90200000/GCST90199665/GCST90199665_buildGRCh38.tsv.gz
Chen Y	GCST90199666	Palmitoylcarnitine levels (Metabolon platform)	8256 European	http://ftp.ebi.ac.uk/pub/databases/gwas/summary_statistics/GCST90199001-GCST90200000/GCST90199666/GCST90199666_buildGRCh38.tsv.gz
Chen Y	GCST90199667	Erythritol levels in elite athletes	8167 European	http://ftp.ebi.ac.uk/pub/databases/gwas/summary_statistics/GCST90199001-GCST90200000/GCST90199667/GCST90199667_buildGRCh38.tsv.gz
Chen Y	GCST90199668	Hexanoylcarnitine levels (Biocrates platform)	8242 European	http://ftp.ebi.ac.uk/pub/databases/gwas/summary_statistics/GCST90199001-GCST90200000/GCST90199668/GCST90199668_buildGRCh38.tsv.gz
Chen Y	GCST90199669	Acetylcarnitine levels (Biocrates platform)	8262 European	http://ftp.ebi.ac.uk/pub/databases/gwas/summary_statistics/GCST90199001-GCST90200000/GCST90199669/GCST90199669_buildGRCh38.tsv.gz
Chen Y	GCST90199670	Iminodiacetate (IDA) levels	8213 European	http://ftp.ebi.ac.uk/pub/databases/gwas/summary_statistics/GCST90199001-GCST90200000/GCST90199670/GCST90199670_buildGRCh38.tsv.gz
Chen Y	GCST90199671	Cysteine s-sulfate levels	8229 European	http://ftp.ebi.ac.uk/pub/databases/gwas/summary_statistics/GCST90199001-GCST90200000/GCST90199671/GCST90199671_buildGRCh38.tsv.gz
Chen Y	GCST90199672	Oxalate (ethanedioate) levels	8181 European	http://ftp.ebi.ac.uk/pub/databases/gwas/summary_statistics/GCST90199001-GCST90200000/GCST90199672/GCST90199672_buildGRCh38.tsv.gz
Chen Y	GCST90199673	DHEAS levels	8228 European	http://ftp.ebi.ac.uk/pub/databases/gwas/summary_statistics/GCST90199001-GCST90200000/GCST90199673/GCST90199673_buildGRCh38.tsv.gz
Chen Y	GCST90199674	3-hydroxymyristate levels	8235 European	http://ftp.ebi.ac.uk/pub/databases/gwas/summary_statistics/GCST90199001-GCST90200000/GCST90199674/GCST90199674_buildGRCh38.tsv.gz
Chen Y	GCST90199675	Homoarginine levels	8265 European	http://ftp.ebi.ac.uk/pub/databases/gwas/summary_statistics/GCST90199001-GCST90200000/GCST90199675/GCST90199675_buildGRCh38.tsv.gz
Chen Y	GCST90199676	1-oleoylglycerol (18:1) levels	8225 European	http://ftp.ebi.ac.uk/pub/databases/gwas/summary_statistics/GCST90199001-GCST90200000/GCST90199676/GCST90199676_buildGRCh38.tsv.gz
Chen Y	GCST90199677	3-methyl-2-oxobutyrate levels	8254 European	http://ftp.ebi.ac.uk/pub/databases/gwas/summary_statistics/GCST90199001-GCST90200000/GCST90199677/GCST90199677_buildGRCh38.tsv.gz
Chen Y	GCST90199678	Tartronate (hydroxymalonate) levels	8125 European	http://ftp.ebi.ac.uk/pub/databases/gwas/summary_statistics/GCST90199001-GCST90200000/GCST90199678/GCST90199678_buildGRCh38.tsv.gz
Chen Y	GCST90199680	3-hydroxyoctanoate levels	8182 European	http://ftp.ebi.ac.uk/pub/databases/gwas/summary_statistics/GCST90199001-GCST90200000/GCST90199680/GCST90199680_buildGRCh38.tsv.gz
Chen Y	GCST90199681	2-hydroxyoctanoate levels	8224 European	http://ftp.ebi.ac.uk/pub/databases/gwas/summary_statistics/GCST90199001-GCST90200000/GCST90199681/GCST90199681_buildGRCh38.tsv.gz
Chen Y	GCST90199682	Homocitrulline levels	7998 European	http://ftp.ebi.ac.uk/pub/databases/gwas/summary_statistics/GCST90199001-GCST90200000/GCST90199682/GCST90199682_buildGRCh38.tsv.gz
Chen Y	GCST90199683	Indoleacetate levels	8208 European	http://ftp.ebi.ac.uk/pub/databases/gwas/summary_statistics/GCST90199001-GCST90200000/GCST90199683/GCST90199683_buildGRCh38.tsv.gz
Chen Y	GCST90199684	1-linoleoylglycerol (18:2) levels	8212 European	http://ftp.ebi.ac.uk/pub/databases/gwas/summary_statistics/GCST90199001-GCST90200000/GCST90199684/GCST90199684_buildGRCh38.tsv.gz
Chen Y	GCST90199685	2-linoleoylglycerol (18:2) levels	6378 European	http://ftp.ebi.ac.uk/pub/databases/gwas/summary_statistics/GCST90199001-GCST90200000/GCST90199685/GCST90199685_buildGRCh38.tsv.gz
Chen Y	GCST90199686	Indolepropionate levels	8153 European	http://ftp.ebi.ac.uk/pub/databases/gwas/summary_statistics/GCST90199001-GCST90200000/GCST90199686/GCST90199686_buildGRCh38.tsv.gz
Chen Y	GCST90199687	Threonate levels	8151 European	http://ftp.ebi.ac.uk/pub/databases/gwas/summary_statistics/GCST90199001-GCST90200000/GCST90199687/GCST90199687_buildGRCh38.tsv.gz
Chen Y	GCST90199688	N-acetylglycine levels	8250 European	http://ftp.ebi.ac.uk/pub/databases/gwas/summary_statistics/GCST90199001-GCST90200000/GCST90199688/GCST90199688_buildGRCh38.tsv.gz
Chen Y	GCST90199689	Glycolithocholate levels	7158 European	http://ftp.ebi.ac.uk/pub/databases/gwas/summary_statistics/GCST90199001-GCST90200000/GCST90199689/GCST90199689_buildGRCh38.tsv.gz
Chen Y	GCST90199690	EDTA levels	8239 European	http://ftp.ebi.ac.uk/pub/databases/gwas/summary_statistics/GCST90199001-GCST90200000/GCST90199690/GCST90199690_buildGRCh38.tsv.gz
Chen Y	GCST90199691	1-methylhistidine levels	8226 European	http://ftp.ebi.ac.uk/pub/databases/gwas/summary_statistics/GCST90199001-GCST90200000/GCST90199691/GCST90199691_buildGRCh38.tsv.gz
Chen Y	GCST90199692	Citramalate levels	7125 European	http://ftp.ebi.ac.uk/pub/databases/gwas/summary_statistics/GCST90199001-GCST90200000/GCST90199692/GCST90199692_buildGRCh38.tsv.gz
Chen Y	GCST90199693	3-hydroxydecanoate levels	8239 European	http://ftp.ebi.ac.uk/pub/databases/gwas/summary_statistics/GCST90199001-GCST90200000/GCST90199693/GCST90199693_buildGRCh38.tsv.gz
Chen Y	GCST90199695	Galactonate levels	7518 European	http://ftp.ebi.ac.uk/pub/databases/gwas/summary_statistics/GCST90199001-GCST90200000/GCST90199695/GCST90199695_buildGRCh38.tsv.gz
Chen Y	GCST90199696	Trigonelline levels	8272 European	http://ftp.ebi.ac.uk/pub/databases/gwas/summary_statistics/GCST90199001-GCST90200000/GCST90199696/GCST90199696_buildGRCh38.tsv.gz
Chen Y	GCST90199697	Dodecanedioate levels	8240 European	http://ftp.ebi.ac.uk/pub/databases/gwas/summary_statistics/GCST90199001-GCST90200000/GCST90199697/GCST90199697_buildGRCh38.tsv.gz
Chen Y	GCST90199698	Isobutyrylcarnitine (c4) levels	8243 European	http://ftp.ebi.ac.uk/pub/databases/gwas/summary_statistics/GCST90199001-GCST90200000/GCST90199698/GCST90199698_buildGRCh38.tsv.gz
Chen Y	GCST90199699	3-methylxanthine levels	8085 European	http://ftp.ebi.ac.uk/pub/databases/gwas/summary_statistics/GCST90199001-GCST90200000/GCST90199699/GCST90199699_buildGRCh38.tsv.gz
Chen Y	GCST90199700	3-hydroxylaurate levels	8206 European	http://ftp.ebi.ac.uk/pub/databases/gwas/summary_statistics/GCST90199001-GCST90200000/GCST90199700/GCST90199700_buildGRCh38.tsv.gz
Chen Y	GCST90199701	Pyridoxate levels	8089 European	http://ftp.ebi.ac.uk/pub/databases/gwas/summary_statistics/GCST90199001-GCST90200000/GCST90199701/GCST90199701_buildGRCh38.tsv.gz
Chen Y	GCST90199702	5-hydroxyhexanoate levels	7097 European	http://ftp.ebi.ac.uk/pub/databases/gwas/summary_statistics/GCST90199001-GCST90200000/GCST90199702/GCST90199702_buildGRCh38.tsv.gz
Chen Y	GCST90199703	Gamma-glutamylvaline levels	8179 European	http://ftp.ebi.ac.uk/pub/databases/gwas/summary_statistics/GCST90199001-GCST90200000/GCST90199703/GCST90199703_buildGRCh38.tsv.gz
Chen Y	GCST90199704	3-hydroxysebacate levels	7325 European	http://ftp.ebi.ac.uk/pub/databases/gwas/summary_statistics/GCST90199001-GCST90200000/GCST90199704/GCST90199704_buildGRCh38.tsv.gz
Chen Y	GCST90199705	Propionylglycine levels	7311 European	http://ftp.ebi.ac.uk/pub/databases/gwas/summary_statistics/GCST90199001-GCST90200000/GCST90199705/GCST90199705_buildGRCh38.tsv.gz
Chen Y	GCST90199706	Butyrylglycine levels	6044 European	http://ftp.ebi.ac.uk/pub/databases/gwas/summary_statistics/GCST90199001-GCST90200000/GCST90199706/GCST90199706_buildGRCh38.tsv.gz
Chen Y	GCST90199707	Pro-hydroxy-pro levels	8208 European	http://ftp.ebi.ac.uk/pub/databases/gwas/summary_statistics/GCST90199001-GCST90200000/GCST90199707/GCST90199707_buildGRCh38.tsv.gz
Chen Y	GCST90199708	Propionylcarnitine (c3) levels	8273 European	http://ftp.ebi.ac.uk/pub/databases/gwas/summary_statistics/GCST90199001-GCST90200000/GCST90199708/GCST90199708_buildGRCh38.tsv.gz
Chen Y	GCST90199709	Adrenate (22:4n6) levels	8279 European	http://ftp.ebi.ac.uk/pub/databases/gwas/summary_statistics/GCST90199001-GCST90200000/GCST90199709/GCST90199709_buildGRCh38.tsv.gz
Chen Y	GCST90199710	Docosatrienoate (22:3n3) levels	6511 European	http://ftp.ebi.ac.uk/pub/databases/gwas/summary_statistics/GCST90199001-GCST90200000/GCST90199710/GCST90199710_buildGRCh38.tsv.gz
Chen Y	GCST90199711	Docosadienoate (22:2n6) levels	8264 European	http://ftp.ebi.ac.uk/pub/databases/gwas/summary_statistics/GCST90199001-GCST90200000/GCST90199711/GCST90199711_buildGRCh38.tsv.gz
Chen Y	GCST90199712	3-carboxy-4-methyl-5-propyl-2-furanpropanoate (cmpf) levels	8270 European	http://ftp.ebi.ac.uk/pub/databases/gwas/summary_statistics/GCST90199001-GCST90200000/GCST90199712/GCST90199712_buildGRCh38.tsv.gz
Chen Y	GCST90199713	Docosapentaenoate n3 DPA; 22:5n3 levels	8284 European	http://ftp.ebi.ac.uk/pub/databases/gwas/summary_statistics/GCST90199001-GCST90200000/GCST90199713/GCST90199713_buildGRCh38.tsv.gz
Chen Y	GCST90199714	3-hydroxy-2-ethylpropionate levels	8238 European	http://ftp.ebi.ac.uk/pub/databases/gwas/summary_statistics/GCST90199001-GCST90200000/GCST90199714/GCST90199714_buildGRCh38.tsv.gz
Chen Y	GCST90199715	Myristoleate (14:1n5) levels	8255 European	http://ftp.ebi.ac.uk/pub/databases/gwas/summary_statistics/GCST90199001-GCST90200000/GCST90199715/GCST90199715_buildGRCh38.tsv.gz
Chen Y	GCST90199716	10-undecenoate (11:1n1) levels	8243 European	http://ftp.ebi.ac.uk/pub/databases/gwas/summary_statistics/GCST90199001-GCST90200000/GCST90199716/GCST90199716_buildGRCh38.tsv.gz
Chen Y	GCST90199717	1-methyl-4-imidazoleacetate levels	8090 European	http://ftp.ebi.ac.uk/pub/databases/gwas/summary_statistics/GCST90199001-GCST90200000/GCST90199717/GCST90199717_buildGRCh38.tsv.gz
Chen Y	GCST90199718	Sebacate (C10-DC) levels	7926 European	http://ftp.ebi.ac.uk/pub/databases/gwas/summary_statistics/GCST90199001-GCST90200000/GCST90199718/GCST90199718_buildGRCh38.tsv.gz
Chen Y	GCST90199719	Tauro-beta-muricholate levels	4661 European	http://ftp.ebi.ac.uk/pub/databases/gwas/summary_statistics/GCST90199001-GCST90200000/GCST90199719/GCST90199719_buildGRCh38.tsv.gz
Chen Y	GCST90199720	Octanoylcarnitine (c8) levels	8226 European	http://ftp.ebi.ac.uk/pub/databases/gwas/summary_statistics/GCST90199001-GCST90200000/GCST90199720/GCST90199720_buildGRCh38.tsv.gz
Chen Y	GCST90199721	Stearidonate (18:4n3) levels	8240 European	http://ftp.ebi.ac.uk/pub/databases/gwas/summary_statistics/GCST90199001-GCST90200000/GCST90199721/GCST90199721_buildGRCh38.tsv.gz
Chen Y	GCST90199722	Decanoylcarnitine (C10) levels	8225 European	http://ftp.ebi.ac.uk/pub/databases/gwas/summary_statistics/GCST90199001-GCST90200000/GCST90199722/GCST90199722_buildGRCh38.tsv.gz
Chen Y	GCST90199723	5-dodecenoate (12:1n7) levels	8248 European	http://ftp.ebi.ac.uk/pub/databases/gwas/summary_statistics/GCST90199001-GCST90200000/GCST90199723/GCST90199723_buildGRCh38.tsv.gz
Chen Y	GCST90199724	N-acetylisoleucine levels	7223 European	http://ftp.ebi.ac.uk/pub/databases/gwas/summary_statistics/GCST90199001-GCST90200000/GCST90199724/GCST90199724_buildGRCh38.tsv.gz
Chen Y	GCST90199725	Campesterol levels	5300 European	http://ftp.ebi.ac.uk/pub/databases/gwas/summary_statistics/GCST90199001-GCST90200000/GCST90199725/GCST90199725_buildGRCh38.tsv.gz
Chen Y	GCST90199726	N-acetylthreonine levels	8223 European	http://ftp.ebi.ac.uk/pub/databases/gwas/summary_statistics/GCST90199001-GCST90200000/GCST90199726/GCST90199726_buildGRCh38.tsv.gz
Chen Y	GCST90199727	1-oleoyl-GPC (18:1) levels	8257 European	http://ftp.ebi.ac.uk/pub/databases/gwas/summary_statistics/GCST90199001-GCST90200000/GCST90199727/GCST90199727_buildGRCh38.tsv.gz
Chen Y	GCST90199728	10-nonadecenoate (19:1n9) levels	8277 European	http://ftp.ebi.ac.uk/pub/databases/gwas/summary_statistics/GCST90199001-GCST90200000/GCST90199728/GCST90199728_buildGRCh38.tsv.gz
Chen Y	GCST90199729	Piperine levels	8155 European	http://ftp.ebi.ac.uk/pub/databases/gwas/summary_statistics/GCST90199001-GCST90200000/GCST90199729/GCST90199729_buildGRCh38.tsv.gz
Chen Y	GCST90199730	Carnitine C14 levels	8241 European	http://ftp.ebi.ac.uk/pub/databases/gwas/summary_statistics/GCST90199001-GCST90200000/GCST90199730/GCST90199730_buildGRCh38.tsv.gz
Chen Y	GCST90199731	10-heptadecenoate (17:1n7) levels	8282 European	http://ftp.ebi.ac.uk/pub/databases/gwas/summary_statistics/GCST90199001-GCST90200000/GCST90199731/GCST90199731_buildGRCh38.tsv.gz
Chen Y	GCST90199732	1-stearoyl-gpc (18:0) levels	8240 European	http://ftp.ebi.ac.uk/pub/databases/gwas/summary_statistics/GCST90199001-GCST90200000/GCST90199732/GCST90199732_buildGRCh38.tsv.gz
Chen Y	GCST90199733	1-palmitoyl-GPC (16:0) levels	8232 European	http://ftp.ebi.ac.uk/pub/databases/gwas/summary_statistics/GCST90199001-GCST90200000/GCST90199733/GCST90199733_buildGRCh38.tsv.gz
Chen Y	GCST90199734	Hyocholate levels	5782 European	http://ftp.ebi.ac.uk/pub/databases/gwas/summary_statistics/GCST90199001-GCST90200000/GCST90199734/GCST90199734_buildGRCh38.tsv.gz
Chen Y	GCST90199735	N-acetylhistidine levels	7054 European	http://ftp.ebi.ac.uk/pub/databases/gwas/summary_statistics/GCST90199001-GCST90200000/GCST90199735/GCST90199735_buildGRCh38.tsv.gz
Chen Y	GCST90199736	Alpha-hydroxyisovalerate levels	8208 European	http://ftp.ebi.ac.uk/pub/databases/gwas/summary_statistics/GCST90199001-GCST90200000/GCST90199736/GCST90199736_buildGRCh38.tsv.gz
Chen Y	GCST90199737	N-acetylproline levels	7100 European	http://ftp.ebi.ac.uk/pub/databases/gwas/summary_statistics/GCST90199001-GCST90200000/GCST90199737/GCST90199737_buildGRCh38.tsv.gz
Chen Y	GCST90199738	Stachydrine levels	8297 European	http://ftp.ebi.ac.uk/pub/databases/gwas/summary_statistics/GCST90199001-GCST90200000/GCST90199738/GCST90199738_buildGRCh38.tsv.gz
Chen Y	GCST90199739	Salicyluric glucuronide levels	5190 European	http://ftp.ebi.ac.uk/pub/databases/gwas/summary_statistics/GCST90199001-GCST90200000/GCST90199739/GCST90199739_buildGRCh38.tsv.gz
Chen Y	GCST90199740	P-cresol sulfate levels	8183 European	http://ftp.ebi.ac.uk/pub/databases/gwas/summary_statistics/GCST90199001-GCST90200000/GCST90199740/GCST90199740_buildGRCh38.tsv.gz
Chen Y	GCST90199741	Gamma-glutamylglycine levels	8263 European	http://ftp.ebi.ac.uk/pub/databases/gwas/summary_statistics/GCST90199001-GCST90200000/GCST90199741/GCST90199741_buildGRCh38.tsv.gz
Chen Y	GCST90199742	1-linoleoyl-gpc (18:2) levels	8262 European	http://ftp.ebi.ac.uk/pub/databases/gwas/summary_statistics/GCST90199001-GCST90200000/GCST90199742/GCST90199742_buildGRCh38.tsv.gz
Chen Y	GCST90199743	Stearoylcarnitine levels	8133 European	http://ftp.ebi.ac.uk/pub/databases/gwas/summary_statistics/GCST90199001-GCST90200000/GCST90199743/GCST90199743_buildGRCh38.tsv.gz
Chen Y	GCST90199744	Eicosenoate (20:1) levels	8277 European	http://ftp.ebi.ac.uk/pub/databases/gwas/summary_statistics/GCST90199001-GCST90200000/GCST90199744/GCST90199744_buildGRCh38.tsv.gz
Chen Y	GCST90199745	Aconitate [cis or trans] levels	8262 European	http://ftp.ebi.ac.uk/pub/databases/gwas/summary_statistics/GCST90199001-GCST90200000/GCST90199745/GCST90199745_buildGRCh38.tsv.gz
Chen Y	GCST90199746	Erythronate levels	8198 European	http://ftp.ebi.ac.uk/pub/databases/gwas/summary_statistics/GCST90199001-GCST90200000/GCST90199746/GCST90199746_buildGRCh38.tsv.gz
Chen Y	GCST90199747	Isovalerylcarnitine (C5) levels	8266 European	http://ftp.ebi.ac.uk/pub/databases/gwas/summary_statistics/GCST90199001-GCST90200000/GCST90199747/GCST90199747_buildGRCh38.tsv.gz
Chen Y	GCST90199748	Linolenate [alpha or gamma; (18:3n3 or 6)] levels	8257 European	http://ftp.ebi.ac.uk/pub/databases/gwas/summary_statistics/GCST90199001-GCST90200000/GCST90199748/GCST90199748_buildGRCh38.tsv.gz
Chen Y	GCST90199749	Gamma-glutamylthreonine levels	8231 European	http://ftp.ebi.ac.uk/pub/databases/gwas/summary_statistics/GCST90199001-GCST90200000/GCST90199749/GCST90199749_buildGRCh38.tsv.gz
Chen Y	GCST90199750	Laurylcarnitine levels	8241 European	http://ftp.ebi.ac.uk/pub/databases/gwas/summary_statistics/GCST90199001-GCST90200000/GCST90199750/GCST90199750_buildGRCh38.tsv.gz
Chen Y	GCST90199751	Gamma-glutamylmethionine levels	8237 European	http://ftp.ebi.ac.uk/pub/databases/gwas/summary_statistics/GCST90199001-GCST90200000/GCST90199751/GCST90199751_buildGRCh38.tsv.gz
Chen Y	GCST90199752	Epiandrosterone sulfate levels	8174 European	http://ftp.ebi.ac.uk/pub/databases/gwas/summary_statistics/GCST90199001-GCST90200000/GCST90199752/GCST90199752_buildGRCh38.tsv.gz
Chen Y	GCST90199753	Gamma-glutamyltryptophan levels	7902 European	http://ftp.ebi.ac.uk/pub/databases/gwas/summary_statistics/GCST90199001-GCST90200000/GCST90199753/GCST90199753_buildGRCh38.tsv.gz
Chen Y	GCST90199754	7-methylxanthine levels	8019 European	http://ftp.ebi.ac.uk/pub/databases/gwas/summary_statistics/GCST90199001-GCST90200000/GCST90199754/GCST90199754_buildGRCh38.tsv.gz
Chen Y	GCST90199758	N4-acetylcytidine levels	7425 European	http://ftp.ebi.ac.uk/pub/databases/gwas/summary_statistics/GCST90199001-GCST90200000/GCST90199758/GCST90199758_buildGRCh38.tsv.gz
Chen Y	GCST90199759	Indolebutyrate levels	4423 European	http://ftp.ebi.ac.uk/pub/databases/gwas/summary_statistics/GCST90199001-GCST90200000/GCST90199759/GCST90199759_buildGRCh38.tsv.gz
Chen Y	GCST90199760	5-acetylamino-6-amino-3-methyluracil levels	8006 European	http://ftp.ebi.ac.uk/pub/databases/gwas/summary_statistics/GCST90199001-GCST90200000/GCST90199760/GCST90199760_buildGRCh38.tsv.gz
Chen Y	GCST90199761	N1-methylinosine levels	8147 European	http://ftp.ebi.ac.uk/pub/databases/gwas/summary_statistics/GCST90199001-GCST90200000/GCST90199761/GCST90199761_buildGRCh38.tsv.gz
Chen Y	GCST90199762	N6-carbamoylthreonyladenosine levels	8176 European	http://ftp.ebi.ac.uk/pub/databases/gwas/summary_statistics/GCST90199001-GCST90200000/GCST90199762/GCST90199762_buildGRCh38.tsv.gz
Chen Y	GCST90199763	1-methylxanthine levels	7959 European	http://ftp.ebi.ac.uk/pub/databases/gwas/summary_statistics/GCST90199001-GCST90200000/GCST90199763/GCST90199763_buildGRCh38.tsv.gz
Chen Y	GCST90199765	4-hydroxyhippurate levels	8259 European	http://ftp.ebi.ac.uk/pub/databases/gwas/summary_statistics/GCST90199001-GCST90200000/GCST90199765/GCST90199765_buildGRCh38.tsv.gz
Chen Y	GCST90199766	3-(3-amino-3-carboxypropyl)uridine levels	7679 European	http://ftp.ebi.ac.uk/pub/databases/gwas/summary_statistics/GCST90199001-GCST90200000/GCST90199766/GCST90199766_buildGRCh38.tsv.gz
Chen Y	GCST90199768	Phenylacetylglutamine levels	8251 European	http://ftp.ebi.ac.uk/pub/databases/gwas/summary_statistics/GCST90199001-GCST90200000/GCST90199768/GCST90199768_buildGRCh38.tsv.gz
Chen Y	GCST90199769	3-hydroxydodecanedioate levels	7168 European	http://ftp.ebi.ac.uk/pub/databases/gwas/summary_statistics/GCST90199001-GCST90200000/GCST90199769/GCST90199769_buildGRCh38.tsv.gz
Chen Y	GCST90199770	1-arachidonylglycerol (20:4) levels	7650 European	http://ftp.ebi.ac.uk/pub/databases/gwas/summary_statistics/GCST90199001-GCST90200000/GCST90199770/GCST90199770_buildGRCh38.tsv.gz
Chen Y	GCST90199771	7-methylguanine levels	8239 European	http://ftp.ebi.ac.uk/pub/databases/gwas/summary_statistics/GCST90199001-GCST90200000/GCST90199771/GCST90199771_buildGRCh38.tsv.gz
Chen Y	GCST90199772	1-stearoyl-GPE (18:0) levels	8270 European	http://ftp.ebi.ac.uk/pub/databases/gwas/summary_statistics/GCST90199001-GCST90200000/GCST90199772/GCST90199772_buildGRCh38.tsv.gz
Chen Y	GCST90199773	Phenol sulfate levels	8249 European	http://ftp.ebi.ac.uk/pub/databases/gwas/summary_statistics/GCST90199001-GCST90200000/GCST90199773/GCST90199773_buildGRCh38.tsv.gz
Chen Y	GCST90199774	Oleoylcarnitine levels	8260 European	http://ftp.ebi.ac.uk/pub/databases/gwas/summary_statistics/GCST90199001-GCST90200000/GCST90199774/GCST90199774_buildGRCh38.tsv.gz
Chen Y	GCST90199775	Gamma-glutamylisoleucine levels	8267 European	http://ftp.ebi.ac.uk/pub/databases/gwas/summary_statistics/GCST90199001-GCST90200000/GCST90199775/GCST90199775_buildGRCh38.tsv.gz
Chen Y	GCST90199776	Malonylcarnitine levels	5822 European	http://ftp.ebi.ac.uk/pub/databases/gwas/summary_statistics/GCST90199001-GCST90200000/GCST90199776/GCST90199776_buildGRCh38.tsv.gz
Chen Y	GCST90199777	1-palmitoleoyl-GPC (16:1) levels	8227 European	http://ftp.ebi.ac.uk/pub/databases/gwas/summary_statistics/GCST90199001-GCST90200000/GCST90199777/GCST90199777_buildGRCh38.tsv.gz
Chen Y	GCST90199778	N-methyl-2-pyridone-5-carboxamide levels	8177 European	http://ftp.ebi.ac.uk/pub/databases/gwas/summary_statistics/GCST90199001-GCST90200000/GCST90199778/GCST90199778_buildGRCh38.tsv.gz
Chen Y	GCST90199779	Gamma-glutamyl-2-aminobutyrate levels	7826 European	http://ftp.ebi.ac.uk/pub/databases/gwas/summary_statistics/GCST90199001-GCST90200000/GCST90199779/GCST90199779_buildGRCh38.tsv.gz
Chen Y	GCST90199780	1-stearoyl-GPG (18:0) levels	6806 European	http://ftp.ebi.ac.uk/pub/databases/gwas/summary_statistics/GCST90199001-GCST90200000/GCST90199780/GCST90199780_buildGRCh38.tsv.gz
Chen Y	GCST90199781	Hexanoylglycine levels	6015 European	http://ftp.ebi.ac.uk/pub/databases/gwas/summary_statistics/GCST90199001-GCST90200000/GCST90199781/GCST90199781_buildGRCh38.tsv.gz
Chen Y	GCST90199782	Glutamine degradant levels	8293 European	http://ftp.ebi.ac.uk/pub/databases/gwas/summary_statistics/GCST90199001-GCST90200000/GCST90199782/GCST90199782_buildGRCh38.tsv.gz
Chen Y	GCST90199783	5-methyluridine (ribothymidine) levels	8168 European	http://ftp.ebi.ac.uk/pub/databases/gwas/summary_statistics/GCST90199001-GCST90200000/GCST90199783/GCST90199783_buildGRCh38.tsv.gz
Chen Y	GCST90199784	Cysteine-glutathione disulfide levels	7812 European	http://ftp.ebi.ac.uk/pub/databases/gwas/summary_statistics/GCST90199001-GCST90200000/GCST90199784/GCST90199784_buildGRCh38.tsv.gz
Chen Y	GCST90199785	Isovalerylglycine levels	7100 European	http://ftp.ebi.ac.uk/pub/databases/gwas/summary_statistics/GCST90199001-GCST90200000/GCST90199785/GCST90199785_buildGRCh38.tsv.gz
Chen Y	GCST90199786	2-hydroxy-3-methylvalerate levels	8246 European	http://ftp.ebi.ac.uk/pub/databases/gwas/summary_statistics/GCST90199001-GCST90200000/GCST90199786/GCST90199786_buildGRCh38.tsv.gz
Chen Y	GCST90199787	Homostachydrine levels	8248 European	http://ftp.ebi.ac.uk/pub/databases/gwas/summary_statistics/GCST90199001-GCST90200000/GCST90199787/GCST90199787_buildGRCh38.tsv.gz
Chen Y	GCST90199788	1-arachidonoyl-gpc (20:4n6) levels	8267 European	http://ftp.ebi.ac.uk/pub/databases/gwas/summary_statistics/GCST90199001-GCST90200000/GCST90199788/GCST90199788_buildGRCh38.tsv.gz
Chen Y	GCST90199789	2-palmitoyl-GPC (16:0) levels	8249 European	http://ftp.ebi.ac.uk/pub/databases/gwas/summary_statistics/GCST90199001-GCST90200000/GCST90199789/GCST90199789_buildGRCh38.tsv.gz
Chen Y	GCST90199790	2-palmitoleoyl-GPC (16:1) levels	6697 European	http://ftp.ebi.ac.uk/pub/databases/gwas/summary_statistics/GCST90199001-GCST90200000/GCST90199790/GCST90199790_buildGRCh38.tsv.gz
Chen Y	GCST90199791	1-arachidonoyl-GPE (20:4n6) levels	8270 European	http://ftp.ebi.ac.uk/pub/databases/gwas/summary_statistics/GCST90199001-GCST90200000/GCST90199791/GCST90199791_buildGRCh38.tsv.gz
Chen Y	GCST90199792	1-palmitoyl-GPE (16:0) levels	8276 European	http://ftp.ebi.ac.uk/pub/databases/gwas/summary_statistics/GCST90199001-GCST90200000/GCST90199792/GCST90199792_buildGRCh38.tsv.gz
Chen Y	GCST90199793	1-linoleoyl-GPE (18:2) levels	8279 European	http://ftp.ebi.ac.uk/pub/databases/gwas/summary_statistics/GCST90199001-GCST90200000/GCST90199793/GCST90199793_buildGRCh38.tsv.gz
Chen Y	GCST90199794	1-oleoyl-GPE (18:1) levels	8283 European	http://ftp.ebi.ac.uk/pub/databases/gwas/summary_statistics/GCST90199001-GCST90200000/GCST90199794/GCST90199794_buildGRCh38.tsv.gz
Chen Y	GCST90199795	2-hydroxypalmitate levels	8247 European	http://ftp.ebi.ac.uk/pub/databases/gwas/summary_statistics/GCST90199001-GCST90200000/GCST90199795/GCST90199795_buildGRCh38.tsv.gz
Chen Y	GCST90199796	Docosapentaenoate (n6 DPA; 22:5n6) levels	7540 European	http://ftp.ebi.ac.uk/pub/databases/gwas/summary_statistics/GCST90199001-GCST90200000/GCST90199796/GCST90199796_buildGRCh38.tsv.gz
Chen Y	GCST90199797	Gulonate levels	7731 European	http://ftp.ebi.ac.uk/pub/databases/gwas/summary_statistics/GCST90199001-GCST90200000/GCST90199797/GCST90199797_buildGRCh38.tsv.gz
Chen Y	GCST90199798	Isobutyrylglycine levels	7465 European	http://ftp.ebi.ac.uk/pub/databases/gwas/summary_statistics/GCST90199001-GCST90200000/GCST90199798/GCST90199798_buildGRCh38.tsv.gz
Chen Y	GCST90199799	Glutarylcarnitine (c5-dc) levels	8238 European	http://ftp.ebi.ac.uk/pub/databases/gwas/summary_statistics/GCST90199001-GCST90200000/GCST90199799/GCST90199799_buildGRCh38.tsv.gz
Chen Y	GCST90199800	Carnitine C5:1 levels	8097 European	http://ftp.ebi.ac.uk/pub/databases/gwas/summary_statistics/GCST90199001-GCST90200000/GCST90199800/GCST90199800_buildGRCh38.tsv.gz
Chen Y	GCST90199801	Hydroquinone sulfate levels	7682 European	http://ftp.ebi.ac.uk/pub/databases/gwas/summary_statistics/GCST90199001-GCST90200000/GCST90199801/GCST90199801_buildGRCh38.tsv.gz
Chen Y	GCST90199802	Beta-hydroxyisovaleroylcarnitine levels	8232 European	http://ftp.ebi.ac.uk/pub/databases/gwas/summary_statistics/GCST90199001-GCST90200000/GCST90199802/GCST90199802_buildGRCh38.tsv.gz
Chen Y	GCST90199803	Catechol sulfate levels	8242 European	http://ftp.ebi.ac.uk/pub/databases/gwas/summary_statistics/GCST90199001-GCST90200000/GCST90199803/GCST90199803_buildGRCh38.tsv.gz
Chen Y	GCST90199804	7-alpha-hydroxy-3-oxo-4-cholestenoate (7-hoca) levels	8236 European	http://ftp.ebi.ac.uk/pub/databases/gwas/summary_statistics/GCST90199001-GCST90200000/GCST90199804/GCST90199804_buildGRCh38.tsv.gz
Chen Y	GCST90199805	Octadecanedioate levels	8223 European	http://ftp.ebi.ac.uk/pub/databases/gwas/summary_statistics/GCST90199001-GCST90200000/GCST90199805/GCST90199805_buildGRCh38.tsv.gz
Chen Y	GCST90199806	Tetradecanedioate (C14-DC) levels	8268 European	http://ftp.ebi.ac.uk/pub/databases/gwas/summary_statistics/GCST90199001-GCST90200000/GCST90199806/GCST90199806_buildGRCh38.tsv.gz
Chen Y	GCST90199807	Hexadecanedioate (C16-DC) levels	8260 European	http://ftp.ebi.ac.uk/pub/databases/gwas/summary_statistics/GCST90199001-GCST90200000/GCST90199807/GCST90199807_buildGRCh38.tsv.gz
Chen Y	GCST90199808	Glycerophosphoethanolamine levels	8231 European	http://ftp.ebi.ac.uk/pub/databases/gwas/summary_statistics/GCST90199001-GCST90200000/GCST90199808/GCST90199808_buildGRCh38.tsv.gz
Chen Y	GCST90199809	Taurolithocholate 3-sulfate levels	8124 European	http://ftp.ebi.ac.uk/pub/databases/gwas/summary_statistics/GCST90199001-GCST90200000/GCST90199809/GCST90199809_buildGRCh38.tsv.gz
Chen Y	GCST90199810	1-palmitoyl-GPI (16:0) levels	8246 European	http://ftp.ebi.ac.uk/pub/databases/gwas/summary_statistics/GCST90199001-GCST90200000/GCST90199810/GCST90199810_buildGRCh38.tsv.gz
Chen Y	GCST90199811	Glycolithocholate sulfate levels	8165 European	http://ftp.ebi.ac.uk/pub/databases/gwas/summary_statistics/GCST90199001-GCST90200000/GCST90199811/GCST90199811_buildGRCh38.tsv.gz
Chen Y	GCST90199812	3-(3-hydroxyphenyl)propionate levels	7304 European	http://ftp.ebi.ac.uk/pub/databases/gwas/summary_statistics/GCST90199001-GCST90200000/GCST90199812/GCST90199812_buildGRCh38.tsv.gz
Chen Y	GCST90199813	Deoxycarnitine levels	8271 European	http://ftp.ebi.ac.uk/pub/databases/gwas/summary_statistics/GCST90199001-GCST90200000/GCST90199813/GCST90199813_buildGRCh38.tsv.gz
Chen Y	GCST90199814	Alpha-hydroxycaproate levels	5169 European	http://ftp.ebi.ac.uk/pub/databases/gwas/summary_statistics/GCST90199001-GCST90200000/GCST90199814/GCST90199814_buildGRCh38.tsv.gz
Chen Y	GCST90199815	1-ribosyl-imidazoleacetate levels	8205 European	http://ftp.ebi.ac.uk/pub/databases/gwas/summary_statistics/GCST90199001-GCST90200000/GCST90199815/GCST90199815_buildGRCh38.tsv.gz
Chen Y	GCST90199817	Indoleacetylglutamine levels	6161 European	http://ftp.ebi.ac.uk/pub/databases/gwas/summary_statistics/GCST90199001-GCST90200000/GCST90199817/GCST90199817_buildGRCh38.tsv.gz
Chen Y	GCST90199818	Mannitol/sorbitol levels	8211 European	http://ftp.ebi.ac.uk/pub/databases/gwas/summary_statistics/GCST90199001-GCST90200000/GCST90199818/GCST90199818_buildGRCh38.tsv.gz
Chen Y	GCST90199819	Tryptophan betaine levels	8216 European	http://ftp.ebi.ac.uk/pub/databases/gwas/summary_statistics/GCST90199001-GCST90200000/GCST90199819/GCST90199819_buildGRCh38.tsv.gz
Chen Y	GCST90199820	Dihomo-linolenate (20:3n3 or n6) levels	8273 European	http://ftp.ebi.ac.uk/pub/databases/gwas/summary_statistics/GCST90199001-GCST90200000/GCST90199820/GCST90199820_buildGRCh38.tsv.gz
Chen Y	GCST90199821	1-linoleoyl-GPI (18:2) levels	8268 European	http://ftp.ebi.ac.uk/pub/databases/gwas/summary_statistics/GCST90199001-GCST90200000/GCST90199821/GCST90199821_buildGRCh38.tsv.gz
Chen Y	GCST90199822	1-oleoyl-GPI (18:1) levels	8252 European	http://ftp.ebi.ac.uk/pub/databases/gwas/summary_statistics/GCST90199001-GCST90200000/GCST90199822/GCST90199822_buildGRCh38.tsv.gz
Chen Y	GCST90199823	O-cresol sulfate levels	7315 European	http://ftp.ebi.ac.uk/pub/databases/gwas/summary_statistics/GCST90199001-GCST90200000/GCST90199823/GCST90199823_buildGRCh38.tsv.gz
Chen Y	GCST90199824	4-vinylphenol sulfate levels	8280 European	http://ftp.ebi.ac.uk/pub/databases/gwas/summary_statistics/GCST90199001-GCST90200000/GCST90199824/GCST90199824_buildGRCh38.tsv.gz
Chen Y	GCST90199825	Pyrraline levels	7920 European	http://ftp.ebi.ac.uk/pub/databases/gwas/summary_statistics/GCST90199001-GCST90200000/GCST90199825/GCST90199825_buildGRCh38.tsv.gz
Chen Y	GCST90199826	N6-acetyllysine levels	8242 European	http://ftp.ebi.ac.uk/pub/databases/gwas/summary_statistics/GCST90199001-GCST90200000/GCST90199826/GCST90199826_buildGRCh38.tsv.gz
Chen Y	GCST90199827	Thymol sulfate levels	8063 European	http://ftp.ebi.ac.uk/pub/databases/gwas/summary_statistics/GCST90199001-GCST90200000/GCST90199827/GCST90199827_buildGRCh38.tsv.gz
Chen Y	GCST90199828	N-acetylserine levels	8217 European	http://ftp.ebi.ac.uk/pub/databases/gwas/summary_statistics/GCST90199001-GCST90200000/GCST90199828/GCST90199828_buildGRCh38.tsv.gz
Chen Y	GCST90199829	3-methyladipate levels	6958 European	http://ftp.ebi.ac.uk/pub/databases/gwas/summary_statistics/GCST90199001-GCST90200000/GCST90199829/GCST90199829_buildGRCh38.tsv.gz
Chen Y	GCST90199830	4-ethylphenylsulfate levels	8139 European	http://ftp.ebi.ac.uk/pub/databases/gwas/summary_statistics/GCST90199001-GCST90200000/GCST90199830/GCST90199830_buildGRCh38.tsv.gz
Chen Y	GCST90199831	1-stearoyl-2-oleoyl-GPE (18:0/18:1) levels	8273 European	http://ftp.ebi.ac.uk/pub/databases/gwas/summary_statistics/GCST90199001-GCST90200000/GCST90199831/GCST90199831_buildGRCh38.tsv.gz
Chen Y	GCST90199832	Dimethylarginine (sdma + adma) levels	8233 European	http://ftp.ebi.ac.uk/pub/databases/gwas/summary_statistics/GCST90199001-GCST90200000/GCST90199832/GCST90199832_buildGRCh38.tsv.gz
Chen Y	GCST90199833	Hexanoylglutamine levels	8128 European	http://ftp.ebi.ac.uk/pub/databases/gwas/summary_statistics/GCST90199001-GCST90200000/GCST90199833/GCST90199833_buildGRCh38.tsv.gz
Chen Y	GCST90199834	Gamma-glutamylalanine levels	7518 European	http://ftp.ebi.ac.uk/pub/databases/gwas/summary_statistics/GCST90199001-GCST90200000/GCST90199834/GCST90199834_buildGRCh38.tsv.gz
Chen Y	GCST90199836	N-methylproline levels	8299 European	http://ftp.ebi.ac.uk/pub/databases/gwas/summary_statistics/GCST90199001-GCST90200000/GCST90199836/GCST90199836_buildGRCh38.tsv.gz
Chen Y	GCST90199837	Carotenoid levels (cryptoxanthin)	8226 European	http://ftp.ebi.ac.uk/pub/databases/gwas/summary_statistics/GCST90199001-GCST90200000/GCST90199837/GCST90199837_buildGRCh38.tsv.gz
Chen Y	GCST90199839	Taurocholenate sulfate levels	8249 European	http://ftp.ebi.ac.uk/pub/databases/gwas/summary_statistics/GCST90199001-GCST90200000/GCST90199839/GCST90199839_buildGRCh38.tsv.gz
Chen Y	GCST90199840	Pregnenediol disulfate (C21H34O8S2) levels	8245 European	http://ftp.ebi.ac.uk/pub/databases/gwas/summary_statistics/GCST90199001-GCST90200000/GCST90199840/GCST90199840_buildGRCh38.tsv.gz
Chen Y	GCST90199841	Glycocholenate sulfate levels	8250 European	http://ftp.ebi.ac.uk/pub/databases/gwas/summary_statistics/GCST90199001-GCST90200000/GCST90199841/GCST90199841_buildGRCh38.tsv.gz
Chen Y	GCST90199843	Chiro-inositol levels	4429 European	http://ftp.ebi.ac.uk/pub/databases/gwas/summary_statistics/GCST90199001-GCST90200000/GCST90199843/GCST90199843_buildGRCh38.tsv.gz
Chen Y	GCST90199844	1-palmitoyl-2-linoleoyl-GPE (16:0/18:2) levels	8266 European	http://ftp.ebi.ac.uk/pub/databases/gwas/summary_statistics/GCST90199001-GCST90200000/GCST90199844/GCST90199844_buildGRCh38.tsv.gz
Chen Y	GCST90199845	Sphinganine-1-phosphate levels	8126 European	http://ftp.ebi.ac.uk/pub/databases/gwas/summary_statistics/GCST90199001-GCST90200000/GCST90199845/GCST90199845_buildGRCh38.tsv.gz
Chen Y	GCST90199846	Glycosyl-N-stearoyl-sphingosine (d18:1/18:0) levels	8233 European	http://ftp.ebi.ac.uk/pub/databases/gwas/summary_statistics/GCST90199001-GCST90200000/GCST90199846/GCST90199846_buildGRCh38.tsv.gz
Chen Y	GCST90199847	4-allylphenol sulfate levels	8240 European	http://ftp.ebi.ac.uk/pub/databases/gwas/summary_statistics/GCST90199001-GCST90200000/GCST90199847/GCST90199847_buildGRCh38.tsv.gz
Chen Y	GCST90199848	Succinylcarnitine levels	8212 European	http://ftp.ebi.ac.uk/pub/databases/gwas/summary_statistics/GCST90199001-GCST90200000/GCST90199848/GCST90199848_buildGRCh38.tsv.gz
Chen Y	GCST90199849	21-hydroxypregnenolone disulfate levels	8132 European	http://ftp.ebi.ac.uk/pub/databases/gwas/summary_statistics/GCST90199001-GCST90200000/GCST90199849/GCST90199849_buildGRCh38.tsv.gz
Chen Y	GCST90199857	5alpha-pregnan-diol disulfate levels	4110 European	http://ftp.ebi.ac.uk/pub/databases/gwas/summary_statistics/GCST90199001-GCST90200000/GCST90199857/GCST90199857_buildGRCh38.tsv.gz
Chen Y	GCST90199860	Andro steroid monosulfate C19H28O6S (1) levels	7415 European	http://ftp.ebi.ac.uk/pub/databases/gwas/summary_statistics/GCST90199001-GCST90200000/GCST90199860/GCST90199860_buildGRCh38.tsv.gz
Chen Y	GCST90199861	Pregnenediol sulfate (C21H34O5S) levels	8260 European	http://ftp.ebi.ac.uk/pub/databases/gwas/summary_statistics/GCST90199001-GCST90200000/GCST90199861/GCST90199861_buildGRCh38.tsv.gz
Chen Y	GCST90199862	4-hydroxycoumarin levels	6944 European	http://ftp.ebi.ac.uk/pub/databases/gwas/summary_statistics/GCST90199001-GCST90200000/GCST90199862/GCST90199862_buildGRCh38.tsv.gz
Chen Y	GCST90199863	16a-hydroxy DHEA 3-sulfate levels	8236 European	http://ftp.ebi.ac.uk/pub/databases/gwas/summary_statistics/GCST90199001-GCST90200000/GCST90199863/GCST90199863_buildGRCh38.tsv.gz
Chen Y	GCST90199864	Gamma-CEHC levels	8258 European	http://ftp.ebi.ac.uk/pub/databases/gwas/summary_statistics/GCST90199001-GCST90200000/GCST90199864/GCST90199864_buildGRCh38.tsv.gz
Chen Y	GCST90199865	2-hydroxyglutarate levels	7769 European	http://ftp.ebi.ac.uk/pub/databases/gwas/summary_statistics/GCST90199001-GCST90200000/GCST90199865/GCST90199865_buildGRCh38.tsv.gz
Chen Y	GCST90199866	N-acetyl-beta-alanine levels	8231 European	http://ftp.ebi.ac.uk/pub/databases/gwas/summary_statistics/GCST90199001-GCST90200000/GCST90199866/GCST90199866_buildGRCh38.tsv.gz
Chen Y	GCST90199867	Tridecenedioate (C13:1-DC) levels	8231 European	http://ftp.ebi.ac.uk/pub/databases/gwas/summary_statistics/GCST90199001-GCST90200000/GCST90199867/GCST90199867_buildGRCh38.tsv.gz
Chen Y	GCST90199868	N-acetyl-3-methylhistidine levels	7018 European	http://ftp.ebi.ac.uk/pub/databases/gwas/summary_statistics/GCST90199001-GCST90200000/GCST90199868/GCST90199868_buildGRCh38.tsv.gz
Chen Y	GCST90199869	2-hydroxyhippurate levels	8241 European	http://ftp.ebi.ac.uk/pub/databases/gwas/summary_statistics/GCST90199001-GCST90200000/GCST90199869/GCST90199869_buildGRCh38.tsv.gz
Chen Y	GCST90199870	4-cholesten-3-one levels	6990 European	http://ftp.ebi.ac.uk/pub/databases/gwas/summary_statistics/GCST90199001-GCST90200000/GCST90199870/GCST90199870_buildGRCh38.tsv.gz
Chen Y	GCST90199873	Pregnenolone sulfate levels	7772 European	http://ftp.ebi.ac.uk/pub/databases/gwas/summary_statistics/GCST90199001-GCST90200000/GCST90199873/GCST90199873_buildGRCh38.tsv.gz
Chen Y	GCST90199874	S-methylmethionine levels	6674 European	http://ftp.ebi.ac.uk/pub/databases/gwas/summary_statistics/GCST90199001-GCST90200000/GCST90199874/GCST90199874_buildGRCh38.tsv.gz
Chen Y	GCST90199875	13-HODE + 9-HODE levels	8207 European	http://ftp.ebi.ac.uk/pub/databases/gwas/summary_statistics/GCST90199001-GCST90200000/GCST90199875/GCST90199875_buildGRCh38.tsv.gz
Chen Y	GCST90199876	Palmitoyl sphingomyelin (d18:1/16:0) levels	8269 European	http://ftp.ebi.ac.uk/pub/databases/gwas/summary_statistics/GCST90199001-GCST90200000/GCST90199876/GCST90199876_buildGRCh38.tsv.gz
Chen Y	GCST90199877	Indole-3-carboxylate levels	4989 European	http://ftp.ebi.ac.uk/pub/databases/gwas/summary_statistics/GCST90199001-GCST90200000/GCST90199877/GCST90199877_buildGRCh38.tsv.gz
Chen Y	GCST90199879	Ergothioneine levels	8210 European	http://ftp.ebi.ac.uk/pub/databases/gwas/summary_statistics/GCST90199001-GCST90200000/GCST90199879/GCST90199879_buildGRCh38.tsv.gz
Chen Y	GCST90199880	Cis-4-decenoylcarnitine (C10:1) levels	8239 European	http://ftp.ebi.ac.uk/pub/databases/gwas/summary_statistics/GCST90199001-GCST90200000/GCST90199880/GCST90199880_buildGRCh38.tsv.gz
Chen Y	GCST90199881	5-(galactosylhydroxy)-L-lysine levels	6898 European	http://ftp.ebi.ac.uk/pub/databases/gwas/summary_statistics/GCST90199001-GCST90200000/GCST90199881/GCST90199881_buildGRCh38.tsv.gz
Chen Y	GCST90199883	Cysteinylglycine disulfide levels	8216 European	http://ftp.ebi.ac.uk/pub/databases/gwas/summary_statistics/GCST90199001-GCST90200000/GCST90199883/GCST90199883_buildGRCh38.tsv.gz
Chen Y	GCST90199885	Alpha-ketoglutaramate levels	8210 European	http://ftp.ebi.ac.uk/pub/databases/gwas/summary_statistics/GCST90199001-GCST90200000/GCST90199885/GCST90199885_buildGRCh38.tsv.gz
Chen Y	GCST90199886	3-methylglutaconate levels	8197 European	http://ftp.ebi.ac.uk/pub/databases/gwas/summary_statistics/GCST90199001-GCST90200000/GCST90199886/GCST90199886_buildGRCh38.tsv.gz
Chen Y	GCST90199887	(16 or 17)-methylstearate (a19:0 or i19:0) levels	8239 European	http://ftp.ebi.ac.uk/pub/databases/gwas/summary_statistics/GCST90199001-GCST90200000/GCST90199887/GCST90199887_buildGRCh38.tsv.gz
Chen Y	GCST90199888	Cinnamoylglycine levels	7824 European	http://ftp.ebi.ac.uk/pub/databases/gwas/summary_statistics/GCST90199001-GCST90200000/GCST90199888/GCST90199888_buildGRCh38.tsv.gz
Chen Y	GCST90199890	4-hydroxyglutamate levels	7226 European	http://ftp.ebi.ac.uk/pub/databases/gwas/summary_statistics/GCST90199001-GCST90200000/GCST90199890/GCST90199890_buildGRCh38.tsv.gz
Chen Y	GCST90199891	S-methylcysteine levels	8239 European	http://ftp.ebi.ac.uk/pub/databases/gwas/summary_statistics/GCST90199001-GCST90200000/GCST90199891/GCST90199891_buildGRCh38.tsv.gz
Chen Y	GCST90199892	Isoursodeoxycholate levels	8234 European	http://ftp.ebi.ac.uk/pub/databases/gwas/summary_statistics/GCST90199001-GCST90200000/GCST90199892/GCST90199892_buildGRCh38.tsv.gz
Chen Y	GCST90199893	Cis-4-decenoate (10:1n6) levels	8173 European	http://ftp.ebi.ac.uk/pub/databases/gwas/summary_statistics/GCST90199001-GCST90200000/GCST90199893/GCST90199893_buildGRCh38.tsv.gz
Chen Y	GCST90199894	4-oxo-retinoic acid levels	7514 European	http://ftp.ebi.ac.uk/pub/databases/gwas/summary_statistics/GCST90199001-GCST90200000/GCST90199894/GCST90199894_buildGRCh38.tsv.gz
Chen Y	GCST90199895	1-lignoceroyl-GPC (24:0) levels	8208 European	http://ftp.ebi.ac.uk/pub/databases/gwas/summary_statistics/GCST90199001-GCST90200000/GCST90199895/GCST90199895_buildGRCh38.tsv.gz
Chen Y	GCST90199896	Sulfate levels	8230 European	http://ftp.ebi.ac.uk/pub/databases/gwas/summary_statistics/GCST90199001-GCST90200000/GCST90199896/GCST90199896_buildGRCh38.tsv.gz
Chen Y	GCST90199897	4-hydroxy-2-oxoglutaric acid levels	7919 European	http://ftp.ebi.ac.uk/pub/databases/gwas/summary_statistics/GCST90199001-GCST90200000/GCST90199897/GCST90199897_buildGRCh38.tsv.gz
Chen Y	GCST90199898	Glycoursodeoxycholate levels	8252 European	http://ftp.ebi.ac.uk/pub/databases/gwas/summary_statistics/GCST90199001-GCST90200000/GCST90199898/GCST90199898_buildGRCh38.tsv.gz
Chen Y	GCST90199899	1-(1-enyl-palmitoyl)-GPC (p-16:0) levels	8170 European	http://ftp.ebi.ac.uk/pub/databases/gwas/summary_statistics/GCST90199001-GCST90200000/GCST90199899/GCST90199899_buildGRCh38.tsv.gz
Chen Y	GCST90199900	Argininate levels	8226 European	http://ftp.ebi.ac.uk/pub/databases/gwas/summary_statistics/GCST90199001-GCST90200000/GCST90199900/GCST90199900_buildGRCh38.tsv.gz
Chen Y	GCST90199901	1-methyl-5-imidazoleacetate levels	8171 European	http://ftp.ebi.ac.uk/pub/databases/gwas/summary_statistics/GCST90199001-GCST90200000/GCST90199901/GCST90199901_buildGRCh38.tsv.gz
Chen Y	GCST90199902	Hydantoin-5-propionate levels	8164 European	http://ftp.ebi.ac.uk/pub/databases/gwas/summary_statistics/GCST90199001-GCST90200000/GCST90199902/GCST90199902_buildGRCh38.tsv.gz
Chen Y	GCST90199903	2-oxoarginine levels	8223 European	http://ftp.ebi.ac.uk/pub/databases/gwas/summary_statistics/GCST90199001-GCST90200000/GCST90199903/GCST90199903_buildGRCh38.tsv.gz
Chen Y	GCST90199904	Pantoate levels	7662 European	http://ftp.ebi.ac.uk/pub/databases/gwas/summary_statistics/GCST90199001-GCST90200000/GCST90199904/GCST90199904_buildGRCh38.tsv.gz
Chen Y	GCST90199905	Formiminoglutamate levels	8175 European	http://ftp.ebi.ac.uk/pub/databases/gwas/summary_statistics/GCST90199001-GCST90200000/GCST90199905/GCST90199905_buildGRCh38.tsv.gz
Chen Y	GCST90199906	1-(1-enyl-palmitoyl)-GPE (p-16:0) levels	8227 European	http://ftp.ebi.ac.uk/pub/databases/gwas/summary_statistics/GCST90199001-GCST90200000/GCST90199906/GCST90199906_buildGRCh38.tsv.gz
Chen Y	GCST90199907	S-methylcysteine sulfoxide levels	8255 European	http://ftp.ebi.ac.uk/pub/databases/gwas/summary_statistics/GCST90199001-GCST90200000/GCST90199907/GCST90199907_buildGRCh38.tsv.gz
Chen Y	GCST90199908	2-o-methylascorbic acid levels	8219 European	http://ftp.ebi.ac.uk/pub/databases/gwas/summary_statistics/GCST90199001-GCST90200000/GCST90199908/GCST90199908_buildGRCh38.tsv.gz
Chen Y	GCST90199909	Eicosanedioate (C20-DC) levels	8258 European	http://ftp.ebi.ac.uk/pub/databases/gwas/summary_statistics/GCST90199001-GCST90200000/GCST90199909/GCST90199909_buildGRCh38.tsv.gz
Chen Y	GCST90199910	1-(1-enyl-stearoyl)-GPE (p-18:0) levels	8249 European	http://ftp.ebi.ac.uk/pub/databases/gwas/summary_statistics/GCST90199001-GCST90200000/GCST90199910/GCST90199910_buildGRCh38.tsv.gz
Chen Y	GCST90199911	Beta-citrylglutamate levels	8226 European	http://ftp.ebi.ac.uk/pub/databases/gwas/summary_statistics/GCST90199001-GCST90200000/GCST90199911/GCST90199911_buildGRCh38.tsv.gz
Chen Y	GCST90199912	N-oleoyltaurine levels	7375 European	http://ftp.ebi.ac.uk/pub/databases/gwas/summary_statistics/GCST90199001-GCST90200000/GCST90199912/GCST90199912_buildGRCh38.tsv.gz
Chen Y	GCST90199913	Docosadioate (C22-DC) levels	8225 European	http://ftp.ebi.ac.uk/pub/databases/gwas/summary_statistics/GCST90199001-GCST90200000/GCST90199913/GCST90199913_buildGRCh38.tsv.gz
Chen Y	GCST90199914	Oleoyl-linoleoyl-glycerol (18:1/18:2) [2] levels	8069 European	http://ftp.ebi.ac.uk/pub/databases/gwas/summary_statistics/GCST90199001-GCST90200000/GCST90199914/GCST90199914_buildGRCh38.tsv.gz
Chen Y	GCST90199915	Imidazole propionate levels	7776 European	http://ftp.ebi.ac.uk/pub/databases/gwas/summary_statistics/GCST90199001-GCST90200000/GCST90199915/GCST90199915_buildGRCh38.tsv.gz
Chen Y	GCST90199916	Carnitine C18:2 levels	8268 European	http://ftp.ebi.ac.uk/pub/databases/gwas/summary_statistics/GCST90199001-GCST90200000/GCST90199916/GCST90199916_buildGRCh38.tsv.gz
Chen Y	GCST90199917	Pregnanediol-3-glucuronide levels	7905 European	http://ftp.ebi.ac.uk/pub/databases/gwas/summary_statistics/GCST90199001-GCST90200000/GCST90199917/GCST90199917_buildGRCh38.tsv.gz
Chen Y	GCST90199918	Carboxyethyl-gaba levels	8090 European	http://ftp.ebi.ac.uk/pub/databases/gwas/summary_statistics/GCST90199001-GCST90200000/GCST90199918/GCST90199918_buildGRCh38.tsv.gz
Chen Y	GCST90199919	Alliin levels	6517 European	http://ftp.ebi.ac.uk/pub/databases/gwas/summary_statistics/GCST90199001-GCST90200000/GCST90199919/GCST90199919_buildGRCh38.tsv.gz
Chen Y	GCST90199920	Trimethylamine n-oxide levels	8218 European	http://ftp.ebi.ac.uk/pub/databases/gwas/summary_statistics/GCST90199001-GCST90200000/GCST90199920/GCST90199920_buildGRCh38.tsv.gz
Chen Y	GCST90199921	Dihydroferulate levels	6398 European	http://ftp.ebi.ac.uk/pub/databases/gwas/summary_statistics/GCST90199001-GCST90200000/GCST90199921/GCST90199921_buildGRCh38.tsv.gz
Chen Y	GCST90199922	Prolylglycine levels	7907 European	http://ftp.ebi.ac.uk/pub/databases/gwas/summary_statistics/GCST90199001-GCST90200000/GCST90199922/GCST90199922_buildGRCh38.tsv.gz
Chen Y	GCST90199923	N-palmitoylglycine levels	8236 European	http://ftp.ebi.ac.uk/pub/databases/gwas/summary_statistics/GCST90199001-GCST90200000/GCST90199923/GCST90199923_buildGRCh38.tsv.gz
Chen Y	GCST90199924	N-methyltaurine levels	5440 European	http://ftp.ebi.ac.uk/pub/databases/gwas/summary_statistics/GCST90199001-GCST90200000/GCST90199924/GCST90199924_buildGRCh38.tsv.gz
Chen Y	GCST90199925	Succinimide levels	5865 European	http://ftp.ebi.ac.uk/pub/databases/gwas/summary_statistics/GCST90199001-GCST90200000/GCST90199925/GCST90199925_buildGRCh38.tsv.gz
Chen Y	GCST90199926	N-acetylcarnosine levels	8233 European	http://ftp.ebi.ac.uk/pub/databases/gwas/summary_statistics/GCST90199001-GCST90200000/GCST90199926/GCST90199926_buildGRCh38.tsv.gz
Chen Y	GCST90199927	Histidine betaine (hercynine) levels	7518 European	http://ftp.ebi.ac.uk/pub/databases/gwas/summary_statistics/GCST90199001-GCST90200000/GCST90199927/GCST90199927_buildGRCh38.tsv.gz
Chen Y	GCST90199928	2-stearoyl-GPE (18:0) levels	8073 European	http://ftp.ebi.ac.uk/pub/databases/gwas/summary_statistics/GCST90199001-GCST90200000/GCST90199928/GCST90199928_buildGRCh38.tsv.gz
Chen Y	GCST90199929	Margaroylcarnitine (C17) levels	8112 European	http://ftp.ebi.ac.uk/pub/databases/gwas/summary_statistics/GCST90199001-GCST90200000/GCST90199929/GCST90199929_buildGRCh38.tsv.gz
Chen Y	GCST90199930	(R)-3-hydroxybutyrylcarnitine levels	7787 European	http://ftp.ebi.ac.uk/pub/databases/gwas/summary_statistics/GCST90199001-GCST90200000/GCST90199930/GCST90199930_buildGRCh38.tsv.gz
Chen Y	GCST90199931	Lanthionine levels	7760 European	http://ftp.ebi.ac.uk/pub/databases/gwas/summary_statistics/GCST90199001-GCST90200000/GCST90199931/GCST90199931_buildGRCh38.tsv.gz
Chen Y	GCST90199932	Mannonate levels	8166 European	http://ftp.ebi.ac.uk/pub/databases/gwas/summary_statistics/GCST90199001-GCST90200000/GCST90199932/GCST90199932_buildGRCh38.tsv.gz
Chen Y	GCST90199933	3b-hydroxy-5-cholenoic acid levels	6846 European	http://ftp.ebi.ac.uk/pub/databases/gwas/summary_statistics/GCST90199001-GCST90200000/GCST90199933/GCST90199933_buildGRCh38.tsv.gz
Chen Y	GCST90199934	2-hydroxydecanoate levels	8267 European	http://ftp.ebi.ac.uk/pub/databases/gwas/summary_statistics/GCST90199001-GCST90200000/GCST90199934/GCST90199934_buildGRCh38.tsv.gz
Chen Y	GCST90199935	Glycohyocholate levels	7095 European	http://ftp.ebi.ac.uk/pub/databases/gwas/summary_statistics/GCST90199001-GCST90200000/GCST90199935/GCST90199935_buildGRCh38.tsv.gz
Chen Y	GCST90199936	3-methyl catechol sulfate (2) levels	6320 European	http://ftp.ebi.ac.uk/pub/databases/gwas/summary_statistics/GCST90199001-GCST90200000/GCST90199936/GCST90199936_buildGRCh38.tsv.gz
Chen Y	GCST90199937	2-aminooctanoate levels	8178 European	http://ftp.ebi.ac.uk/pub/databases/gwas/summary_statistics/GCST90199001-GCST90200000/GCST90199937/GCST90199937_buildGRCh38.tsv.gz
Chen Y	GCST90199938	3-methyl catechol sulfate (1) levels	8233 European	http://ftp.ebi.ac.uk/pub/databases/gwas/summary_statistics/GCST90199001-GCST90200000/GCST90199938/GCST90199938_buildGRCh38.tsv.gz
Chen Y	GCST90199939	4-methylcatechol sulfate levels	8229 European	http://ftp.ebi.ac.uk/pub/databases/gwas/summary_statistics/GCST90199001-GCST90200000/GCST90199939/GCST90199939_buildGRCh38.tsv.gz
Chen Y	GCST90199940	Guaiacol sulfate levels	8262 European	http://ftp.ebi.ac.uk/pub/databases/gwas/summary_statistics/GCST90199001-GCST90200000/GCST90199940/GCST90199940_buildGRCh38.tsv.gz
Chen Y	GCST90199941	Gamma-CEHC glucuronide levels	6305 European	http://ftp.ebi.ac.uk/pub/databases/gwas/summary_statistics/GCST90199001-GCST90200000/GCST90199941/GCST90199941_buildGRCh38.tsv.gz
Chen Y	GCST90199942	Dimethyl sulfone levels	7905 European	http://ftp.ebi.ac.uk/pub/databases/gwas/summary_statistics/GCST90199001-GCST90200000/GCST90199942/GCST90199942_buildGRCh38.tsv.gz
Chen Y	GCST90199943	2-piperidinone levels	8225 European	http://ftp.ebi.ac.uk/pub/databases/gwas/summary_statistics/GCST90199001-GCST90200000/GCST90199943/GCST90199943_buildGRCh38.tsv.gz
Chen Y	GCST90199944	Indolin-2-one levels	7027 European	http://ftp.ebi.ac.uk/pub/databases/gwas/summary_statistics/GCST90199001-GCST90200000/GCST90199944/GCST90199944_buildGRCh38.tsv.gz
Chen Y	GCST90199946	3-acetylphenol sulfate levels	6897 European	http://ftp.ebi.ac.uk/pub/databases/gwas/summary_statistics/GCST90199001-GCST90200000/GCST90199946/GCST90199946_buildGRCh38.tsv.gz
Chen Y	GCST90199948	S-allylcysteine levels	6857 European	http://ftp.ebi.ac.uk/pub/databases/gwas/summary_statistics/GCST90199001-GCST90200000/GCST90199948/GCST90199948_buildGRCh38.tsv.gz
Chen Y	GCST90199949	6-oxopiperidine-2-carboxylate levels	8032 European	http://ftp.ebi.ac.uk/pub/databases/gwas/summary_statistics/GCST90199001-GCST90200000/GCST90199949/GCST90199949_buildGRCh38.tsv.gz
Chen Y	GCST90199950	2-aminophenol sulfate levels	8264 European	http://ftp.ebi.ac.uk/pub/databases/gwas/summary_statistics/GCST90199001-GCST90200000/GCST90199950/GCST90199950_buildGRCh38.tsv.gz
Chen Y	GCST90199951	N-acetylalliin levels	5432 European	http://ftp.ebi.ac.uk/pub/databases/gwas/summary_statistics/GCST90199001-GCST90200000/GCST90199951/GCST90199951_buildGRCh38.tsv.gz
Chen Y	GCST90199952	2-aminoheptanoate levels	8238 European	http://ftp.ebi.ac.uk/pub/databases/gwas/summary_statistics/GCST90199001-GCST90200000/GCST90199952/GCST90199952_buildGRCh38.tsv.gz
Chen Y	GCST90199953	3-methoxytyramine sulfate levels	5419 European	http://ftp.ebi.ac.uk/pub/databases/gwas/summary_statistics/GCST90199001-GCST90200000/GCST90199953/GCST90199953_buildGRCh38.tsv.gz
Chen Y	GCST90199955	Ferulic acid 4-sulfate levels	7332 European	http://ftp.ebi.ac.uk/pub/databases/gwas/summary_statistics/GCST90199001-GCST90200000/GCST90199955/GCST90199955_buildGRCh38.tsv.gz
Chen Y	GCST90199956	1H-indole-7-acetic acid levels	5986 European	http://ftp.ebi.ac.uk/pub/databases/gwas/summary_statistics/GCST90199001-GCST90200000/GCST90199956/GCST90199956_buildGRCh38.tsv.gz
Chen Y	GCST90199957	3-(3-hydroxyphenyl)propionate sulfate levels	5773 European	http://ftp.ebi.ac.uk/pub/databases/gwas/summary_statistics/GCST90199001-GCST90200000/GCST90199957/GCST90199957_buildGRCh38.tsv.gz
Chen Y	GCST90199958	1-linolenoyl-GPC (18:3) levels	8261 European	http://ftp.ebi.ac.uk/pub/databases/gwas/summary_statistics/GCST90199001-GCST90200000/GCST90199958/GCST90199958_buildGRCh38.tsv.gz
Chen Y	GCST90199959	O-sulfo-l-tyrosine levels	8229 European	http://ftp.ebi.ac.uk/pub/databases/gwas/summary_statistics/GCST90199001-GCST90200000/GCST90199959/GCST90199959_buildGRCh38.tsv.gz
Chen Y	GCST90199960	N-formylanthranilic acid levels	7534 European	http://ftp.ebi.ac.uk/pub/databases/gwas/summary_statistics/GCST90199001-GCST90200000/GCST90199960/GCST90199960_buildGRCh38.tsv.gz
Chen Y	GCST90199961	Methionine sulfone levels	8254 European	http://ftp.ebi.ac.uk/pub/databases/gwas/summary_statistics/GCST90199001-GCST90200000/GCST90199961/GCST90199961_buildGRCh38.tsv.gz
Chen Y	GCST90199962	Acisoga levels	7489 European	http://ftp.ebi.ac.uk/pub/databases/gwas/summary_statistics/GCST90199001-GCST90200000/GCST90199962/GCST90199962_buildGRCh38.tsv.gz
Chen Y	GCST90199963	17alpha-hydroxypregnanolone glucuronide levels	5582 European	http://ftp.ebi.ac.uk/pub/databases/gwas/summary_statistics/GCST90199001-GCST90200000/GCST90199963/GCST90199963_buildGRCh38.tsv.gz
Chen Y	GCST90199964	Etiocholanolone glucuronide levels	7821 European	http://ftp.ebi.ac.uk/pub/databases/gwas/summary_statistics/GCST90199001-GCST90200000/GCST90199964/GCST90199964_buildGRCh38.tsv.gz
Chen Y	GCST90199965	Fructosyllysine levels	8238 European	http://ftp.ebi.ac.uk/pub/databases/gwas/summary_statistics/GCST90199001-GCST90200000/GCST90199965/GCST90199965_buildGRCh38.tsv.gz
Chen Y	GCST90199966	1-(1-enyl-oleoyl)-GPE (p-18:1) levels	8157 European	http://ftp.ebi.ac.uk/pub/databases/gwas/summary_statistics/GCST90199001-GCST90200000/GCST90199966/GCST90199966_buildGRCh38.tsv.gz
Chen Y	GCST90199967	N-acetyltaurine levels	8160 European	http://ftp.ebi.ac.uk/pub/databases/gwas/summary_statistics/GCST90199001-GCST90200000/GCST90199967/GCST90199967_buildGRCh38.tsv.gz
Chen Y	GCST90199968	1-palmitoyl-GPG (16:0) levels	7708 European	http://ftp.ebi.ac.uk/pub/databases/gwas/summary_statistics/GCST90199001-GCST90200000/GCST90199968/GCST90199968_buildGRCh38.tsv.gz
Chen Y	GCST90199969	1-oleoyl-GPG (18:1) levels	6990 European	http://ftp.ebi.ac.uk/pub/databases/gwas/summary_statistics/GCST90199001-GCST90200000/GCST90199969/GCST90199969_buildGRCh38.tsv.gz
Chen Y	GCST90199970	Octadecenedioylcarnitine (C18:1-DC) levels	8245 European	http://ftp.ebi.ac.uk/pub/databases/gwas/summary_statistics/GCST90199001-GCST90200000/GCST90199970/GCST90199970_buildGRCh38.tsv.gz
Chen Y	GCST90199971	3-methylglutarylcarnitine (2) levels	8220 European	http://ftp.ebi.ac.uk/pub/databases/gwas/summary_statistics/GCST90199001-GCST90200000/GCST90199971/GCST90199971_buildGRCh38.tsv.gz
Chen Y	GCST90199973	Methyl glucopyranoside (alpha + beta) levels	7973 European	http://ftp.ebi.ac.uk/pub/databases/gwas/summary_statistics/GCST90199001-GCST90200000/GCST90199973/GCST90199973_buildGRCh38.tsv.gz
Chen Y	GCST90199974	9-hydroxystearate levels	7474 European	http://ftp.ebi.ac.uk/pub/databases/gwas/summary_statistics/GCST90199001-GCST90200000/GCST90199974/GCST90199974_buildGRCh38.tsv.gz
Chen Y	GCST90199976	1-dihomo-linolenylglycerol (20:3) levels	6470 European	http://ftp.ebi.ac.uk/pub/databases/gwas/summary_statistics/GCST90199001-GCST90200000/GCST90199976/GCST90199976_buildGRCh38.tsv.gz
Chen Y	GCST90199977	4-hydroxychlorothalonil levels	8216 European	http://ftp.ebi.ac.uk/pub/databases/gwas/summary_statistics/GCST90199001-GCST90200000/GCST90199977/GCST90199977_buildGRCh38.tsv.gz
Chen Y	GCST90199978	Vanillactate levels	7935 European	http://ftp.ebi.ac.uk/pub/databases/gwas/summary_statistics/GCST90199001-GCST90200000/GCST90199978/GCST90199978_buildGRCh38.tsv.gz
Chen Y	GCST90199979	Carnitine C14:1 levels	8257 European	http://ftp.ebi.ac.uk/pub/databases/gwas/summary_statistics/GCST90199001-GCST90200000/GCST90199979/GCST90199979_buildGRCh38.tsv.gz
Chen Y	GCST90199980	N-formylphenylalanine levels	7229 European	http://ftp.ebi.ac.uk/pub/databases/gwas/summary_statistics/GCST90199001-GCST90200000/GCST90199980/GCST90199980_buildGRCh38.tsv.gz
Chen Y	GCST90199981	2-acetamidophenol sulfate levels	6984 European	http://ftp.ebi.ac.uk/pub/databases/gwas/summary_statistics/GCST90199001-GCST90200000/GCST90199981/GCST90199981_buildGRCh38.tsv.gz
Chen Y	GCST90199982	4-vinylguaiacol sulfate levels	7592 European	http://ftp.ebi.ac.uk/pub/databases/gwas/summary_statistics/GCST90199001-GCST90200000/GCST90199982/GCST90199982_buildGRCh38.tsv.gz
Chen Y	GCST90199984	Vanillic alcohol sulfate levels	5076 European	http://ftp.ebi.ac.uk/pub/databases/gwas/summary_statistics/GCST90199001-GCST90200000/GCST90199984/GCST90199984_buildGRCh38.tsv.gz
Chen Y	GCST90199985	Methyl-4-hydroxybenzoate sulfate levels	8285 European	http://ftp.ebi.ac.uk/pub/databases/gwas/summary_statistics/GCST90199001-GCST90200000/GCST90199985/GCST90199985_buildGRCh38.tsv.gz
Chen Y	GCST90199986	Eugenol sulfate levels	7063 European	http://ftp.ebi.ac.uk/pub/databases/gwas/summary_statistics/GCST90199001-GCST90200000/GCST90199986/GCST90199986_buildGRCh38.tsv.gz
Chen Y	GCST90199987	2-methoxyresorcinol sulfate levels	5897 European	http://ftp.ebi.ac.uk/pub/databases/gwas/summary_statistics/GCST90199001-GCST90200000/GCST90199987/GCST90199987_buildGRCh38.tsv.gz
Chen Y	GCST90199988	Tyramine O-sulfate levels	7254 European	http://ftp.ebi.ac.uk/pub/databases/gwas/summary_statistics/GCST90199001-GCST90200000/GCST90199988/GCST90199988_buildGRCh38.tsv.gz
Chen Y	GCST90199989	4-methylguaiacol sulfate levels	7141 European	http://ftp.ebi.ac.uk/pub/databases/gwas/summary_statistics/GCST90199001-GCST90200000/GCST90199989/GCST90199989_buildGRCh38.tsv.gz
Chen Y	GCST90199990	3-hydroxypyridine sulfate levels	8270 European	http://ftp.ebi.ac.uk/pub/databases/gwas/summary_statistics/GCST90199001-GCST90200000/GCST90199990/GCST90199990_buildGRCh38.tsv.gz
Chen Y	GCST90199991	Arabonate/xylonate levels	8211 European	http://ftp.ebi.ac.uk/pub/databases/gwas/summary_statistics/GCST90199001-GCST90200000/GCST90199991/GCST90199991_buildGRCh38.tsv.gz
Chen Y	GCST90199992	Octadecanedioylcarnitine (C18-DC) levels	8049 European	http://ftp.ebi.ac.uk/pub/databases/gwas/summary_statistics/GCST90199001-GCST90200000/GCST90199992/GCST90199992_buildGRCh38.tsv.gz
Chen Y	GCST90199993	Phenylacetylcarnitine levels	8127 European	http://ftp.ebi.ac.uk/pub/databases/gwas/summary_statistics/GCST90199001-GCST90200000/GCST90199993/GCST90199993_buildGRCh38.tsv.gz
Chen Y	GCST90199994	Ethylparaben sulfate levels	6408 European	http://ftp.ebi.ac.uk/pub/databases/gwas/summary_statistics/GCST90199001-GCST90200000/GCST90199994/GCST90199994_buildGRCh38.tsv.gz
Chen Y	GCST90199997	Behenoyl sphingomyelin (d18:1/22:0) levels	8260 European	http://ftp.ebi.ac.uk/pub/databases/gwas/summary_statistics/GCST90199001-GCST90200000/GCST90199997/GCST90199997_buildGRCh38.tsv.gz
Chen Y	GCST90199998	Propyl 4-hydroxybenzoate sulfate levels	7855 European	http://ftp.ebi.ac.uk/pub/databases/gwas/summary_statistics/GCST90199001-GCST90200000/GCST90199998/GCST90199998_buildGRCh38.tsv.gz
Chen Y	GCST90199999	4-methoxyphenol sulfate levels	7500 European	http://ftp.ebi.ac.uk/pub/databases/gwas/summary_statistics/GCST90199001-GCST90200000/GCST90199999/GCST90199999_buildGRCh38.tsv.gz
Chen Y	GCST90200000	Umbelliferone sulfate levels	5598 European	http://ftp.ebi.ac.uk/pub/databases/gwas/summary_statistics/GCST90199001-GCST90200000/GCST90200000/GCST90200000_buildGRCh38.tsv.gz
Chen Y	GCST90200002	6-hydroxyindole sulfate levels	8229 European	http://ftp.ebi.ac.uk/pub/databases/gwas/summary_statistics/GCST90200001-GCST90201000/GCST90200002/GCST90200002_buildGRCh38.tsv.gz
Chen Y	GCST90200003	P-cresol glucuronide levels	7969 European	http://ftp.ebi.ac.uk/pub/databases/gwas/summary_statistics/GCST90200001-GCST90201000/GCST90200003/GCST90200003_buildGRCh38.tsv.gz
Chen Y	GCST90200004	N-carbamoylalanine levels	7315 European	http://ftp.ebi.ac.uk/pub/databases/gwas/summary_statistics/GCST90200001-GCST90201000/GCST90200004/GCST90200004_buildGRCh38.tsv.gz
Chen Y	GCST90200005	Citraconate/glutaconate levels	8263 European	http://ftp.ebi.ac.uk/pub/databases/gwas/summary_statistics/GCST90200001-GCST90201000/GCST90200005/GCST90200005_buildGRCh38.tsv.gz
Chen Y	GCST90200007	3-methoxycatechol sulfate (2) levels	7286 European	http://ftp.ebi.ac.uk/pub/databases/gwas/summary_statistics/GCST90200001-GCST90201000/GCST90200007/GCST90200007_buildGRCh38.tsv.gz
Chen Y	GCST90200008	C-glycosyltryptophan levels	8204 European	http://ftp.ebi.ac.uk/pub/databases/gwas/summary_statistics/GCST90200001-GCST90201000/GCST90200008/GCST90200008_buildGRCh38.tsv.gz
Chen Y	GCST90200009	3-methoxycatechol sulfate (1) levels	8194 European	http://ftp.ebi.ac.uk/pub/databases/gwas/summary_statistics/GCST90200001-GCST90201000/GCST90200009/GCST90200009_buildGRCh38.tsv.gz
Chen Y	GCST90200011	Arabitol/xylitol levels	8219 European	http://ftp.ebi.ac.uk/pub/databases/gwas/summary_statistics/GCST90200001-GCST90201000/GCST90200011/GCST90200011_buildGRCh38.tsv.gz
Chen Y	GCST90200012	3-hydroxyhexanoate levels	8268 European	http://ftp.ebi.ac.uk/pub/databases/gwas/summary_statistics/GCST90200001-GCST90201000/GCST90200012/GCST90200012_buildGRCh38.tsv.gz
Chen Y	GCST90200014	3beta-hydroxy-5-cholestenoate levels	8259 European	http://ftp.ebi.ac.uk/pub/databases/gwas/summary_statistics/GCST90200001-GCST90201000/GCST90200014/GCST90200014_buildGRCh38.tsv.gz
Chen Y	GCST90200015	N-acetylkynurenine (2) levels	6193 European	http://ftp.ebi.ac.uk/pub/databases/gwas/summary_statistics/GCST90200001-GCST90201000/GCST90200015/GCST90200015_buildGRCh38.tsv.gz
Chen Y	GCST90200016	Dopamine 4-sulfate levels	6888 European	http://ftp.ebi.ac.uk/pub/databases/gwas/summary_statistics/GCST90200001-GCST90201000/GCST90200016/GCST90200016_buildGRCh38.tsv.gz
Chen Y	GCST90200018	Adipoylcarnitine (C6-DC) levels	8216 European	http://ftp.ebi.ac.uk/pub/databases/gwas/summary_statistics/GCST90200001-GCST90201000/GCST90200018/GCST90200018_buildGRCh38.tsv.gz
Chen Y	GCST90200019	Dopamine 3-o-sulfate levels	8252 European	http://ftp.ebi.ac.uk/pub/databases/gwas/summary_statistics/GCST90200001-GCST90201000/GCST90200019/GCST90200019_buildGRCh38.tsv.gz
Chen Y	GCST90200020	Lignoceroyl sphingomyelin (d18:1/24:0) levels	8250 European	http://ftp.ebi.ac.uk/pub/databases/gwas/summary_statistics/GCST90200001-GCST90201000/GCST90200020/GCST90200020_buildGRCh38.tsv.gz
Chen Y	GCST90200021	N-acetylglucosamine/n-acetylgalactosamine levels	7940 European	http://ftp.ebi.ac.uk/pub/databases/gwas/summary_statistics/GCST90200001-GCST90201000/GCST90200021/GCST90200021_buildGRCh38.tsv.gz
Chen Y	GCST90200022	Glycochenodeoxycholate 3-sulfate levels	8123 European	http://ftp.ebi.ac.uk/pub/databases/gwas/summary_statistics/GCST90200001-GCST90201000/GCST90200022/GCST90200022_buildGRCh38.tsv.gz
Chen Y	GCST90200024	Taurodeoxycholic acid 3-sulfate levels	7333 European	http://ftp.ebi.ac.uk/pub/databases/gwas/summary_statistics/GCST90200001-GCST90201000/GCST90200024/GCST90200024_buildGRCh38.tsv.gz
Chen Y	GCST90200025	Phenol glucuronide levels	4466 European	http://ftp.ebi.ac.uk/pub/databases/gwas/summary_statistics/GCST90200001-GCST90201000/GCST90200025/GCST90200025_buildGRCh38.tsv.gz
Chen Y	GCST90200026	Glycodeoxycholate 3-sulfate levels	8066 European	http://ftp.ebi.ac.uk/pub/databases/gwas/summary_statistics/GCST90200001-GCST90201000/GCST90200026/GCST90200026_buildGRCh38.tsv.gz
Chen Y	GCST90200027	4-hydroxyphenylacetoylcarnitine levels	7523 European	http://ftp.ebi.ac.uk/pub/databases/gwas/summary_statistics/GCST90200001-GCST90201000/GCST90200027/GCST90200027_buildGRCh38.tsv.gz
Chen Y	GCST90200028	1-stearoyl-2-oleoyl-gpc (18:0/18:1) levels	8257 European	http://ftp.ebi.ac.uk/pub/databases/gwas/summary_statistics/GCST90200001-GCST90201000/GCST90200028/GCST90200028_buildGRCh38.tsv.gz
Chen Y	GCST90200029	Linoleoyl ethanolamide levels	7214 European	http://ftp.ebi.ac.uk/pub/databases/gwas/summary_statistics/GCST90200001-GCST90201000/GCST90200029/GCST90200029_buildGRCh38.tsv.gz
Chen Y	GCST90200031	Nonanoylcarnitine (C9) levels	7669 European	http://ftp.ebi.ac.uk/pub/databases/gwas/summary_statistics/GCST90200001-GCST90201000/GCST90200031/GCST90200031_buildGRCh38.tsv.gz
Chen Y	GCST90200032	2-hydroxybutyrate/2-hydroxyisobutyrate levels	8215 European	http://ftp.ebi.ac.uk/pub/databases/gwas/summary_statistics/GCST90200001-GCST90201000/GCST90200032/GCST90200032_buildGRCh38.tsv.gz
Chen Y	GCST90200034	Tricosanoyl sphingomyelin (d18:1/23:0) levels	8257 European	http://ftp.ebi.ac.uk/pub/databases/gwas/summary_statistics/GCST90200001-GCST90201000/GCST90200034/GCST90200034_buildGRCh38.tsv.gz
Chen Y	GCST90200035	Palmitoyl dihydrosphingomyelin (d18:0/16:0) levels	8269 European	http://ftp.ebi.ac.uk/pub/databases/gwas/summary_statistics/GCST90200001-GCST90201000/GCST90200035/GCST90200035_buildGRCh38.tsv.gz
Chen Y	GCST90200036	1-palmitoleoylglycerol (16:1) levels	6432 European	http://ftp.ebi.ac.uk/pub/databases/gwas/summary_statistics/GCST90200001-GCST90201000/GCST90200036/GCST90200036_buildGRCh38.tsv.gz
Chen Y	GCST90200037	1-stearoyl-2-linoleoyl-gpc (18:0/18:2) levels	8231 European	http://ftp.ebi.ac.uk/pub/databases/gwas/summary_statistics/GCST90200001-GCST90201000/GCST90200037/GCST90200037_buildGRCh38.tsv.gz
Chen Y	GCST90200038	1-palmitoyl-2-palmitoleoyl-gpc (16:0/16:1) levels	8276 European	http://ftp.ebi.ac.uk/pub/databases/gwas/summary_statistics/GCST90200001-GCST90201000/GCST90200038/GCST90200038_buildGRCh38.tsv.gz
Chen Y	GCST90200039	1-stearoyl-2-linoleoyl-GPE (18:0/18:2) levels	8241 European	http://ftp.ebi.ac.uk/pub/databases/gwas/summary_statistics/GCST90200001-GCST90201000/GCST90200039/GCST90200039_buildGRCh38.tsv.gz
Chen Y	GCST90200041	1-palmitoyl-2-stearoyl-gpc (16:0/18:0) levels	8271 European	http://ftp.ebi.ac.uk/pub/databases/gwas/summary_statistics/GCST90200001-GCST90201000/GCST90200041/GCST90200041_buildGRCh38.tsv.gz
Chen Y	GCST90200042	Oleate/vaccenate (18:1) levels	8230 European	http://ftp.ebi.ac.uk/pub/databases/gwas/summary_statistics/GCST90200001-GCST90201000/GCST90200042/GCST90200042_buildGRCh38.tsv.gz
Chen Y	GCST90200043	1-palmitoyl-2-docosahexaenoyl-gpc (16:0/22:6) levels	8256 European	http://ftp.ebi.ac.uk/pub/databases/gwas/summary_statistics/GCST90200001-GCST90201000/GCST90200043/GCST90200043_buildGRCh38.tsv.gz
Chen Y	GCST90200044	1-(1-enyl-stearoyl)-2-oleoyl-GPE (p-18:0/18:1) levels	8258 European	http://ftp.ebi.ac.uk/pub/databases/gwas/summary_statistics/GCST90200001-GCST90201000/GCST90200044/GCST90200044_buildGRCh38.tsv.gz
Chen Y	GCST90200045	1-stearoyl-2-arachidonoyl-GPE (18:0/20:4) levels	8259 European	http://ftp.ebi.ac.uk/pub/databases/gwas/summary_statistics/GCST90200001-GCST90201000/GCST90200045/GCST90200045_buildGRCh38.tsv.gz
Chen Y	GCST90200046	1-stearoyl-2-docosahexaenoyl-gpc (18:0/22:6) levels	8257 European	http://ftp.ebi.ac.uk/pub/databases/gwas/summary_statistics/GCST90200001-GCST90201000/GCST90200046/GCST90200046_buildGRCh38.tsv.gz
Chen Y	GCST90200048	1-(1-enyl-palmitoyl)-2-arachidonoyl-GPE (p-16:0/20:4) levels	8262 European	http://ftp.ebi.ac.uk/pub/databases/gwas/summary_statistics/GCST90200001-GCST90201000/GCST90200048/GCST90200048_buildGRCh38.tsv.gz
Chen Y	GCST90200049	Myristoyl dihydrosphingomyelin (d18:0/14:0) levels	8254 European	http://ftp.ebi.ac.uk/pub/databases/gwas/summary_statistics/GCST90200001-GCST90201000/GCST90200049/GCST90200049_buildGRCh38.tsv.gz
Chen Y	GCST90200050	5-hydroxyindole sulfate levels	6163 European	http://ftp.ebi.ac.uk/pub/databases/gwas/summary_statistics/GCST90200001-GCST90201000/GCST90200050/GCST90200050_buildGRCh38.tsv.gz
Chen Y	GCST90200051	1-palmitoyl-2-dihomo-linolenoyl-GPC (16:0/20:3n3 or 6) levels	8230 European	http://ftp.ebi.ac.uk/pub/databases/gwas/summary_statistics/GCST90200001-GCST90201000/GCST90200051/GCST90200051_buildGRCh38.tsv.gz
Chen Y	GCST90200052	1-(1-enyl-palmitoyl)-2-arachidonoyl-gpc (p-16:0/20:4) levels	8251 European	http://ftp.ebi.ac.uk/pub/databases/gwas/summary_statistics/GCST90200001-GCST90201000/GCST90200052/GCST90200052_buildGRCh38.tsv.gz
Chen Y	GCST90200054	1-palmitoyl-2-arachidonoyl-GPE (16:0/20:4) levels	8257 European	http://ftp.ebi.ac.uk/pub/databases/gwas/summary_statistics/GCST90200001-GCST90201000/GCST90200054/GCST90200054_buildGRCh38.tsv.gz
Chen Y	GCST90200055	Lactosyl-N-palmitoyl-sphingosine (d18:1/16:0) levels	8266 European	http://ftp.ebi.ac.uk/pub/databases/gwas/summary_statistics/GCST90200001-GCST90201000/GCST90200055/GCST90200055_buildGRCh38.tsv.gz
Chen Y	GCST90200057	1-(1-enyl-palmitoyl)-2-oleoyl-gpc (p-16:0/18:1) levels	8222 European	http://ftp.ebi.ac.uk/pub/databases/gwas/summary_statistics/GCST90200001-GCST90201000/GCST90200057/GCST90200057_buildGRCh38.tsv.gz
Chen Y	GCST90200058	1-(1-enyl-stearoyl)-2-arachidonoyl-GPE (p-18:0/20:4) levels	8254 European	http://ftp.ebi.ac.uk/pub/databases/gwas/summary_statistics/GCST90200001-GCST90201000/GCST90200058/GCST90200058_buildGRCh38.tsv.gz
Chen Y	GCST90200059	Behenoyl dihydrosphingomyelin (d18:0/22:0) levels	8275 European	http://ftp.ebi.ac.uk/pub/databases/gwas/summary_statistics/GCST90200001-GCST90201000/GCST90200059/GCST90200059_buildGRCh38.tsv.gz
Chen Y	GCST90200060	1-(1-enyl-palmitoyl)-2-linoleoyl-GPC (p-16:0/18:2) levels	8260 European	http://ftp.ebi.ac.uk/pub/databases/gwas/summary_statistics/GCST90200001-GCST90201000/GCST90200060/GCST90200060_buildGRCh38.tsv.gz
Chen Y	GCST90200061	1-(1-enyl-palmitoyl)-2-oleoyl-GPE (p-16:0/18:1) levels	8264 European	http://ftp.ebi.ac.uk/pub/databases/gwas/summary_statistics/GCST90200001-GCST90201000/GCST90200061/GCST90200061_buildGRCh38.tsv.gz
Chen Y	GCST90200062	1-palmitoyl-2-arachidonoyl-GPI (16:0/20:4) levels	8057 European	http://ftp.ebi.ac.uk/pub/databases/gwas/summary_statistics/GCST90200001-GCST90201000/GCST90200062/GCST90200062_buildGRCh38.tsv.gz
Chen Y	GCST90200063	1-palmitoyl-2-docosahexaenoyl-GPE (16:0/22:6) levels	8262 European	http://ftp.ebi.ac.uk/pub/databases/gwas/summary_statistics/GCST90200001-GCST90201000/GCST90200063/GCST90200063_buildGRCh38.tsv.gz
Chen Y	GCST90200064	N-palmitoyl-sphinganine (d18:0/16:0) levels	8208 European	http://ftp.ebi.ac.uk/pub/databases/gwas/summary_statistics/GCST90200001-GCST90201000/GCST90200064/GCST90200064_buildGRCh38.tsv.gz
Chen Y	GCST90200065	1-stearoyl-2-docosahexaenoyl-GPE (18:0/22:6) levels	8251 European	http://ftp.ebi.ac.uk/pub/databases/gwas/summary_statistics/GCST90200001-GCST90201000/GCST90200065/GCST90200065_buildGRCh38.tsv.gz
Chen Y	GCST90200066	Gamma-tocopherol/beta-tocopherol levels	8231 European	http://ftp.ebi.ac.uk/pub/databases/gwas/summary_statistics/GCST90200001-GCST90201000/GCST90200066/GCST90200066_buildGRCh38.tsv.gz
Chen Y	GCST90200067	1-stearoyl-2-linoleoyl-GPI (18:0/18:2) levels	8113 European	http://ftp.ebi.ac.uk/pub/databases/gwas/summary_statistics/GCST90200001-GCST90201000/GCST90200067/GCST90200067_buildGRCh38.tsv.gz
Chen Y	GCST90200069	Phenylacetylglutamate levels	6227 European	http://ftp.ebi.ac.uk/pub/databases/gwas/summary_statistics/GCST90200001-GCST90201000/GCST90200069/GCST90200069_buildGRCh38.tsv.gz
Chen Y	GCST90200070	1-(1-enyl-palmitoyl)-2-palmitoleoyl-GPC (P-16:0/16:1) levels	8083 European	http://ftp.ebi.ac.uk/pub/databases/gwas/summary_statistics/GCST90200001-GCST90201000/GCST90200070/GCST90200070_buildGRCh38.tsv.gz
Chen Y	GCST90200071	Palmitoylcholine levels	8209 European	http://ftp.ebi.ac.uk/pub/databases/gwas/summary_statistics/GCST90200001-GCST90201000/GCST90200071/GCST90200071_buildGRCh38.tsv.gz
Chen Y	GCST90200072	Thioproline levels	8226 European	http://ftp.ebi.ac.uk/pub/databases/gwas/summary_statistics/GCST90200001-GCST90201000/GCST90200072/GCST90200072_buildGRCh38.tsv.gz
Chen Y	GCST90200073	1-linoleoyl-2-arachidonoyl-GPC (18:2/20:4n6) levels	8063 European	http://ftp.ebi.ac.uk/pub/databases/gwas/summary_statistics/GCST90200001-GCST90201000/GCST90200073/GCST90200073_buildGRCh38.tsv.gz
Chen Y	GCST90200074	1-linoleoyl-GPG (18:2) levels	8115 European	http://ftp.ebi.ac.uk/pub/databases/gwas/summary_statistics/GCST90200001-GCST90201000/GCST90200074/GCST90200074_buildGRCh38.tsv.gz
Chen Y	GCST90200075	1-(1-enyl-palmitoyl)-2-linoleoyl-GPE (p-16:0/18:2) levels	8254 European	http://ftp.ebi.ac.uk/pub/databases/gwas/summary_statistics/GCST90200001-GCST90201000/GCST90200075/GCST90200075_buildGRCh38.tsv.gz
Chen Y	GCST90200076	1-(1-enyl-stearoyl)-2-linoleoyl-GPE (p-18:0/18:2) levels	8261 European	http://ftp.ebi.ac.uk/pub/databases/gwas/summary_statistics/GCST90200001-GCST90201000/GCST90200076/GCST90200076_buildGRCh38.tsv.gz
Chen Y	GCST90200077	1-stearoyl-2-oleoyl-GPI (18:0/18:1) levels	8111 European	http://ftp.ebi.ac.uk/pub/databases/gwas/summary_statistics/GCST90200001-GCST90201000/GCST90200077/GCST90200077_buildGRCh38.tsv.gz
Chen Y	GCST90200078	1-myristoyl-2-arachidonoyl-GPC (14:0/20:4) levels	8264 European	http://ftp.ebi.ac.uk/pub/databases/gwas/summary_statistics/GCST90200001-GCST90201000/GCST90200078/GCST90200078_buildGRCh38.tsv.gz
Chen Y	GCST90200079	1-oleoyl-2-arachidonoyl-GPE (18:1/20:4) levels	8121 European	http://ftp.ebi.ac.uk/pub/databases/gwas/summary_statistics/GCST90200001-GCST90201000/GCST90200079/GCST90200079_buildGRCh38.tsv.gz
Chen Y	GCST90200080	1-palmitoyl-2-oleoyl-GPI (16:0/18:1) levels	8123 European	http://ftp.ebi.ac.uk/pub/databases/gwas/summary_statistics/GCST90200001-GCST90201000/GCST90200080/GCST90200080_buildGRCh38.tsv.gz
Chen Y	GCST90200081	1-oleoyl-2-docosahexaenoyl-GPC (18:1/22:6) levels	8267 European	http://ftp.ebi.ac.uk/pub/databases/gwas/summary_statistics/GCST90200001-GCST90201000/GCST90200081/GCST90200081_buildGRCh38.tsv.gz
Chen Y	GCST90200082	1-oleoyl-2-linoleoyl-GPE (18:1/18:2) levels	8205 European	http://ftp.ebi.ac.uk/pub/databases/gwas/summary_statistics/GCST90200001-GCST90201000/GCST90200082/GCST90200082_buildGRCh38.tsv.gz
Chen Y	GCST90200083	1-(1-enyl-palmitoyl)-2-palmitoyl-GPC (P-16:0/16:0) levels	8266 European	http://ftp.ebi.ac.uk/pub/databases/gwas/summary_statistics/GCST90200001-GCST90201000/GCST90200083/GCST90200083_buildGRCh38.tsv.gz
Chen Y	GCST90200084	Oleoylcholine levels	8120 European	http://ftp.ebi.ac.uk/pub/databases/gwas/summary_statistics/GCST90200001-GCST90201000/GCST90200084/GCST90200084_buildGRCh38.tsv.gz
Chen Y	GCST90200085	Glycosyl-N-palmitoyl-sphingosine (d18:1/16:0) levels	8245 European	http://ftp.ebi.ac.uk/pub/databases/gwas/summary_statistics/GCST90200001-GCST90201000/GCST90200085/GCST90200085_buildGRCh38.tsv.gz
Chen Y	GCST90200086	Arachidonoylcholine levels	8170 European	http://ftp.ebi.ac.uk/pub/databases/gwas/summary_statistics/GCST90200001-GCST90201000/GCST90200086/GCST90200086_buildGRCh38.tsv.gz
Chen Y	GCST90200087	2-methylserine levels	7722 European	http://ftp.ebi.ac.uk/pub/databases/gwas/summary_statistics/GCST90200001-GCST90201000/GCST90200087/GCST90200087_buildGRCh38.tsv.gz
Chen Y	GCST90200088	(S)-3-hydroxybutyrylcarnitine levels	8249 European	http://ftp.ebi.ac.uk/pub/databases/gwas/summary_statistics/GCST90200001-GCST90201000/GCST90200088/GCST90200088_buildGRCh38.tsv.gz
Chen Y	GCST90200089	Methylsuccinoylcarnitine levels	8004 European	http://ftp.ebi.ac.uk/pub/databases/gwas/summary_statistics/GCST90200001-GCST90201000/GCST90200089/GCST90200089_buildGRCh38.tsv.gz
Chen Y	GCST90200090	Dihomo-linolenoyl-choline levels	6954 European	http://ftp.ebi.ac.uk/pub/databases/gwas/summary_statistics/GCST90200001-GCST90201000/GCST90200090/GCST90200090_buildGRCh38.tsv.gz
Chen Y	GCST90200091	Docosahexaenoylcholine levels	7440 European	http://ftp.ebi.ac.uk/pub/databases/gwas/summary_statistics/GCST90200001-GCST90201000/GCST90200091/GCST90200091_buildGRCh38.tsv.gz
Chen Y	GCST90200092	Glycocholate glucuronide (1) levels	4381 European	http://ftp.ebi.ac.uk/pub/databases/gwas/summary_statistics/GCST90200001-GCST90201000/GCST90200092/GCST90200092_buildGRCh38.tsv.gz
Chen Y	GCST90200093	Caffeic acid sulfate levels	7798 European	http://ftp.ebi.ac.uk/pub/databases/gwas/summary_statistics/GCST90200001-GCST90201000/GCST90200093/GCST90200093_buildGRCh38.tsv.gz
Chen Y	GCST90200094	Ascorbic acid 2-sulfate levels	8089 European	http://ftp.ebi.ac.uk/pub/databases/gwas/summary_statistics/GCST90200001-GCST90201000/GCST90200094/GCST90200094_buildGRCh38.tsv.gz
Chen Y	GCST90200095	1-linoleoyl-2-linolenoyl-GPC (18:2/18:3) levels	8188 European	http://ftp.ebi.ac.uk/pub/databases/gwas/summary_statistics/GCST90200001-GCST90201000/GCST90200095/GCST90200095_buildGRCh38.tsv.gz
Chen Y	GCST90200096	Catechol glucuronide levels	4698 European	http://ftp.ebi.ac.uk/pub/databases/gwas/summary_statistics/GCST90200001-GCST90201000/GCST90200096/GCST90200096_buildGRCh38.tsv.gz
Chen Y	GCST90200097	Furaneol sulfate levels	5882 European	http://ftp.ebi.ac.uk/pub/databases/gwas/summary_statistics/GCST90200001-GCST90201000/GCST90200097/GCST90200097_buildGRCh38.tsv.gz
Chen Y	GCST90200098	Ceramide (d18:1/24:1) levels	8265 European	http://ftp.ebi.ac.uk/pub/databases/gwas/summary_statistics/GCST90200001-GCST90201000/GCST90200098/GCST90200098_buildGRCh38.tsv.gz
Chen Y	GCST90200099	N-oleoylserine levels	7591 European	http://ftp.ebi.ac.uk/pub/databases/gwas/summary_statistics/GCST90200001-GCST90201000/GCST90200099/GCST90200099_buildGRCh38.tsv.gz
Chen Y	GCST90200100	Perfluorooctanesulfonate (PFOS) levels	8218 European	http://ftp.ebi.ac.uk/pub/databases/gwas/summary_statistics/GCST90200001-GCST90201000/GCST90200100/GCST90200100_buildGRCh38.tsv.gz
Chen Y	GCST90200101	Pimeloylcarnitine/3-methyladipoylcarnitine (C7-DC) levels	7837 European	http://ftp.ebi.ac.uk/pub/databases/gwas/summary_statistics/GCST90200001-GCST90201000/GCST90200101/GCST90200101_buildGRCh38.tsv.gz
Chen Y	GCST90200102	1-palmitoleoyl-2-linolenoyl-GPC (16:1/18:3) levels	7540 European	http://ftp.ebi.ac.uk/pub/databases/gwas/summary_statistics/GCST90200001-GCST90201000/GCST90200102/GCST90200102_buildGRCh38.tsv.gz
Chen Y	GCST90200103	Linoleoyl-arachidonoyl-glycerol (18:2/20:4) [1] levels	7731 European	http://ftp.ebi.ac.uk/pub/databases/gwas/summary_statistics/GCST90200001-GCST90201000/GCST90200103/GCST90200103_buildGRCh38.tsv.gz
Chen Y	GCST90200104	Hexadecadienoate (16:2n6) levels	8274 European	http://ftp.ebi.ac.uk/pub/databases/gwas/summary_statistics/GCST90200001-GCST90201000/GCST90200104/GCST90200104_buildGRCh38.tsv.gz
Chen Y	GCST90200105	Glycosyl-N-behenoyl-sphingadienine (d18:2/22:0) levels	8232 European	http://ftp.ebi.ac.uk/pub/databases/gwas/summary_statistics/GCST90200001-GCST90201000/GCST90200105/GCST90200105_buildGRCh38.tsv.gz
Chen Y	GCST90200106	4-hydroxyphenylacetylglutamine levels	7752 European	http://ftp.ebi.ac.uk/pub/databases/gwas/summary_statistics/GCST90200001-GCST90201000/GCST90200106/GCST90200106_buildGRCh38.tsv.gz
Chen Y	GCST90200107	Gamma-glutamyl-alpha-lysine levels	8250 European	http://ftp.ebi.ac.uk/pub/databases/gwas/summary_statistics/GCST90200001-GCST90201000/GCST90200107/GCST90200107_buildGRCh38.tsv.gz
Chen Y	GCST90200108	N-palmitoyl-sphingadienine (d18:2/16:0) levels	7805 European	http://ftp.ebi.ac.uk/pub/databases/gwas/summary_statistics/GCST90200001-GCST90201000/GCST90200108/GCST90200108_buildGRCh38.tsv.gz
Chen Y	GCST90200109	Linoleoyl-arachidonoyl-glycerol (18:2/20:4) [2] levels	7744 European	http://ftp.ebi.ac.uk/pub/databases/gwas/summary_statistics/GCST90200001-GCST90201000/GCST90200109/GCST90200109_buildGRCh38.tsv.gz
Chen Y	GCST90200110	Palmitoleoylcarnitine (C16:1) levels	8263 European	http://ftp.ebi.ac.uk/pub/databases/gwas/summary_statistics/GCST90200001-GCST90201000/GCST90200110/GCST90200110_buildGRCh38.tsv.gz
Chen Y	GCST90200111	N-stearoyl-sphingadienine (d18:2/18:0) levels	7229 European	http://ftp.ebi.ac.uk/pub/databases/gwas/summary_statistics/GCST90200001-GCST90201000/GCST90200111/GCST90200111_buildGRCh38.tsv.gz
Chen Y	GCST90200113	Stearoylcholine levels	7140 European	http://ftp.ebi.ac.uk/pub/databases/gwas/summary_statistics/GCST90200001-GCST90201000/GCST90200113/GCST90200113_buildGRCh38.tsv.gz
Chen Y	GCST90200114	Glycosyl-N-tricosanoyl-sphingadienine (d18:2/23:0) levels	7274 European	http://ftp.ebi.ac.uk/pub/databases/gwas/summary_statistics/GCST90200001-GCST90201000/GCST90200114/GCST90200114_buildGRCh38.tsv.gz
Chen Y	GCST90200115	N-palmitoyl-heptadecasphingosine (d17:1/16:0) levels	7141 European	http://ftp.ebi.ac.uk/pub/databases/gwas/summary_statistics/GCST90200001-GCST90201000/GCST90200115/GCST90200115_buildGRCh38.tsv.gz
Chen Y	GCST90200117	Glycosyl-N-(2-hydroxynervonoyl)-sphingosine (d18:1/24:1(2OH)) levels	8012 European	http://ftp.ebi.ac.uk/pub/databases/gwas/summary_statistics/GCST90200001-GCST90201000/GCST90200117/GCST90200117_buildGRCh38.tsv.gz
Chen Y	GCST90200120	Sphingadienine levels	4533 European	http://ftp.ebi.ac.uk/pub/databases/gwas/summary_statistics/GCST90200001-GCST90201000/GCST90200120/GCST90200120_buildGRCh38.tsv.gz
Chen Y	GCST90200122	Nisinate (24:6n3) levels	4765 European	http://ftp.ebi.ac.uk/pub/databases/gwas/summary_statistics/GCST90200001-GCST90201000/GCST90200122/GCST90200122_buildGRCh38.tsv.gz
Chen Y	GCST90200124	Sphingomyelin (d18:2/24:2) levels	8140 European	http://ftp.ebi.ac.uk/pub/databases/gwas/summary_statistics/GCST90200001-GCST90201000/GCST90200124/GCST90200124_buildGRCh38.tsv.gz
Chen Y	GCST90200126	Sphingomyelin (d18:2/23:1) levels	8267 European	http://ftp.ebi.ac.uk/pub/databases/gwas/summary_statistics/GCST90200001-GCST90201000/GCST90200126/GCST90200126_buildGRCh38.tsv.gz
Chen Y	GCST90200127	Behenoylcarnitine (C22) levels	7368 European	http://ftp.ebi.ac.uk/pub/databases/gwas/summary_statistics/GCST90200001-GCST90201000/GCST90200127/GCST90200127_buildGRCh38.tsv.gz
Chen Y	GCST90200128	Sphingomyelin (d18:2/18:1) levels	8253 European	http://ftp.ebi.ac.uk/pub/databases/gwas/summary_statistics/GCST90200001-GCST90201000/GCST90200128/GCST90200128_buildGRCh38.tsv.gz
Chen Y	GCST90200130	Linoleoylcholine levels	8193 European	http://ftp.ebi.ac.uk/pub/databases/gwas/summary_statistics/GCST90200001-GCST90201000/GCST90200130/GCST90200130_buildGRCh38.tsv.gz
Chen Y	GCST90200132	Linolenoylcarnitine (C18:3) levels	8195 European	http://ftp.ebi.ac.uk/pub/databases/gwas/summary_statistics/GCST90200001-GCST90201000/GCST90200132/GCST90200132_buildGRCh38.tsv.gz
Chen Y	GCST90200133	Heneicosapentaenoate (21:5n3) levels	4827 European	http://ftp.ebi.ac.uk/pub/databases/gwas/summary_statistics/GCST90200001-GCST90201000/GCST90200133/GCST90200133_buildGRCh38.tsv.gz
Chen Y	GCST90200135	Arachidoylcarnitine (C20) levels	7682 European	http://ftp.ebi.ac.uk/pub/databases/gwas/summary_statistics/GCST90200001-GCST90201000/GCST90200135/GCST90200135_buildGRCh38.tsv.gz
Chen Y	GCST90200136	Cerotoylcarnitine (C26) levels	8266 European	http://ftp.ebi.ac.uk/pub/databases/gwas/summary_statistics/GCST90200001-GCST90201000/GCST90200136/GCST90200136_buildGRCh38.tsv.gz
Chen Y	GCST90200137	Lignoceroylcarnitine (C24) levels	8238 European	http://ftp.ebi.ac.uk/pub/databases/gwas/summary_statistics/GCST90200001-GCST90201000/GCST90200137/GCST90200137_buildGRCh38.tsv.gz
Chen Y	GCST90200138	Docosatrienoate (22:3n6) levels	5398 European	http://ftp.ebi.ac.uk/pub/databases/gwas/summary_statistics/GCST90200001-GCST90201000/GCST90200138/GCST90200138_buildGRCh38.tsv.gz
Chen Y	GCST90200139	Dihomo-linolenoylcarnitine (C20:3n3 or 6) levels	8092 European	http://ftp.ebi.ac.uk/pub/databases/gwas/summary_statistics/GCST90200001-GCST90201000/GCST90200139/GCST90200139_buildGRCh38.tsv.gz
Chen Y	GCST90200140	Carotene diol (2) levels	8196 European	http://ftp.ebi.ac.uk/pub/databases/gwas/summary_statistics/GCST90200001-GCST90201000/GCST90200140/GCST90200140_buildGRCh38.tsv.gz
Chen Y	GCST90200141	Ethyl alpha-glucopyranoside levels	6620 European	http://ftp.ebi.ac.uk/pub/databases/gwas/summary_statistics/GCST90200001-GCST90201000/GCST90200141/GCST90200141_buildGRCh38.tsv.gz
Chen Y	GCST90200142	Carotene diol (1) levels	8256 European	http://ftp.ebi.ac.uk/pub/databases/gwas/summary_statistics/GCST90200001-GCST90201000/GCST90200142/GCST90200142_buildGRCh38.tsv.gz
Chen Y	GCST90200143	Nervonoylcarnitine (C24:1) levels	7880 European	http://ftp.ebi.ac.uk/pub/databases/gwas/summary_statistics/GCST90200001-GCST90201000/GCST90200143/GCST90200143_buildGRCh38.tsv.gz
Chen Y	GCST90200144	Dihomo-linoleoylcarnitine (C20:2) levels	7887 European	http://ftp.ebi.ac.uk/pub/databases/gwas/summary_statistics/GCST90200001-GCST90201000/GCST90200144/GCST90200144_buildGRCh38.tsv.gz
Chen Y	GCST90200146	Docosahexaenoylcarnitine (C22:6) levels	6287 European	http://ftp.ebi.ac.uk/pub/databases/gwas/summary_statistics/GCST90200001-GCST90201000/GCST90200146/GCST90200146_buildGRCh38.tsv.gz
Chen Y	GCST90200148	Eicosenoylcarnitine (C20:1) levels	8145 European	http://ftp.ebi.ac.uk/pub/databases/gwas/summary_statistics/GCST90200001-GCST90201000/GCST90200148/GCST90200148_buildGRCh38.tsv.gz
Chen Y	GCST90200149	Ximenoylcarnitine (C26:1) levels	8260 European	http://ftp.ebi.ac.uk/pub/databases/gwas/summary_statistics/GCST90200001-GCST90201000/GCST90200149/GCST90200149_buildGRCh38.tsv.gz
Chen Y	GCST90200150	Arachidonoylcarnitine (C20:4) levels	8202 European	http://ftp.ebi.ac.uk/pub/databases/gwas/summary_statistics/GCST90200001-GCST90201000/GCST90200150/GCST90200150_buildGRCh38.tsv.gz
Chen Y	GCST90200151	5-dodecenoylcarnitine (C12:1) levels	7899 European	http://ftp.ebi.ac.uk/pub/databases/gwas/summary_statistics/GCST90200001-GCST90201000/GCST90200151/GCST90200151_buildGRCh38.tsv.gz
Chen Y	GCST90200152	2-butenoylglycine levels	6253 European	http://ftp.ebi.ac.uk/pub/databases/gwas/summary_statistics/GCST90200001-GCST90201000/GCST90200152/GCST90200152_buildGRCh38.tsv.gz
Chen Y	GCST90200153	(N(1) + N(8))-acetylspermidine levels	8219 European	http://ftp.ebi.ac.uk/pub/databases/gwas/summary_statistics/GCST90200001-GCST90201000/GCST90200153/GCST90200153_buildGRCh38.tsv.gz
Chen Y	GCST90200154	Hydroxy-cmpf levels	8254 European	http://ftp.ebi.ac.uk/pub/databases/gwas/summary_statistics/GCST90200001-GCST90201000/GCST90200154/GCST90200154_buildGRCh38.tsv.gz
Chen Y	GCST90200155	2-furoylcarnitine levels	6448 European	http://ftp.ebi.ac.uk/pub/databases/gwas/summary_statistics/GCST90200001-GCST90201000/GCST90200155/GCST90200155_buildGRCh38.tsv.gz
Chen Y	GCST90200156	Cortolone glucuronide (1) levels	8152 European	http://ftp.ebi.ac.uk/pub/databases/gwas/summary_statistics/GCST90200001-GCST90201000/GCST90200156/GCST90200156_buildGRCh38.tsv.gz
Chen Y	GCST90200157	Carotene diol (3) levels	7650 European	http://ftp.ebi.ac.uk/pub/databases/gwas/summary_statistics/GCST90200001-GCST90201000/GCST90200157/GCST90200157_buildGRCh38.tsv.gz
Chen Y	GCST90200158	3-hydroxyoleoylcarnitine levels	7532 European	http://ftp.ebi.ac.uk/pub/databases/gwas/summary_statistics/GCST90200001-GCST90201000/GCST90200158/GCST90200158_buildGRCh38.tsv.gz
Chen Y	GCST90200159	Dodecenedioate (C12:1-DC) levels	8217 European	http://ftp.ebi.ac.uk/pub/databases/gwas/summary_statistics/GCST90200001-GCST90201000/GCST90200159/GCST90200159_buildGRCh38.tsv.gz
Chen Y	GCST90200160	Trans-2-hexenoylglycine levels	6545 European	http://ftp.ebi.ac.uk/pub/databases/gwas/summary_statistics/GCST90200001-GCST90201000/GCST90200160/GCST90200160_buildGRCh38.tsv.gz
Chen Y	GCST90200161	2-hydroxyarachidate levels	8170 European	http://ftp.ebi.ac.uk/pub/databases/gwas/summary_statistics/GCST90200001-GCST90201000/GCST90200161/GCST90200161_buildGRCh38.tsv.gz
Chen Y	GCST90200162	3-hydroxyphenylacetoylglutamine levels	5371 European	http://ftp.ebi.ac.uk/pub/databases/gwas/summary_statistics/GCST90200001-GCST90201000/GCST90200162/GCST90200162_buildGRCh38.tsv.gz
Chen Y	GCST90200163	Heptenedioate (C7:1-DC) levels	8128 European	http://ftp.ebi.ac.uk/pub/databases/gwas/summary_statistics/GCST90200001-GCST90201000/GCST90200163/GCST90200163_buildGRCh38.tsv.gz
Chen Y	GCST90200164	Hexadecenedioate (C16:1-DC) levels	8248 European	http://ftp.ebi.ac.uk/pub/databases/gwas/summary_statistics/GCST90200001-GCST90201000/GCST90200164/GCST90200164_buildGRCh38.tsv.gz
Chen Y	GCST90200165	Octadecenedioate (C18:1-DC) levels	8267 European	http://ftp.ebi.ac.uk/pub/databases/gwas/summary_statistics/GCST90200001-GCST90201000/GCST90200165/GCST90200165_buildGRCh38.tsv.gz
Chen Y	GCST90200166	Dihydroferulic acid sulfate levels	5188 European	http://ftp.ebi.ac.uk/pub/databases/gwas/summary_statistics/GCST90200001-GCST90201000/GCST90200166/GCST90200166_buildGRCh38.tsv.gz
Chen Y	GCST90200167	Glutamine conjugate of C7H12O2 levels	7881 European	http://ftp.ebi.ac.uk/pub/databases/gwas/summary_statistics/GCST90200001-GCST90201000/GCST90200167/GCST90200167_buildGRCh38.tsv.gz
Chen Y	GCST90200168	Hydroxyasparagine levels	8206 European	http://ftp.ebi.ac.uk/pub/databases/gwas/summary_statistics/GCST90200001-GCST90201000/GCST90200168/GCST90200168_buildGRCh38.tsv.gz
Chen Y	GCST90200170	Octadecadienedioate (C18:2-DC) levels	8231 European	http://ftp.ebi.ac.uk/pub/databases/gwas/summary_statistics/GCST90200001-GCST90201000/GCST90200170/GCST90200170_buildGRCh38.tsv.gz
Chen Y	GCST90200171	Perfluorooctanoate (PFOA) levels	8199 European	http://ftp.ebi.ac.uk/pub/databases/gwas/summary_statistics/GCST90200001-GCST90201000/GCST90200171/GCST90200171_buildGRCh38.tsv.gz
Chen Y	GCST90200172	3-carboxy-4-methyl-5-pentyl-2-furanpropionate (3-CMPFP) levels	8234 European	http://ftp.ebi.ac.uk/pub/databases/gwas/summary_statistics/GCST90200001-GCST90201000/GCST90200172/GCST90200172_buildGRCh38.tsv.gz
Chen Y	GCST90200173	Glutamine conjugate of C6H10O2 (2) levels	8233 European	http://ftp.ebi.ac.uk/pub/databases/gwas/summary_statistics/GCST90200001-GCST90201000/GCST90200173/GCST90200173_buildGRCh38.tsv.gz
Chen Y	GCST90200174	3-hydroxybutyroylglycine levels	8171 European	http://ftp.ebi.ac.uk/pub/databases/gwas/summary_statistics/GCST90200001-GCST90201000/GCST90200174/GCST90200174_buildGRCh38.tsv.gz
Chen Y	GCST90200175	Glycine conjugate of C10H14O2 (1) levels	8128 European	http://ftp.ebi.ac.uk/pub/databases/gwas/summary_statistics/GCST90200001-GCST90201000/GCST90200175/GCST90200175_buildGRCh38.tsv.gz
Chen Y	GCST90200176	Glutamine conjugate of C6H10O2 (1) levels	7980 European	http://ftp.ebi.ac.uk/pub/databases/gwas/summary_statistics/GCST90200001-GCST90201000/GCST90200176/GCST90200176_buildGRCh38.tsv.gz
Chen Y	GCST90200177	N-methylhydroxyproline levels	6902 European	http://ftp.ebi.ac.uk/pub/databases/gwas/summary_statistics/GCST90200001-GCST90201000/GCST90200177/GCST90200177_buildGRCh38.tsv.gz
Chen Y	GCST90200178	Glucuronide of C10H18O2 (7) levels	6090 European	http://ftp.ebi.ac.uk/pub/databases/gwas/summary_statistics/GCST90200001-GCST90201000/GCST90200178/GCST90200178_buildGRCh38.tsv.gz
Chen Y	GCST90200179	Glyco-beta-muricholate levels	7206 European	http://ftp.ebi.ac.uk/pub/databases/gwas/summary_statistics/GCST90200001-GCST90201000/GCST90200179/GCST90200179_buildGRCh38.tsv.gz
Chen Y	GCST90200180	Glucuronide of C12H22O4 (1) levels	5831 European	http://ftp.ebi.ac.uk/pub/databases/gwas/summary_statistics/GCST90200001-GCST90201000/GCST90200180/GCST90200180_buildGRCh38.tsv.gz
Chen Y	GCST90200182	Glycine conjugate of C10H12O2 levels	6177 European	http://ftp.ebi.ac.uk/pub/databases/gwas/summary_statistics/GCST90200001-GCST90201000/GCST90200182/GCST90200182_buildGRCh38.tsv.gz
Chen Y	GCST90200183	N-acetyl-2-aminooctanoate levels	8253 European	http://ftp.ebi.ac.uk/pub/databases/gwas/summary_statistics/GCST90200001-GCST90201000/GCST90200183/GCST90200183_buildGRCh38.tsv.gz
Chen Y	GCST90200184	3-formylindole levels	8256 European	http://ftp.ebi.ac.uk/pub/databases/gwas/summary_statistics/GCST90200001-GCST90201000/GCST90200184/GCST90200184_buildGRCh38.tsv.gz
Chen Y	GCST90200185	Gamma-glutamylcitrulline levels	8163 European	http://ftp.ebi.ac.uk/pub/databases/gwas/summary_statistics/GCST90200001-GCST90201000/GCST90200185/GCST90200185_buildGRCh38.tsv.gz
Chen Y	GCST90200186	8-methoxykynurenate levels	6938 European	http://ftp.ebi.ac.uk/pub/databases/gwas/summary_statistics/GCST90200001-GCST90201000/GCST90200186/GCST90200186_buildGRCh38.tsv.gz
Chen Y	GCST90200187	Tetradecadienoate (14:2) levels	8255 European	http://ftp.ebi.ac.uk/pub/databases/gwas/summary_statistics/GCST90200001-GCST90201000/GCST90200187/GCST90200187_buildGRCh38.tsv.gz
Chen Y	GCST90200188	3-amino-2-piperidone levels	8237 European	http://ftp.ebi.ac.uk/pub/databases/gwas/summary_statistics/GCST90200001-GCST90201000/GCST90200188/GCST90200188_buildGRCh38.tsv.gz
Chen Y	GCST90200189	Glucuronide of piperine metabolite C17H21NO3 (3) levels	6512 European	http://ftp.ebi.ac.uk/pub/databases/gwas/summary_statistics/GCST90200001-GCST90201000/GCST90200189/GCST90200189_buildGRCh38.tsv.gz
Chen Y	GCST90200190	Dodecadienoate (12:2) levels	8244 European	http://ftp.ebi.ac.uk/pub/databases/gwas/summary_statistics/GCST90200001-GCST90201000/GCST90200190/GCST90200190_buildGRCh38.tsv.gz
Chen Y	GCST90200191	N-lactoyl tyrosine levels	6389 European	http://ftp.ebi.ac.uk/pub/databases/gwas/summary_statistics/GCST90200001-GCST90201000/GCST90200191/GCST90200191_buildGRCh38.tsv.gz
Chen Y	GCST90200193	Ethyl beta-glucopyranoside levels	8152 European	http://ftp.ebi.ac.uk/pub/databases/gwas/summary_statistics/GCST90200001-GCST90201000/GCST90200193/GCST90200193_buildGRCh38.tsv.gz
Chen Y	GCST90200194	N-lactoyl phenylalanine levels	8223 European	http://ftp.ebi.ac.uk/pub/databases/gwas/summary_statistics/GCST90200001-GCST90201000/GCST90200194/GCST90200194_buildGRCh38.tsv.gz
Chen Y	GCST90200195	N-acetyl-isoputreanine levels	8236 European	http://ftp.ebi.ac.uk/pub/databases/gwas/summary_statistics/GCST90200001-GCST90201000/GCST90200195/GCST90200195_buildGRCh38.tsv.gz
Chen Y	GCST90200197	N-lactoyl isoleucine levels	7526 European	http://ftp.ebi.ac.uk/pub/databases/gwas/summary_statistics/GCST90200001-GCST90201000/GCST90200197/GCST90200197_buildGRCh38.tsv.gz
Chen Y	GCST90200198	2-hydroxysebacate levels	7865 European	http://ftp.ebi.ac.uk/pub/databases/gwas/summary_statistics/GCST90200001-GCST90201000/GCST90200198/GCST90200198_buildGRCh38.tsv.gz
Chen Y	GCST90200199	Ascorbic acid 3-sulfate levels	8186 European	http://ftp.ebi.ac.uk/pub/databases/gwas/summary_statistics/GCST90200001-GCST90201000/GCST90200199/GCST90200199_buildGRCh38.tsv.gz
Chen Y	GCST90200200	N-lactoyl valine levels	8133 European	http://ftp.ebi.ac.uk/pub/databases/gwas/summary_statistics/GCST90200001-GCST90201000/GCST90200200/GCST90200200_buildGRCh38.tsv.gz
Chen Y	GCST90200201	6-bromotryptophan levels	8214 European	http://ftp.ebi.ac.uk/pub/databases/gwas/summary_statistics/GCST90200001-GCST90201000/GCST90200201/GCST90200201_buildGRCh38.tsv.gz
Chen Y	GCST90200202	Delta-CEHC levels	6233 European	http://ftp.ebi.ac.uk/pub/databases/gwas/summary_statistics/GCST90200001-GCST90201000/GCST90200202/GCST90200202_buildGRCh38.tsv.gz
Chen Y	GCST90200203	Indoleacetoylcarnitine levels	7777 European	http://ftp.ebi.ac.uk/pub/databases/gwas/summary_statistics/GCST90200001-GCST90201000/GCST90200203/GCST90200203_buildGRCh38.tsv.gz
Chen Y	GCST90200204	N-acetyl leucine levels	7646 European	http://ftp.ebi.ac.uk/pub/databases/gwas/summary_statistics/GCST90200001-GCST90201000/GCST90200204/GCST90200204_buildGRCh38.tsv.gz
Chen Y	GCST90200205	3-indoleglyoxylic acid levels	7848 European	http://ftp.ebi.ac.uk/pub/databases/gwas/summary_statistics/GCST90200001-GCST90201000/GCST90200205/GCST90200205_buildGRCh38.tsv.gz
Chen Y	GCST90200206	Sulfate of piperine metabolite C18H21NO3 (1) levels	7021 European	http://ftp.ebi.ac.uk/pub/databases/gwas/summary_statistics/GCST90200001-GCST90201000/GCST90200206/GCST90200206_buildGRCh38.tsv.gz
Chen Y	GCST90200207	Methyl vanillate sulfate levels	4303 European	http://ftp.ebi.ac.uk/pub/databases/gwas/summary_statistics/GCST90200001-GCST90201000/GCST90200207/GCST90200207_buildGRCh38.tsv.gz
Chen Y	GCST90200208	Glucuronide of piperine metabolite C17H21NO3 (4) levels	7833 European	http://ftp.ebi.ac.uk/pub/databases/gwas/summary_statistics/GCST90200001-GCST90201000/GCST90200208/GCST90200208_buildGRCh38.tsv.gz
Chen Y	GCST90200209	Sulfate of piperine metabolite C16H19NO3 (3) levels	7705 European	http://ftp.ebi.ac.uk/pub/databases/gwas/summary_statistics/GCST90200001-GCST90201000/GCST90200209/GCST90200209_buildGRCh38.tsv.gz
Chen Y	GCST90200210	Sulfate of piperine metabolite C16H19NO3 (2) levels	7950 European	http://ftp.ebi.ac.uk/pub/databases/gwas/summary_statistics/GCST90200001-GCST90201000/GCST90200210/GCST90200210_buildGRCh38.tsv.gz
Chen Y	GCST90200211	3-hydroxypyridine glucuronide levels	5882 European	http://ftp.ebi.ac.uk/pub/databases/gwas/summary_statistics/GCST90200001-GCST90201000/GCST90200211/GCST90200211_buildGRCh38.tsv.gz
Chen Y	GCST90200212	Glucuronide of piperine metabolite C17H21NO3 (5) levels	6582 European	http://ftp.ebi.ac.uk/pub/databases/gwas/summary_statistics/GCST90200001-GCST90201000/GCST90200212/GCST90200212_buildGRCh38.tsv.gz
Chen Y	GCST90200213	2-naphthol sulfate levels	7673 European	http://ftp.ebi.ac.uk/pub/databases/gwas/summary_statistics/GCST90200001-GCST90201000/GCST90200213/GCST90200213_buildGRCh38.tsv.gz
Chen Y	GCST90200214	11beta-hydroxyandrosterone glucuronide levels	8081 European	http://ftp.ebi.ac.uk/pub/databases/gwas/summary_statistics/GCST90200001-GCST90201000/GCST90200214/GCST90200214_buildGRCh38.tsv.gz
Chen Y	GCST90200215	4-ethylcatechol sulfate levels	8222 European	http://ftp.ebi.ac.uk/pub/databases/gwas/summary_statistics/GCST90200001-GCST90201000/GCST90200215/GCST90200215_buildGRCh38.tsv.gz
Chen Y	GCST90200216	Sulfate of piperine metabolite C18H21NO3 (3) levels	7006 European	http://ftp.ebi.ac.uk/pub/databases/gwas/summary_statistics/GCST90200001-GCST90201000/GCST90200216/GCST90200216_buildGRCh38.tsv.gz
Chen Y	GCST90200218	11beta-hydroxyetiocholanolone glucuronide levels	7220 European	http://ftp.ebi.ac.uk/pub/databases/gwas/summary_statistics/GCST90200001-GCST90201000/GCST90200218/GCST90200218_buildGRCh38.tsv.gz
Chen Y	GCST90200219	Cholic acid glucuronide levels	4414 European	http://ftp.ebi.ac.uk/pub/databases/gwas/summary_statistics/GCST90200001-GCST90201000/GCST90200219/GCST90200219_buildGRCh38.tsv.gz
Chen Y	GCST90200220	4-allylcatechol sulfate levels	8139 European	http://ftp.ebi.ac.uk/pub/databases/gwas/summary_statistics/GCST90200001-GCST90201000/GCST90200220/GCST90200220_buildGRCh38.tsv.gz
Chen Y	GCST90200221	Glycoursodeoxycholic acid sulfate (1) levels	6622 European	http://ftp.ebi.ac.uk/pub/databases/gwas/summary_statistics/GCST90200001-GCST90201000/GCST90200221/GCST90200221_buildGRCh38.tsv.gz
Chen Y	GCST90200222	Dihydrocaffeate sulfate (2) levels	6519 European	http://ftp.ebi.ac.uk/pub/databases/gwas/summary_statistics/GCST90200001-GCST90201000/GCST90200222/GCST90200222_buildGRCh38.tsv.gz
Chen Y	GCST90200223	4-methylhexanoylglutamine levels	5576 European	http://ftp.ebi.ac.uk/pub/databases/gwas/summary_statistics/GCST90200001-GCST90201000/GCST90200223/GCST90200223_buildGRCh38.tsv.gz
Chen Y	GCST90200224	2-ketocaprylate levels	8240 European	http://ftp.ebi.ac.uk/pub/databases/gwas/summary_statistics/GCST90200001-GCST90201000/GCST90200224/GCST90200224_buildGRCh38.tsv.gz
Chen Y	GCST90200225	3-hydroxy-2-methylpyridine sulfate levels	7446 European	http://ftp.ebi.ac.uk/pub/databases/gwas/summary_statistics/GCST90200001-GCST90201000/GCST90200225/GCST90200225_buildGRCh38.tsv.gz
Chen Y	GCST90200226	5-hydroxy-2-methylpyridine sulfate levels	6977 European	http://ftp.ebi.ac.uk/pub/databases/gwas/summary_statistics/GCST90200001-GCST90201000/GCST90200226/GCST90200226_buildGRCh38.tsv.gz
Chen Y	GCST90200227	3-ethylcatechol sulfate (2) levels	4814 European	http://ftp.ebi.ac.uk/pub/databases/gwas/summary_statistics/GCST90200001-GCST90201000/GCST90200227/GCST90200227_buildGRCh38.tsv.gz
Chen Y	GCST90200228	3-hydroxyhexanoylcarnitine (1) levels	8227 European	http://ftp.ebi.ac.uk/pub/databases/gwas/summary_statistics/GCST90200001-GCST90201000/GCST90200228/GCST90200228_buildGRCh38.tsv.gz
Chen Y	GCST90200230	3-ethylcatechol sulfate (1) levels	7062 European	http://ftp.ebi.ac.uk/pub/databases/gwas/summary_statistics/GCST90200001-GCST90201000/GCST90200230/GCST90200230_buildGRCh38.tsv.gz
Chen Y	GCST90200231	Lithocholate sulfate (1) levels	7891 European	http://ftp.ebi.ac.uk/pub/databases/gwas/summary_statistics/GCST90200001-GCST90201000/GCST90200231/GCST90200231_buildGRCh38.tsv.gz
Chen Y	GCST90200232	4-acetylcatechol sulfate (1) levels	7565 European	http://ftp.ebi.ac.uk/pub/databases/gwas/summary_statistics/GCST90200001-GCST90201000/GCST90200232/GCST90200232_buildGRCh38.tsv.gz
Chen Y	GCST90200234	Picolinoylglycine levels	7862 European	http://ftp.ebi.ac.uk/pub/databases/gwas/summary_statistics/GCST90200001-GCST90201000/GCST90200234/GCST90200234_buildGRCh38.tsv.gz
Chen Y	GCST90200235	Succinoyltaurine levels	7897 European	http://ftp.ebi.ac.uk/pub/databases/gwas/summary_statistics/GCST90200001-GCST90201000/GCST90200235/GCST90200235_buildGRCh38.tsv.gz
Chen Y	GCST90200236	Undecenoylcarnitine (C11:1) levels	8253 European	http://ftp.ebi.ac.uk/pub/databases/gwas/summary_statistics/GCST90200001-GCST90201000/GCST90200236/GCST90200236_buildGRCh38.tsv.gz
Chen Y	GCST90200237	Palmitoyl-sphingosine-phosphoethanolamine (d18:1/16:0) levels	8140 European	http://ftp.ebi.ac.uk/pub/databases/gwas/summary_statistics/GCST90200001-GCST90201000/GCST90200237/GCST90200237_buildGRCh38.tsv.gz
Chen Y	GCST90200238	Pregnenetriol disulfate levels	8228 European	http://ftp.ebi.ac.uk/pub/databases/gwas/summary_statistics/GCST90200001-GCST90201000/GCST90200238/GCST90200238_buildGRCh38.tsv.gz
Chen Y	GCST90200239	Tetradecadienedioate (C14:2-DC) levels	7857 European	http://ftp.ebi.ac.uk/pub/databases/gwas/summary_statistics/GCST90200001-GCST90201000/GCST90200239/GCST90200239_buildGRCh38.tsv.gz
Chen Y	GCST90200241	Pregnenetriol sulfate levels	8233 European	http://ftp.ebi.ac.uk/pub/databases/gwas/summary_statistics/GCST90200001-GCST90201000/GCST90200241/GCST90200241_buildGRCh38.tsv.gz
Chen Y	GCST90200242	Taurochenodeoxycholic acid 3-sulfate levels	7157 European	http://ftp.ebi.ac.uk/pub/databases/gwas/summary_statistics/GCST90200001-GCST90201000/GCST90200242/GCST90200242_buildGRCh38.tsv.gz
Chen Y	GCST90200243	Hydroxypalmitoyl sphingomyelin (d18:1/16:0(OH)) levels	8260 European	http://ftp.ebi.ac.uk/pub/databases/gwas/summary_statistics/GCST90200001-GCST90201000/GCST90200243/GCST90200243_buildGRCh38.tsv.gz
Chen Y	GCST90200244	5-hydroxymethyl-2-furoylcarnitine levels	4803 European	http://ftp.ebi.ac.uk/pub/databases/gwas/summary_statistics/GCST90200001-GCST90201000/GCST90200244/GCST90200244_buildGRCh38.tsv.gz
Chen Y	GCST90200245	Eicosenedioate (C20:1-DC) levels	7861 European	http://ftp.ebi.ac.uk/pub/databases/gwas/summary_statistics/GCST90200001-GCST90201000/GCST90200245/GCST90200245_buildGRCh38.tsv.gz
Chen Y	GCST90200246	3-hydroxydecanoylcarnitine levels	8237 European	http://ftp.ebi.ac.uk/pub/databases/gwas/summary_statistics/GCST90200001-GCST90201000/GCST90200246/GCST90200246_buildGRCh38.tsv.gz
Chen Y	GCST90200247	Levulinoylcarnitine levels	7197 European	http://ftp.ebi.ac.uk/pub/databases/gwas/summary_statistics/GCST90200001-GCST90201000/GCST90200247/GCST90200247_buildGRCh38.tsv.gz
Chen Y	GCST90200250	Deoxycholic acid 12-sulfate levels	7438 European	http://ftp.ebi.ac.uk/pub/databases/gwas/summary_statistics/GCST90200001-GCST90201000/GCST90200250/GCST90200250_buildGRCh38.tsv.gz
Chen Y	GCST90200253	Vanillic acid glycine levels	7512 European	http://ftp.ebi.ac.uk/pub/databases/gwas/summary_statistics/GCST90200001-GCST90201000/GCST90200253/GCST90200253_buildGRCh38.tsv.gz
Chen Y	GCST90200254	(S)-a-amino-omega-caprolactam levels	8185 European	http://ftp.ebi.ac.uk/pub/databases/gwas/summary_statistics/GCST90200001-GCST90201000/GCST90200254/GCST90200254_buildGRCh38.tsv.gz
Chen Y	GCST90200256	Dibutyl sulfosuccinate levels	8099 European	http://ftp.ebi.ac.uk/pub/databases/gwas/summary_statistics/GCST90200001-GCST90201000/GCST90200256/GCST90200256_buildGRCh38.tsv.gz
Chen Y	GCST90200257	Metabolonic lactone sulfate levels	8203 European	http://ftp.ebi.ac.uk/pub/databases/gwas/summary_statistics/GCST90200001-GCST90201000/GCST90200257/GCST90200257_buildGRCh38.tsv.gz
Chen Y	GCST90200258	2-hydroxy-4-(methylthio)butanoic acid levels	8255 European	http://ftp.ebi.ac.uk/pub/databases/gwas/summary_statistics/GCST90200001-GCST90201000/GCST90200258/GCST90200258_buildGRCh38.tsv.gz
Chen Y	GCST90200259	Pentose acid levels	8235 European	http://ftp.ebi.ac.uk/pub/databases/gwas/summary_statistics/GCST90200001-GCST90201000/GCST90200259/GCST90200259_buildGRCh38.tsv.gz
Chen Y	GCST90200260	Branched chain 14:0 dicarboxylic acid levels	7990 European	http://ftp.ebi.ac.uk/pub/databases/gwas/summary_statistics/GCST90200001-GCST90201000/GCST90200260/GCST90200260_buildGRCh38.tsv.gz
Chen Y	GCST90200261	S-carboxyethylcysteine levels	8010 European	http://ftp.ebi.ac.uk/pub/databases/gwas/summary_statistics/GCST90200001-GCST90201000/GCST90200261/GCST90200261_buildGRCh38.tsv.gz
Chen Y	GCST90200262	N-succinyl-phenylalanine levels	6199 European	http://ftp.ebi.ac.uk/pub/databases/gwas/summary_statistics/GCST90200001-GCST90201000/GCST90200262/GCST90200262_buildGRCh38.tsv.gz
Chen Y	GCST90200263	(2 or 3)-decenoate (10:1n7 or n8) levels	8124 European	http://ftp.ebi.ac.uk/pub/databases/gwas/summary_statistics/GCST90200001-GCST90201000/GCST90200263/GCST90200263_buildGRCh38.tsv.gz
Chen Y	GCST90200267	Tetrahydrocortisol glucuronide levels	8182 European	http://ftp.ebi.ac.uk/pub/databases/gwas/summary_statistics/GCST90200001-GCST90201000/GCST90200267/GCST90200267_buildGRCh38.tsv.gz
Chen Y	GCST90200268	N-acetyl-2-aminoadipate levels	7606 European	http://ftp.ebi.ac.uk/pub/databases/gwas/summary_statistics/GCST90200001-GCST90201000/GCST90200268/GCST90200268_buildGRCh38.tsv.gz
Chen Y	GCST90200270	2-methoxyhydroquinone sulfate (1) levels	7487 European	http://ftp.ebi.ac.uk/pub/databases/gwas/summary_statistics/GCST90200001-GCST90201000/GCST90200270/GCST90200270_buildGRCh38.tsv.gz
Chen Y	GCST90200272	3-hydroxyoctanoylcarnitine (1) levels	8245 European	http://ftp.ebi.ac.uk/pub/databases/gwas/summary_statistics/GCST90200001-GCST90201000/GCST90200272/GCST90200272_buildGRCh38.tsv.gz
Chen Y	GCST90200273	2-methoxyhydroquinone sulfate (2) levels	5778 European	http://ftp.ebi.ac.uk/pub/databases/gwas/summary_statistics/GCST90200001-GCST90201000/GCST90200273/GCST90200273_buildGRCh38.tsv.gz
Chen Y	GCST90200278	3-hydroxyoctanoylcarnitine (2) levels	8243 European	http://ftp.ebi.ac.uk/pub/databases/gwas/summary_statistics/GCST90200001-GCST90201000/GCST90200278/GCST90200278_buildGRCh38.tsv.gz
Chen Y	GCST90200279	Pantothenate levels	8194 European	http://ftp.ebi.ac.uk/pub/databases/gwas/summary_statistics/GCST90200001-GCST90201000/GCST90200279/GCST90200279_buildGRCh38.tsv.gz
Chen Y	GCST90200280	5-oxoproline levels	8247 European	http://ftp.ebi.ac.uk/pub/databases/gwas/summary_statistics/GCST90200001-GCST90201000/GCST90200280/GCST90200280_buildGRCh38.tsv.gz
Chen Y	GCST90200281	Phosphoethanolamine levels	8253 European	http://ftp.ebi.ac.uk/pub/databases/gwas/summary_statistics/GCST90200001-GCST90201000/GCST90200281/GCST90200281_buildGRCh38.tsv.gz
Chen Y	GCST90200282	Picolinate levels	7051 European	http://ftp.ebi.ac.uk/pub/databases/gwas/summary_statistics/GCST90200001-GCST90201000/GCST90200282/GCST90200282_buildGRCh38.tsv.gz
Chen Y	GCST90200283	3-ureidopropionate levels	7543 European	http://ftp.ebi.ac.uk/pub/databases/gwas/summary_statistics/GCST90200001-GCST90201000/GCST90200283/GCST90200283_buildGRCh38.tsv.gz
Chen Y	GCST90200284	Erucate (22:1n9) levels	8208 European	http://ftp.ebi.ac.uk/pub/databases/gwas/summary_statistics/GCST90200001-GCST90201000/GCST90200284/GCST90200284_buildGRCh38.tsv.gz
Chen Y	GCST90200285	Eicosenedioate (C20:1-DC) levels	8166 European	http://ftp.ebi.ac.uk/pub/databases/gwas/summary_statistics/GCST90200001-GCST90201000/GCST90200285/GCST90200285_buildGRCh38.tsv.gz
Chen Y	GCST90200286	Allantoin levels	8252 European	http://ftp.ebi.ac.uk/pub/databases/gwas/summary_statistics/GCST90200001-GCST90201000/GCST90200286/GCST90200286_buildGRCh38.tsv.gz
Chen Y	GCST90200287	N-acetylvaline levels	8218 European	http://ftp.ebi.ac.uk/pub/databases/gwas/summary_statistics/GCST90200001-GCST90201000/GCST90200287/GCST90200287_buildGRCh38.tsv.gz
Chen Y	GCST90200288	N-acetylleucine levels	7905 European	http://ftp.ebi.ac.uk/pub/databases/gwas/summary_statistics/GCST90200001-GCST90201000/GCST90200288/GCST90200288_buildGRCh38.tsv.gz
Chen Y	GCST90200289	N-acetylmethionine levels	7993 European	http://ftp.ebi.ac.uk/pub/databases/gwas/summary_statistics/GCST90200001-GCST90201000/GCST90200289/GCST90200289_buildGRCh38.tsv.gz
Chen Y	GCST90200290	Glycerate levels	8222 European	http://ftp.ebi.ac.uk/pub/databases/gwas/summary_statistics/GCST90200001-GCST90201000/GCST90200290/GCST90200290_buildGRCh38.tsv.gz
Chen Y	GCST90200291	Sarcosine levels	8223 European	http://ftp.ebi.ac.uk/pub/databases/gwas/summary_statistics/GCST90200001-GCST90201000/GCST90200291/GCST90200291_buildGRCh38.tsv.gz
Chen Y	GCST90200292	Trans-4-hydroxyproline levels	8252 European	http://ftp.ebi.ac.uk/pub/databases/gwas/summary_statistics/GCST90200001-GCST90201000/GCST90200292/GCST90200292_buildGRCh38.tsv.gz
Chen Y	GCST90200293	Thyroxine levels	8262 European	http://ftp.ebi.ac.uk/pub/databases/gwas/summary_statistics/GCST90200001-GCST90201000/GCST90200293/GCST90200293_buildGRCh38.tsv.gz
Chen Y	GCST90200294	Pipecolate levels	8161 European	http://ftp.ebi.ac.uk/pub/databases/gwas/summary_statistics/GCST90200001-GCST90201000/GCST90200294/GCST90200294_buildGRCh38.tsv.gz
Chen Y	GCST90200295	Gamma-glutamyltyrosine levels	8221 European	http://ftp.ebi.ac.uk/pub/databases/gwas/summary_statistics/GCST90200001-GCST90201000/GCST90200295/GCST90200295_buildGRCh38.tsv.gz
Chen Y	GCST90200296	Methyl indole-3-acetate levels	7032 European	http://ftp.ebi.ac.uk/pub/databases/gwas/summary_statistics/GCST90200001-GCST90201000/GCST90200296/GCST90200296_buildGRCh38.tsv.gz
Chen Y	GCST90200297	Ursodeoxycholate levels	6206 European	http://ftp.ebi.ac.uk/pub/databases/gwas/summary_statistics/GCST90200001-GCST90201000/GCST90200297/GCST90200297_buildGRCh38.tsv.gz
Chen Y	GCST90200298	3-hydroxy-3-methylglutarate levels	8073 European	http://ftp.ebi.ac.uk/pub/databases/gwas/summary_statistics/GCST90200001-GCST90201000/GCST90200298/GCST90200298_buildGRCh38.tsv.gz
Chen Y	GCST90200299	Oleoyl ethanolamide levels	8243 European	http://ftp.ebi.ac.uk/pub/databases/gwas/summary_statistics/GCST90200001-GCST90201000/GCST90200299/GCST90200299_buildGRCh38.tsv.gz
Chen Y	GCST90200300	4-hydroxyphenylpyruvate levels	7813 European	http://ftp.ebi.ac.uk/pub/databases/gwas/summary_statistics/GCST90200001-GCST90201000/GCST90200300/GCST90200300_buildGRCh38.tsv.gz
Chen Y	GCST90200301	Gamma-glutamylglutamine levels	8217 European	http://ftp.ebi.ac.uk/pub/databases/gwas/summary_statistics/GCST90200001-GCST90201000/GCST90200301/GCST90200301_buildGRCh38.tsv.gz
Chen Y	GCST90200302	Alpha-tocopherol levels	8192 European	http://ftp.ebi.ac.uk/pub/databases/gwas/summary_statistics/GCST90200001-GCST90201000/GCST90200302/GCST90200302_buildGRCh38.tsv.gz
Chen Y	GCST90200303	N-acetyl-L-alanine levels	8220 European	http://ftp.ebi.ac.uk/pub/databases/gwas/summary_statistics/GCST90200001-GCST90201000/GCST90200303/GCST90200303_buildGRCh38.tsv.gz
Chen Y	GCST90200304	Citrate levels	8260 European	http://ftp.ebi.ac.uk/pub/databases/gwas/summary_statistics/GCST90200001-GCST90201000/GCST90200304/GCST90200304_buildGRCh38.tsv.gz
Chen Y	GCST90200305	2-aminobutyrate levels	8242 European	http://ftp.ebi.ac.uk/pub/databases/gwas/summary_statistics/GCST90200001-GCST90201000/GCST90200305/GCST90200305_buildGRCh38.tsv.gz
Chen Y	GCST90200306	Butyrate/isobutyrate (4:0) levels	8004 European	http://ftp.ebi.ac.uk/pub/databases/gwas/summary_statistics/GCST90200001-GCST90201000/GCST90200306/GCST90200306_buildGRCh38.tsv.gz
Chen Y	GCST90200307	Urate levels	8264 European	http://ftp.ebi.ac.uk/pub/databases/gwas/summary_statistics/GCST90200001-GCST90201000/GCST90200307/GCST90200307_buildGRCh38.tsv.gz
Chen Y	GCST90200308	3-hydroxyisobutyrate levels	8177 European	http://ftp.ebi.ac.uk/pub/databases/gwas/summary_statistics/GCST90200001-GCST90201000/GCST90200308/GCST90200308_buildGRCh38.tsv.gz
Chen Y	GCST90200309	Vanillylmandelate (VMA) levels	8216 European	http://ftp.ebi.ac.uk/pub/databases/gwas/summary_statistics/GCST90200001-GCST90201000/GCST90200309/GCST90200309_buildGRCh38.tsv.gz
Chen Y	GCST90200310	3-aminoisobutyrate levels	8265 European	http://ftp.ebi.ac.uk/pub/databases/gwas/summary_statistics/GCST90200001-GCST90201000/GCST90200310/GCST90200310_buildGRCh38.tsv.gz
Chen Y	GCST90200311	4-acetamidobutanoate levels	8154 European	http://ftp.ebi.ac.uk/pub/databases/gwas/summary_statistics/GCST90200001-GCST90201000/GCST90200311/GCST90200311_buildGRCh38.tsv.gz
Chen Y	GCST90200312	2-hydroxystearate levels	8241 European	http://ftp.ebi.ac.uk/pub/databases/gwas/summary_statistics/GCST90200001-GCST90201000/GCST90200312/GCST90200312_buildGRCh38.tsv.gz
Chen Y	GCST90200313	N1-methyladenosine levels	8247 European	http://ftp.ebi.ac.uk/pub/databases/gwas/summary_statistics/GCST90200001-GCST90201000/GCST90200313/GCST90200313_buildGRCh38.tsv.gz
Chen Y	GCST90200314	N-acetylneuraminate levels	8200 European	http://ftp.ebi.ac.uk/pub/databases/gwas/summary_statistics/GCST90200001-GCST90201000/GCST90200314/GCST90200314_buildGRCh38.tsv.gz
Chen Y	GCST90200315	Gamma-glutamylhistidine levels	8220 European	http://ftp.ebi.ac.uk/pub/databases/gwas/summary_statistics/GCST90200001-GCST90201000/GCST90200315/GCST90200315_buildGRCh38.tsv.gz
Chen Y	GCST90200316	N-acetylglucosaminylasparagine levels	8144 European	http://ftp.ebi.ac.uk/pub/databases/gwas/summary_statistics/GCST90200001-GCST90201000/GCST90200316/GCST90200316_buildGRCh38.tsv.gz
Chen Y	GCST90200317	Homovanillate (hva) levels	6320 European	http://ftp.ebi.ac.uk/pub/databases/gwas/summary_statistics/GCST90200001-GCST90201000/GCST90200317/GCST90200317_buildGRCh38.tsv.gz
Chen Y	GCST90200318	Acetoacetate levels	6883 European	http://ftp.ebi.ac.uk/pub/databases/gwas/summary_statistics/GCST90200001-GCST90201000/GCST90200318/GCST90200318_buildGRCh38.tsv.gz
Chen Y	GCST90200320	Dihomo-linoleate (20:2n6) levels	8284 European	http://ftp.ebi.ac.uk/pub/databases/gwas/summary_statistics/GCST90200001-GCST90201000/GCST90200320/GCST90200320_buildGRCh38.tsv.gz
Chen Y	GCST90200321	Cholate levels	7892 European	http://ftp.ebi.ac.uk/pub/databases/gwas/summary_statistics/GCST90200001-GCST90201000/GCST90200321/GCST90200321_buildGRCh38.tsv.gz
Chen Y	GCST90200322	Beta-hydroxyisovalerate levels	8201 European	http://ftp.ebi.ac.uk/pub/databases/gwas/summary_statistics/GCST90200001-GCST90201000/GCST90200322/GCST90200322_buildGRCh38.tsv.gz
Chen Y	GCST90200323	Creatine levels	8285 European	http://ftp.ebi.ac.uk/pub/databases/gwas/summary_statistics/GCST90200001-GCST90201000/GCST90200323/GCST90200323_buildGRCh38.tsv.gz
Chen Y	GCST90200324	Anthranilate levels	5773 European	http://ftp.ebi.ac.uk/pub/databases/gwas/summary_statistics/GCST90200001-GCST90201000/GCST90200324/GCST90200324_buildGRCh38.tsv.gz
Chen Y	GCST90200325	Glycerol levels	8285 European	http://ftp.ebi.ac.uk/pub/databases/gwas/summary_statistics/GCST90200001-GCST90201000/GCST90200325/GCST90200325_buildGRCh38.tsv.gz
Chen Y	GCST90200326	Gamma-glutamylleucine levels	8041 European	http://ftp.ebi.ac.uk/pub/databases/gwas/summary_statistics/GCST90200001-GCST90201000/GCST90200326/GCST90200326_buildGRCh38.tsv.gz
Chen Y	GCST90200327	Choline levels	8262 European	http://ftp.ebi.ac.uk/pub/databases/gwas/summary_statistics/GCST90200001-GCST90201000/GCST90200327/GCST90200327_buildGRCh38.tsv.gz
Chen Y	GCST90200328	3-methoxytyrosine levels	8258 European	http://ftp.ebi.ac.uk/pub/databases/gwas/summary_statistics/GCST90200001-GCST90201000/GCST90200328/GCST90200328_buildGRCh38.tsv.gz
Chen Y	GCST90200329	3-phosphoglycerate levels	8196 European	http://ftp.ebi.ac.uk/pub/databases/gwas/summary_statistics/GCST90200001-GCST90201000/GCST90200329/GCST90200329_buildGRCh38.tsv.gz
Chen Y	GCST90200330	1-palmitoyl-2-linoleoyl-gpc (16:0/18:2) levels	8230 European	http://ftp.ebi.ac.uk/pub/databases/gwas/summary_statistics/GCST90200001-GCST90201000/GCST90200330/GCST90200330_buildGRCh38.tsv.gz
Chen Y	GCST90200331	1-palmitoyl-2-oleoyl-GPE (16:0/18:1) levels	8262 European	http://ftp.ebi.ac.uk/pub/databases/gwas/summary_statistics/GCST90200001-GCST90201000/GCST90200331/GCST90200331_buildGRCh38.tsv.gz
Chen Y	GCST90200332	1-palmitoyl-2-linoleoyl-GPI (16:0/18:2) levels	8115 European	http://ftp.ebi.ac.uk/pub/databases/gwas/summary_statistics/GCST90200001-GCST90201000/GCST90200332/GCST90200332_buildGRCh38.tsv.gz
Chen Y	GCST90200333	Taurocholic acid levels	7743 European	http://ftp.ebi.ac.uk/pub/databases/gwas/summary_statistics/GCST90200001-GCST90201000/GCST90200333/GCST90200333_buildGRCh38.tsv.gz
Chen Y	GCST90200334	Taurodeoxycholate levels	7287 European	http://ftp.ebi.ac.uk/pub/databases/gwas/summary_statistics/GCST90200001-GCST90201000/GCST90200334/GCST90200334_buildGRCh38.tsv.gz
Chen Y	GCST90200335	Stearoyl sphingomyelin (d18:1/18:0) levels	8258 European	http://ftp.ebi.ac.uk/pub/databases/gwas/summary_statistics/GCST90200001-GCST90201000/GCST90200335/GCST90200335_buildGRCh38.tsv.gz
Chen Y	GCST90200336	Ceramide (d18:1/16:0) levels	8266 European	http://ftp.ebi.ac.uk/pub/databases/gwas/summary_statistics/GCST90200001-GCST90201000/GCST90200336/GCST90200336_buildGRCh38.tsv.gz
Chen Y	GCST90200337	Taurochenodeoxycholate levels	8048 European	http://ftp.ebi.ac.uk/pub/databases/gwas/summary_statistics/GCST90200001-GCST90201000/GCST90200337/GCST90200337_buildGRCh38.tsv.gz
Chen Y	GCST90200338	4-hydroxyphenylacetate levels	7906 European	http://ftp.ebi.ac.uk/pub/databases/gwas/summary_statistics/GCST90200001-GCST90201000/GCST90200338/GCST90200338_buildGRCh38.tsv.gz
Chen Y	GCST90200340	1-palmitoyl-2-oleoyl-gpc (16:0/18:1) levels	8249 European	http://ftp.ebi.ac.uk/pub/databases/gwas/summary_statistics/GCST90200001-GCST90201000/GCST90200340/GCST90200340_buildGRCh38.tsv.gz
Chen Y	GCST90200341	N-stearoyl-sphingosine (d18:1/18:0) levels	8254 European	http://ftp.ebi.ac.uk/pub/databases/gwas/summary_statistics/GCST90200001-GCST90201000/GCST90200341/GCST90200341_buildGRCh38.tsv.gz
Chen Y	GCST90200342	Glycochenodeoxycholate levels	8164 European	http://ftp.ebi.ac.uk/pub/databases/gwas/summary_statistics/GCST90200001-GCST90201000/GCST90200342/GCST90200342_buildGRCh38.tsv.gz
Chen Y	GCST90200343	N-formylmethionine levels	8235 European	http://ftp.ebi.ac.uk/pub/databases/gwas/summary_statistics/GCST90200001-GCST90201000/GCST90200343/GCST90200343_buildGRCh38.tsv.gz
Chen Y	GCST90200345	S-adenosylhomocysteine (SAH) levels	6142 European	http://ftp.ebi.ac.uk/pub/databases/gwas/summary_statistics/GCST90200001-GCST90201000/GCST90200345/GCST90200345_buildGRCh38.tsv.gz
Chen Y	GCST90200346	4-acetaminophen sulfate levels	4197 European	http://ftp.ebi.ac.uk/pub/databases/gwas/summary_statistics/GCST90200001-GCST90201000/GCST90200346/GCST90200346_buildGRCh38.tsv.gz
Chen Y	GCST90200347	2-hydroxyhippurate (salicylurate) levels	8244 European	http://ftp.ebi.ac.uk/pub/databases/gwas/summary_statistics/GCST90200001-GCST90201000/GCST90200347/GCST90200347_buildGRCh38.tsv.gz
Chen Y	GCST90200348	Quinolinate levels	8203 European	http://ftp.ebi.ac.uk/pub/databases/gwas/summary_statistics/GCST90200001-GCST90201000/GCST90200348/GCST90200348_buildGRCh38.tsv.gz
Chen Y	GCST90200349	Eicosapentaenoate (EPA; 20:5n3) levels	8257 European	http://ftp.ebi.ac.uk/pub/databases/gwas/summary_statistics/GCST90200001-GCST90201000/GCST90200349/GCST90200349_buildGRCh38.tsv.gz
Chen Y	GCST90200350	Laurate (12:0) levels	8226 European	http://ftp.ebi.ac.uk/pub/databases/gwas/summary_statistics/GCST90200001-GCST90201000/GCST90200350/GCST90200350_buildGRCh38.tsv.gz
Chen Y	GCST90200351	N-acetylputrescine levels	8243 European	http://ftp.ebi.ac.uk/pub/databases/gwas/summary_statistics/GCST90200001-GCST90201000/GCST90200351/GCST90200351_buildGRCh38.tsv.gz

## Sheet: Table S3
Table S3 Significant SNPs associated with each metabolite and their corresponding traits (PhenoScannerV2)
SNP	Hg19_coordinates	Hg38_coordinates	A1	A2	Trait	EFO	study	pmid	ancestry	year	beta	se	p	direction	N_total	N_cases	N_controls	N_studies	Unit	Dataset
rs73025372	chr3:15314364	chr3:15272857	A	G	Cause of death: atherosclerotic heart disease	EFO_0003777	Neale B	UKBB	European	2017	-0.03242	0.007083	4.783e-06	-	7637	312	7325	1	risk diff	Neale-B_UKBB_EUR_2017
rs7705826	chr5:131732456	chr5:132396764	G	T	Eosinophil count	EFO_0004586	Astle W	27863252	European	2016	-0.02434	0.004733	2.704e-07	-	173480	0	173480	2	IVNT	Astle-W_Blood-Cell-Traits_EUR_2016
rs7705826	chr5:131732456	chr5:132396764	G	T	Eosinophil percentage of granulocytes	EFO_0004586	Astle W	27863252	European	2016	-0.02324	0.004749	9.869e-07	-	173480	0	173480	2	IVNT	Astle-W_Blood-Cell-Traits_EUR_2016
rs7705826	chr5:131732456	chr5:132396764	G	T	Eosinophil percentage of white cells	EFO_0004586	Astle W	27863252	European	2016	-0.02469	0.004728	1.774e-07	-	173480	0	173480	2	IVNT	Astle-W_Blood-Cell-Traits_EUR_2016
rs7705826	chr5:131732456	chr5:132396764	G	T	Neutrophil percentage of granulocytes	EFO_0004586	Astle W	27863252	European	2016	0.02204	0.004749	3.459e-06	+	173480	0	173480	2	IVNT	Astle-W_Blood-Cell-Traits_EUR_2016
rs7705826	chr5:131732456	chr5:132396764	G	T	Sum eosinophil basophil counts	EFO_0004586	Astle W	27863252	European	2016	-0.02372	0.004737	5.557e-07	-	173480	0	173480	2	IVNT	Astle-W_Blood-Cell-Traits_EUR_2016
rs7705826	chr5:131732456	chr5:132396764	G	T	Crohns disease	EFO_0000384	IBDGC	23128233	European	2012	NA	NA	4.5e-08	NA	14342	6299	8043	7	log OR	IBDGC_Chrons-Disease_EUR_2012
rs7705826	chr5:131732456	chr5:132396764	G	T	Crohns disease	EFO_0000384	IBDGC	26192919	European	2015	0.1795	0.0321	2.27e-08	+	20883	5956	14927	7	log OR	IBDGC_Chrons-Disease_EUR_2015
rs7705826	chr5:131732456	chr5:132396764	G	T	Inflammatory bowel disease	EFO_0003767	IBDGC	26192919	European	2015	0.1353	0.0231	4.68e-09	+	34652	12882	21770	15	log OR	IBDGC_IBD_EUR_2015
rs72836546	chr6:14093319	chr6:14093088	C	T	Sleeplessness or insomnia	EFO_0004698	Neale B	UKBB	European	2017	0.009145	0.002052	8.366e-06	+	336965	0	336965	1	-	Neale-B_UKBB_EUR_2017
rs13247874	chr7:73010442	chr7:73596112	C	T	Eosinophil percentage of granulocytes	EFO_0004586	Astle W	27863252	European	2016	-0.02051	0.004491	4.944e-06	-	173480	0	173480	2	IVNT	Astle-W_Blood-Cell-Traits_EUR_2016
rs13247874	chr7:73010442	chr7:73596112	C	T	Granulocyte count	EFO_0004586	Astle W	27863252	European	2016	0.0204	0.004507	6.025e-06	+	173480	0	173480	2	IVNT	Astle-W_Blood-Cell-Traits_EUR_2016
rs13247874	chr7:73010442	chr7:73596112	C	T	Granulocyte percentage of myeloid white cells	EFO_0004586	Astle W	27863252	European	2016	0.02654	0.004482	3.209e-09	+	173480	0	173480	2	IVNT	Astle-W_Blood-Cell-Traits_EUR_2016
rs13247874	chr7:73010442	chr7:73596112	C	T	High light scatter percentage of red cells	EFO_0004586	Astle W	27863252	European	2016	0.03375	0.004501	6.441e-14	+	173480	0	173480	2	IVNT	Astle-W_Blood-Cell-Traits_EUR_2016
rs13247874	chr7:73010442	chr7:73596112	C	T	High light scatter reticulocyte count	EFO_0004586	Astle W	27863252	European	2016	0.03439	0.004502	2.194e-14	+	173480	0	173480	2	IVNT	Astle-W_Blood-Cell-Traits_EUR_2016
rs13247874	chr7:73010442	chr7:73596112	C	T	Immature fraction of reticulocytes	EFO_0004586	Astle W	27863252	European	2016	0.02079	0.004459	3.133e-06	+	173480	0	173480	2	IVNT	Astle-W_Blood-Cell-Traits_EUR_2016
rs13247874	chr7:73010442	chr7:73596112	C	T	Mean platelet volume	EFO_0004586	Astle W	27863252	European	2016	-0.0223	0.00454	9.016e-07	-	173480	0	173480	2	IVNT	Astle-W_Blood-Cell-Traits_EUR_2016
rs13247874	chr7:73010442	chr7:73596112	C	T	Monocyte percentage of white cells	EFO_0004586	Astle W	27863252	European	2016	-0.02887	0.004471	1.063e-10	-	173480	0	173480	2	IVNT	Astle-W_Blood-Cell-Traits_EUR_2016
rs13247874	chr7:73010442	chr7:73596112	C	T	Neutrophil count	EFO_0004586	Astle W	27863252	European	2016	0.02175	0.004496	1.319e-06	+	173480	0	173480	2	IVNT	Astle-W_Blood-Cell-Traits_EUR_2016
rs13247874	chr7:73010442	chr7:73596112	C	T	Neutrophil percentage of granulocytes	EFO_0004586	Astle W	27863252	European	2016	0.0203	0.004491	6.17e-06	+	173480	0	173480	2	IVNT	Astle-W_Blood-Cell-Traits_EUR_2016
rs13247874	chr7:73010442	chr7:73596112	C	T	Platelet count	EFO_0004586	Astle W	27863252	European	2016	0.02179	0.004579	1.939e-06	+	173480	0	173480	2	IVNT	Astle-W_Blood-Cell-Traits_EUR_2016
rs13247874	chr7:73010442	chr7:73596112	C	T	Red cell distribution width	EFO_0004586	Astle W	27863252	European	2016	-0.01989	0.004444	7.613e-06	-	173480	0	173480	2	IVNT	Astle-W_Blood-Cell-Traits_EUR_2016
rs13247874	chr7:73010442	chr7:73596112	C	T	Reticulocyte count	EFO_0004586	Astle W	27863252	European	2016	0.03466	0.00451	1.523e-14	+	173480	0	173480	2	IVNT	Astle-W_Blood-Cell-Traits_EUR_2016
rs13247874	chr7:73010442	chr7:73596112	C	T	Reticulocyte fraction of red cells	EFO_0004586	Astle W	27863252	European	2016	0.03468	0.004507	1.426e-14	+	173480	0	173480	2	IVNT	Astle-W_Blood-Cell-Traits_EUR_2016
rs13247874	chr7:73010442	chr7:73596112	C	T	Sum basophil neutrophil counts	EFO_0004586	Astle W	27863252	European	2016	0.02154	0.004504	1.734e-06	+	173480	0	173480	2	IVNT	Astle-W_Blood-Cell-Traits_EUR_2016
rs13247874	chr7:73010442	chr7:73596112	C	T	Sum neutrophil eosinophil counts	EFO_0004586	Astle W	27863252	European	2016	0.0207	0.0045	4.209e-06	+	173480	0	173480	2	IVNT	Astle-W_Blood-Cell-Traits_EUR_2016
rs13247874	chr7:73010442	chr7:73596112	C	T	High density lipoprotein	EFO_0004612	GLGC	24097068	European	2013	-0.0337	0.0065	1.607e-06	-	80976	0	80976	60	IVNT	GLGC_HDL_EUR_2013
rs13247874	chr7:73010442	chr7:73596112	C	T	Triglycerides	EFO_0004530	GLGC	24097068	European	2013	0.0849	0.0063	2.879e-40	+	76070	0	76070	60	IVNT	GLGC_TG_EUR_2013
rs13247874	chr7:73010442	chr7:73596112	C	T	Lipid metabolism phenotypes	EFO_0004529	Kettunen J	22286219	European	2012	NA	NA	8e-14	NA	-	-	-	-	-	NHGRI-EBI_GWAS_Catalog
rs13247874	chr7:73010442	chr7:73596112	C	T	Alcohol intake frequency	EFO_0004329	Neale B	UKBB	European	2017	0.02119	0.004451	1.921e-06	+	336965	0	336965	1	-	Neale-B_UKBB_EUR_2017
rs13247874	chr7:73010442	chr7:73596112	C	T	Arm fat-free mass left	-	Neale B	UKBB	European	2017	-0.01398	0.001934	5.011e-13	-	331159	0	331159	1	IVNT	Neale-B_UKBB_EUR_2017
rs13247874	chr7:73010442	chr7:73596112	C	T	Arm fat-free mass right	-	Neale B	UKBB	European	2017	-0.01562	0.001896	1.736e-16	-	331221	0	331221	1	IVNT	Neale-B_UKBB_EUR_2017
rs13247874	chr7:73010442	chr7:73596112	C	T	Arm predicted mass left	-	Neale B	UKBB	European	2017	-0.01437	0.001927	9.07e-14	-	331146	0	331146	1	IVNT	Neale-B_UKBB_EUR_2017
rs13247874	chr7:73010442	chr7:73596112	C	T	Arm predicted mass right	-	Neale B	UKBB	European	2017	-0.01552	0.001889	2.168e-16	-	331216	0	331216	1	IVNT	Neale-B_UKBB_EUR_2017
rs13247874	chr7:73010442	chr7:73596112	C	T	Basal metabolic rate	EFO_0007777	Neale B	UKBB	European	2017	-0.0139	0.002018	5.602e-12	-	331307	0	331307	1	IVNT	Neale-B_UKBB_EUR_2017
rs13247874	chr7:73010442	chr7:73596112	C	T	Height	EFO_0004339	Neale B	UKBB	European	2017	-0.009638	0.002162	8.302e-06	-	336474	0	336474	1	IVNT	Neale-B_UKBB_EUR_2017
rs13247874	chr7:73010442	chr7:73596112	C	T	Hip circumference	EFO_0005093	Neale B	UKBB	European	2017	-0.0201	0.003013	2.562e-11	-	336601	0	336601	1	IVNT	Neale-B_UKBB_EUR_2017
rs13247874	chr7:73010442	chr7:73596112	C	T	Impedance of arm left	-	Neale B	UKBB	European	2017	0.01619	0.002149	4.978e-14	+	331292	0	331292	1	IVNT	Neale-B_UKBB_EUR_2017
rs13247874	chr7:73010442	chr7:73596112	C	T	Impedance of arm right	-	Neale B	UKBB	European	2017	0.017	0.00214	1.946e-15	+	331279	0	331279	1	IVNT	Neale-B_UKBB_EUR_2017
rs13247874	chr7:73010442	chr7:73596112	C	T	Impedance of leg left	-	Neale B	UKBB	European	2017	0.01539	0.002774	2.892e-08	+	331296	0	331296	1	IVNT	Neale-B_UKBB_EUR_2017
rs13247874	chr7:73010442	chr7:73596112	C	T	Impedance of leg right	-	Neale B	UKBB	European	2017	0.01649	0.002753	2.108e-09	+	331301	0	331301	1	IVNT	Neale-B_UKBB_EUR_2017
rs13247874	chr7:73010442	chr7:73596112	C	T	Impedance of whole body	-	Neale B	UKBB	European	2017	0.01715	0.00232	1.434e-13	+	331284	0	331284	1	IVNT	Neale-B_UKBB_EUR_2017
rs13247874	chr7:73010442	chr7:73596112	C	T	Leg fat-free mass left	-	Neale B	UKBB	European	2017	-0.01229	0.002004	8.533e-10	-	331258	0	331258	1	IVNT	Neale-B_UKBB_EUR_2017
rs13247874	chr7:73010442	chr7:73596112	C	T	Leg fat-free mass right	-	Neale B	UKBB	European	2017	-0.01304	0.002003	7.429e-11	-	331285	0	331285	1	IVNT	Neale-B_UKBB_EUR_2017
rs13247874	chr7:73010442	chr7:73596112	C	T	Leg predicted mass left	-	Neale B	UKBB	European	2017	-0.01225	0.00199	7.585e-10	-	331253	0	331253	1	IVNT	Neale-B_UKBB_EUR_2017
rs13247874	chr7:73010442	chr7:73596112	C	T	Leg predicted mass right	-	Neale B	UKBB	European	2017	-0.01292	0.00199	8.461e-11	-	331285	0	331285	1	IVNT	Neale-B_UKBB_EUR_2017
rs13247874	chr7:73010442	chr7:73596112	C	T	Pulse rate	EFO_0004326	Neale B	UKBB	European	2017	0.01414	0.003137	6.602e-06	+	317756	0	317756	1	IVNT	Neale-B_UKBB_EUR_2017
rs13247874	chr7:73010442	chr7:73596112	C	T	Self-reported gout	EFO_0004274	Neale B	UKBB	European	2017	0.002094	0.0003597	5.796e-09	+	337159	4807	332352	1	risk diff	Neale-B_UKBB_EUR_2017
rs13247874	chr7:73010442	chr7:73596112	C	T	Self-reported high cholesterol	EFO_0008111	Neale B	UKBB	European	2017	0.004416	0.0009973	9.502e-06	+	337159	41296	295863	1	risk diff	Neale-B_UKBB_EUR_2017
rs13247874	chr7:73010442	chr7:73596112	C	T	Sitting height	EFO_0004339	Neale B	UKBB	European	2017	-0.01635	0.002352	3.667e-12	-	336172	0	336172	1	IVNT	Neale-B_UKBB_EUR_2017
rs13247874	chr7:73010442	chr7:73596112	C	T	Sodium in urine	EFO_0009282	Neale B	UKBB	European	2017	0.01759	0.002963	2.897e-09	+	326831	0	326831	1	IVNT	Neale-B_UKBB_EUR_2017
rs13247874	chr7:73010442	chr7:73596112	C	T	Trunk fat-free mass	-	Neale B	UKBB	European	2017	-0.0148	0.001917	1.143e-14	-	331030	0	331030	1	IVNT	Neale-B_UKBB_EUR_2017
rs13247874	chr7:73010442	chr7:73596112	C	T	Trunk predicted mass	-	Neale B	UKBB	European	2017	-0.01491	0.00191	6.014e-15	-	330995	0	330995	1	IVNT	Neale-B_UKBB_EUR_2017
rs13247874	chr7:73010442	chr7:73596112	C	T	Weight	EFO_0004338	Neale B	UKBB	European	2017	-0.01331	0.002659	5.567e-07	-	336227	0	336227	1	IVNT	Neale-B_UKBB_EUR_2017
rs13247874	chr7:73010442	chr7:73596112	C	T	Whole body fat-free mass	-	Neale B	UKBB	European	2017	-0.01442	0.001924	6.802e-14	-	331291	0	331291	1	IVNT	Neale-B_UKBB_EUR_2017
rs13247874	chr7:73010442	chr7:73596112	C	T	Whole body water mass	-	Neale B	UKBB	European	2017	-0.01461	0.001927	3.367e-14	-	331315	0	331315	1	IVNT	Neale-B_UKBB_EUR_2017
rs13247874	chr7:73010442	chr7:73596112	C	T	Triglycerides	EFO_0004530	Prins B	28887542	European	2017	0.1	0.02	7.809e-08	+	9961	0	9961	1	IVNT	Prins-B_TG_EUR_2017
rs13247874	chr7:73010442	chr7:73596112	C	T	Lipid metabolism	HP_0003119	Kettunen J	22286219	European	2012	NA	NA	8e-14	NA	-	-	-	-	-	dbGaP
rs76187828	chr10:34051881	chr10:33762953	A	G	Arm fat-free mass right	-	Neale B	UKBB	European	2017	0.0116	0.00259	7.535e-06	+	331221	0	331221	1	IVNT	Neale-B_UKBB_EUR_2017
rs76187828	chr10:34051881	chr10:33762953	A	G	Leg fat mass right	-	Neale B	UKBB	European	2017	0.01493	0.003323	7.055e-06	+	331293	0	331293	1	IVNT	Neale-B_UKBB_EUR_2017
rs76187828	chr10:34051881	chr10:33762953	A	G	Weight	EFO_0004338	Neale B	UKBB	European	2017	0.01654	0.003632	5.294e-06	+	336227	0	336227	1	IVNT	Neale-B_UKBB_EUR_2017
rs10900223	chr10:46021631	chr10:45526183	C	T	High light scatter percentage of red cells	EFO_0004586	Astle W	27863252	European	2016	0.03655	0.004158	1.516e-18	+	173480	0	173480	2	IVNT	Astle-W_Blood-Cell-Traits_EUR_2016
rs10900223	chr10:46021631	chr10:45526183	C	T	High light scatter reticulocyte count	EFO_0004586	Astle W	27863252	European	2016	0.03555	0.004158	1.249e-17	+	173480	0	173480	2	IVNT	Astle-W_Blood-Cell-Traits_EUR_2016
rs10900223	chr10:46021631	chr10:45526183	C	T	Immature fraction of reticulocytes	EFO_0004586	Astle W	27863252	European	2016	0.04015	0.004119	1.902e-22	+	173480	0	173480	2	IVNT	Astle-W_Blood-Cell-Traits_EUR_2016
rs10900223	chr10:46021631	chr10:45526183	C	T	Mean corpuscular hemoglobin	EFO_0004586	Astle W	27863252	European	2016	0.02703	0.004107	4.722e-11	+	173480	0	173480	2	IVNT	Astle-W_Blood-Cell-Traits_EUR_2016
rs10900223	chr10:46021631	chr10:45526183	C	T	Mean corpuscular volume	EFO_0004586	Astle W	27863252	European	2016	0.02774	0.004095	1.25e-11	+	173480	0	173480	2	IVNT	Astle-W_Blood-Cell-Traits_EUR_2016
rs10900223	chr10:46021631	chr10:45526183	C	T	Red cell distribution width	EFO_0004586	Astle W	27863252	European	2016	0.02493	0.004107	1.278e-09	+	173480	0	173480	2	IVNT	Astle-W_Blood-Cell-Traits_EUR_2016
rs10900223	chr10:46021631	chr10:45526183	C	T	Reticulocyte count	EFO_0004586	Astle W	27863252	European	2016	0.02341	0.004167	1.922e-08	+	173480	0	173480	2	IVNT	Astle-W_Blood-Cell-Traits_EUR_2016
rs10900223	chr10:46021631	chr10:45526183	C	T	Reticulocyte fraction of red cells	EFO_0004586	Astle W	27863252	European	2016	0.02477	0.004165	2.726e-09	+	173480	0	173480	2	IVNT	Astle-W_Blood-Cell-Traits_EUR_2016
rs10900223	chr10:46021631	chr10:45526183	C	T	High density lipoprotein	EFO_0004612	GLGC	24097068	European	2013	0.0293	0.0054	1.451e-07	+	94311	0	94311	60	IVNT	GLGC_HDL_EUR_2013
rs10900223	chr10:46021631	chr10:45526183	C	T	High density lipoprotein	EFO_0004612	GLGC	20686565	Mixed	2010	0.0294	0.0055	1.374e-07	+	99900	0	99900	46	Z-score	GLGC_HDL_Mixed_2010
rs10900223	chr10:46021631	chr10:45526183	C	T	HDL cholesterol	NCIT_C61041;NCIT_C105587	GLGC	20686565	Mixed	2010	NA	NA	1.374e-07	NA	100184	-	-	-	-	GRASP
rs10900223	chr10:46021631	chr10:45526183	C	T	Cholelithiasis	EFO_0004799	Neale B	UKBB	European	2017	0.002879	0.000402	8.06e-13	+	337199	6986	330213	1	risk diff	Neale-B_UKBB_EUR_2017
rs1171617	chr10:61467182	chr10:59707424	T	G	Height	EFO_0004339	GIANT	25282103	European	2014	-0.022	0.0038	7.5e-09	-	244588	0	244588	79	Z-score	GIANT_Height_EUR_2014
rs1171617	chr10:61467182	chr10:59707424	T	G	Serum urate	NCIT_C64814	GUGC	23263486	European	2012	NA	NA	1.14e-22	NA	69374	-	-	-	-	GRASP
rs1171617	chr10:61467182	chr10:59707424	T	G	Serum urate	EFO_0004531	GUGC	23263486	European	2012	0.073	0.007	1.136e-22	+	103747	0	103747	48	mg/dl	GUGC_Urate_EUR_2012
rs1171617	chr10:61467182	chr10:59707424	T	G	Blood metabolite levels	EFO_0005664	Shin SY	24816252	European	2014	0.036	0.004706	2e-14	+	-	-	-	-	unit increase	NHGRI-EBI_GWAS_Catalog
rs1171617	chr10:61467182	chr10:59707424	T	G	Comparative height size at age 10	-	Neale B	UKBB	European	2017	-0.009671	0.001962	8.294e-07	-	332021	0	332021	1	-	Neale-B_UKBB_EUR_2017
rs1171617	chr10:61467182	chr10:59707424	T	G	Forced expiratory volume in 1-second, predicted	EFO_0004314	Neale B	UKBB	European	2017	-0.01512	0.003228	2.827e-06	-	110423	0	110423	1	IVNT	Neale-B_UKBB_EUR_2017
rs1171617	chr10:61467182	chr10:59707424	T	G	Height	EFO_0004339	Neale B	UKBB	European	2017	-0.01953	0.002043	1.153e-21	-	336474	0	336474	1	IVNT	Neale-B_UKBB_EUR_2017
rs1171617	chr10:61467182	chr10:59707424	T	G	Leg fat-free mass right	-	Neale B	UKBB	European	2017	-0.008417	0.001893	8.723e-06	-	331285	0	331285	1	IVNT	Neale-B_UKBB_EUR_2017
rs1171617	chr10:61467182	chr10:59707424	T	G	Leg predicted mass right	-	Neale B	UKBB	European	2017	-0.008463	0.00188	6.781e-06	-	331285	0	331285	1	IVNT	Neale-B_UKBB_EUR_2017
rs1171617	chr10:61467182	chr10:59707424	T	G	Self-reported gout	EFO_0004274	Neale B	UKBB	European	2017	0.002421	0.0003398	1.048e-12	+	337159	4807	332352	1	risk diff	Neale-B_UKBB_EUR_2017
rs1171617	chr10:61467182	chr10:59707424	T	G	Sitting height	EFO_0004339	Neale B	UKBB	European	2017	-0.0188	0.002222	2.73e-17	-	336172	0	336172	1	IVNT	Neale-B_UKBB_EUR_2017
rs1171617	chr10:61467182	chr10:59707424	T	G	Treatment with allopurinol	EFO_0007056	Neale B	UKBB	European	2017	0.001737	0.0003038	1.081e-08	+	337159	3819	333340	1	risk diff	Neale-B_UKBB_EUR_2017
rs1171617	chr10:61467182	chr10:59707424	T	G	Trunk fat-free mass	-	Neale B	UKBB	European	2017	-0.008732	0.001811	1.428e-06	-	331030	0	331030	1	IVNT	Neale-B_UKBB_EUR_2017
rs1171617	chr10:61467182	chr10:59707424	T	G	Trunk predicted mass	-	Neale B	UKBB	European	2017	-0.008677	0.001805	1.537e-06	-	330995	0	330995	1	IVNT	Neale-B_UKBB_EUR_2017
rs1171617	chr10:61467182	chr10:59707424	T	G	Whole body fat-free mass	-	Neale B	UKBB	European	2017	-0.008432	0.001818	3.537e-06	-	331291	0	331291	1	IVNT	Neale-B_UKBB_EUR_2017
rs1171617	chr10:61467182	chr10:59707424	T	G	Whole body water mass	-	Neale B	UKBB	European	2017	-0.008374	0.001821	4.259e-06	-	331315	0	331315	1	IVNT	Neale-B_UKBB_EUR_2017
rs138190991	chr10:61744076	chr10:59984318	A	T	Treatment with glibenclamide	EFO_0007056	Neale B	UKBB	European	2017	0.000473	0.0001017	3.33e-06	+	337159	65	337094	1	risk diff	Neale-B_UKBB_EUR_2017
rs76638161	chr11:109094318	chr11:109223591	C	T	Cause of death: emphysema, unspecified	-	Neale B	UKBB	European	2017	-0.007719	0.001624	2.034e-06	-	7637	9	7628	1	risk diff	Neale-B_UKBB_EUR_2017
rs76638161	chr11:109094318	chr11:109223591	C	T	Why stopped smoking: illness or ill health	EFO_0005671	Neale B	UKBB	European	2017	0.02104	0.004718	8.254e-06	+	82082	9813	72269	1	risk diff	Neale-B_UKBB_EUR_2017
rs11871125	chr17:19432393	chr17:19529080	C	T	Lymphocyte count	EFO_0004586	Astle W	27863252	European	2016	-0.02048	0.003722	3.732e-08	-	173480	0	173480	2	IVNT	Astle-W_Blood-Cell-Traits_EUR_2016
rs11871125	chr17:19432393	chr17:19529080	C	T	Lymphocyte percentage of white cells	EFO_0004586	Astle W	27863252	European	2016	-0.01896	0.003682	2.593e-07	-	173480	0	173480	2	IVNT	Astle-W_Blood-Cell-Traits_EUR_2016
rs11871125	chr17:19432393	chr17:19529080	C	T	Neutrophil percentage of white cells	EFO_0004586	Astle W	27863252	European	2016	0.01929	0.003688	1.69e-07	+	173480	0	173480	2	IVNT	Astle-W_Blood-Cell-Traits_EUR_2016
rs113989462	chr3:10160922	chr3:10119238	C	G	Cause of death: malignant neoplasm of thyroid gland	-	Neale B	UKBB	European	2017	-0.0069	0.001398	8.213e-07	-	7637	4	7633	1	risk diff	Neale-B_UKBB_EUR_2017
rs11749139	chr5:75987967	chr5:76692142	G	T	Mean platelet volume	EFO_0004586	Astle W	27863252	European	2016	0.07736	0.009716	1.688e-15	+	173480	0	173480	2	IVNT	Astle-W_Blood-Cell-Traits_EUR_2016
rs12340914	chr9:18511074	chr9:18511076	A	G	Open wound of abdomen, lower back and pelvis	EFO_0009502	Neale B	UKBB	European	2017	-0.0001505	3.359e-05	7.502e-06	-	337199	62	337137	1	risk diff	Neale-B_UKBB_EUR_2017
rs75183407	chr12:130264458	chr12:129779913	C	T	Treatment with raloxifene hydrochloride	EFO_0007056	Neale B	UKBB	European	2017	-0.0008761	0.0001919	4.965e-06	-	337159	218	336941	1	risk diff	Neale-B_UKBB_EUR_2017
rs75183407	chr12:130264458	chr12:129779913	C	T	Treatment with sanomigran 500micrograms tablet	EFO_0007056	Neale B	UKBB	European	2017	-0.0004934	0.0001024	1.436e-06	-	337159	62	337097	1	risk diff	Neale-B_UKBB_EUR_2017
rs114849156	chr4:107710215	chr4:106789058	A	G	Cause of death: b-cell lymphoma, unspecified	EFO_0000574	Neale B	UKBB	European	2017	0.01384	0.003039	5.38e-06	+	7637	33	7604	1	risk diff	Neale-B_UKBB_EUR_2017
rs1505993	chr5:40519388	chr5:40519286	C	T	Cause of death: pneumonitis due to food and vomit	-	Neale B	UKBB	European	2017	-0.009315	0.001916	1.184e-06	-	7637	8	7629	1	risk diff	Neale-B_UKBB_EUR_2017
rs3779084	chr7:50568735	chr7:50501037	G	A	Granulocyte percentage of myeloid white cells	EFO_0004586	Astle W	27863252	European	2016	0.02072	0.004339	1.801e-06	+	173480	0	173480	2	IVNT	Astle-W_Blood-Cell-Traits_EUR_2016
rs3779084	chr7:50568735	chr7:50501037	G	A	Monocyte count	EFO_0004586	Astle W	27863252	European	2016	-0.02676	0.004338	6.864e-10	-	173480	0	173480	2	IVNT	Astle-W_Blood-Cell-Traits_EUR_2016
rs3779084	chr7:50568735	chr7:50501037	G	A	Monocyte percentage of white cells	EFO_0004586	Astle W	27863252	European	2016	-0.02539	0.004326	4.379e-09	-	173480	0	173480	2	IVNT	Astle-W_Blood-Cell-Traits_EUR_2016
rs3779084	chr7:50568735	chr7:50501037	G	A	B cell acute lymphoblastic leukemia	EFO_0000094	Papaemmanuil E	19684604	European	2009	NA	NA	4.19e-10	NA	1941	-	-	-	-	GRASP
rs3779084	chr7:50568735	chr7:50501037	G	A	Childhood acute lymphoblastic leukemia	EFO_1001946;EFO_1001947	Papaemmanuil E	19684604	European	2009	NA	NA	5.49e-09	NA	1941	-	-	-	-	GRASP
rs3779084	chr7:50568735	chr7:50501037	G	A	Childhood acute lymphoblastic leukemia ALL	EFO_1001946;EFO_1001947	Ellinghaus E	22076464	European	2011	NA	NA	2.44e-06	NA	893	-	-	-	-	GRASP
rs56266656	chr13:31860488	chr13:31286351	A	G	Seropositive rheumatoid arthritis	EFO_0000685	Neale B	UKBB	European	2017	-0.0008958	0.0001854	1.349e-06	-	337199	201	336998	1	risk diff	Neale-B_UKBB_EUR_2017
rs6706818	chr2:56574432	chr2:56347297	A	G	Age at menarche	EFO_0004703	Neale B	UKBB	European	2017	-0.02175	0.002691	6.532e-16	-	176008	0	176008	1	-	Neale-B_UKBB_EUR_2017
rs6706818	chr2:56574432	chr2:56347297	A	G	Age at menarche	EFO_0004703;EFO_0007701;EFO_0007702	ReproGen	25231870	European	2014	-0.036	0.005591	1.2e-10	-	182416	0	182416	58	years	ReproGen_Age-at-Menarche_EUR_2014
rs3138108	chr2:228666906	chr2:227802190	C	T	Self-reported herpes simplex	EFO_1002022	Neale B	UKBB	European	2017	-0.0002613	5.748e-05	5.465e-06	-	337159	132	337027	1	risk diff	Neale-B_UKBB_EUR_2017
rs4862595	chr4:186846963	chr4:185925809	C	T	Treatment with doublebase gel	EFO_0007056	Neale B	UKBB	European	2017	0.0002627	5.871e-05	7.662e-06	+	337159	167	336992	1	risk diff	Neale-B_UKBB_EUR_2017
rs7708674	chr5:60558879	chr5:61263052	C	T	Mean platelet volume	EFO_0004586	Astle W	27863252	European	2016	-0.03056	0.006779	6.521e-06	-	173480	0	173480	2	IVNT	Astle-W_Blood-Cell-Traits_EUR_2016
rs1116046	chr5:101578769	chr5:102243065	T	A	Diabetes diagnosed by doctor	EFO_0000400	Neale B	UKBB	European	2017	0.005458	0.0009961	4.26e-08	+	336473	16183	320290	1	risk diff	Neale-B_UKBB_EUR_2017
rs1116046	chr5:101578769	chr5:102243065	T	A	Treatment with metformin	EFO_0007056	Neale B	UKBB	European	2017	0.003751	0.0007252	2.315e-07	+	337159	8392	328767	1	risk diff	Neale-B_UKBB_EUR_2017
rs66676945	chr5:158409505	chr5:158982497	C	T	Impedance of leg left	-	Neale B	UKBB	European	2017	0.01624	0.002909	2.381e-08	+	331296	0	331296	1	IVNT	Neale-B_UKBB_EUR_2017
rs66676945	chr5:158409505	chr5:158982497	C	T	Impedance of leg right	-	Neale B	UKBB	European	2017	0.01653	0.002887	1.032e-08	+	331301	0	331301	1	IVNT	Neale-B_UKBB_EUR_2017
rs66676945	chr5:158409505	chr5:158982497	C	T	Leg fat-free mass left	-	Neale B	UKBB	European	2017	-0.01031	0.002101	9.182e-07	-	331258	0	331258	1	IVNT	Neale-B_UKBB_EUR_2017
rs66676945	chr5:158409505	chr5:158982497	C	T	Leg fat-free mass right	-	Neale B	UKBB	European	2017	-0.01093	0.0021	1.945e-07	-	331285	0	331285	1	IVNT	Neale-B_UKBB_EUR_2017
rs66676945	chr5:158409505	chr5:158982497	C	T	Leg predicted mass left	-	Neale B	UKBB	European	2017	-0.01048	0.002087	5.146e-07	-	331253	0	331253	1	IVNT	Neale-B_UKBB_EUR_2017
rs66676945	chr5:158409505	chr5:158982497	C	T	Leg predicted mass right	-	Neale B	UKBB	European	2017	-0.01102	0.002086	1.27e-07	-	331285	0	331285	1	IVNT	Neale-B_UKBB_EUR_2017
rs66676945	chr5:158409505	chr5:158982497	C	T	Self-reported breast cysts	EFO_1000848	Neale B	UKBB	European	2017	-0.0009057	0.0001989	5.28e-06	-	337159	1311	335848	1	risk diff	Neale-B_UKBB_EUR_2017
rs66676945	chr5:158409505	chr5:158982497	C	T	Self-reported hypertension	EFO_0000537	Neale B	UKBB	European	2017	-0.007549	0.0014	6.9e-08	-	337159	87690	249469	1	risk diff	Neale-B_UKBB_EUR_2017
rs66676945	chr5:158409505	chr5:158982497	C	T	Vascular or heart problems diagnosed by doctor: high blood pressure	EFO_0004325	Neale B	UKBB	European	2017	-0.008189	0.001419	7.826e-09	-	336683	91033	245650	1	risk diff	Neale-B_UKBB_EUR_2017
rs66676945	chr5:158409505	chr5:158982497	C	T	Vascular or heart problems diagnosed by doctor: none of the above	-	Neale B	UKBB	European	2017	0.0082	0.001457	1.825e-08	+	336683	236530	100153	1	risk diff	Neale-B_UKBB_EUR_2017
rs113966925	chr7:129795602	chr7:130155762	C	T	Cause of death: ischaemic cardiomyopathy	-	Neale B	UKBB	European	2017	-0.008274	0.001774	3.154e-06	-	7637	10	7627	1	risk diff	Neale-B_UKBB_EUR_2017
rs78631663	chr8:4938197	chr8:5080675	C	T	Calculus of lower urinary tract	EFO_1000839	Neale B	UKBB	European	2017	0.001158	0.0002539	5.088e-06	+	337199	276	336923	1	risk diff	Neale-B_UKBB_EUR_2017
rs12216870	chr8:9352959	chr8:9495449	C	T	Cause of death: epilepsy, unspecified	EFO_0000474	Neale B	UKBB	European	2017	-0.01379	0.002382	7.248e-09	-	7637	14	7623	1	risk diff	Neale-B_UKBB_EUR_2017
rs12216870	chr8:9352959	chr8:9495449	C	T	Treatment with micronor tablet	EFO_0007056	Neale B	UKBB	European	2017	-0.001584	0.0003141	4.538e-07	-	337159	475	336684	1	risk diff	Neale-B_UKBB_EUR_2017
rs1020048	chr9:86666993	chr9:84052078	A	C	Eosinophil percentage of granulocytes	EFO_0004586	Astle W	27863252	European	2016	0.02154	0.004569	2.432e-06	+	173480	0	173480	2	IVNT	Astle-W_Blood-Cell-Traits_EUR_2016
rs1020048	chr9:86666993	chr9:84052078	A	C	Eosinophil percentage of white cells	EFO_0004586	Astle W	27863252	European	2016	0.02057	0.004549	6.096e-06	+	173480	0	173480	2	IVNT	Astle-W_Blood-Cell-Traits_EUR_2016
rs1020048	chr9:86666993	chr9:84052078	A	C	Granulocyte count	EFO_0004586	Astle W	27863252	European	2016	-0.02034	0.004586	9.171e-06	-	173480	0	173480	2	IVNT	Astle-W_Blood-Cell-Traits_EUR_2016
rs1020048	chr9:86666993	chr9:84052078	A	C	Neutrophil count	EFO_0004586	Astle W	27863252	European	2016	-0.0217	0.004574	2.094e-06	-	173480	0	173480	2	IVNT	Astle-W_Blood-Cell-Traits_EUR_2016
rs1020048	chr9:86666993	chr9:84052078	A	C	Sum basophil neutrophil counts	EFO_0004586	Astle W	27863252	European	2016	-0.02178	0.004582	2.005e-06	-	173480	0	173480	2	IVNT	Astle-W_Blood-Cell-Traits_EUR_2016
rs1020048	chr9:86666993	chr9:84052078	A	C	White blood cell count	EFO_0004586	Astle W	27863252	European	2016	-0.02157	0.004577	2.46e-06	-	173480	0	173480	2	IVNT	Astle-W_Blood-Cell-Traits_EUR_2016
rs1020048	chr9:86666993	chr9:84052078	A	C	Alcohol usually taken with meals	EFO_0004329	Neale B	UKBB	European	2017	0.009399	0.001995	2.475e-06	+	172454	116941	55513	1	risk diff	Neale-B_UKBB_EUR_2017
rs1020048	chr9:86666993	chr9:84052078	A	C	Height	EFO_0004339	Neale B	UKBB	European	2017	0.01872	0.00222	3.383e-17	+	336474	0	336474	1	IVNT	Neale-B_UKBB_EUR_2017
rs1020048	chr9:86666993	chr9:84052078	A	C	Impedance of arm left	-	Neale B	UKBB	European	2017	0.01722	0.002207	6.128e-15	+	331292	0	331292	1	IVNT	Neale-B_UKBB_EUR_2017
rs1020048	chr9:86666993	chr9:84052078	A	C	Impedance of arm right	-	Neale B	UKBB	European	2017	0.01729	0.002198	3.683e-15	+	331279	0	331279	1	IVNT	Neale-B_UKBB_EUR_2017
rs1020048	chr9:86666993	chr9:84052078	A	C	Impedance of whole body	-	Neale B	UKBB	European	2017	0.01342	0.002383	1.773e-08	+	331284	0	331284	1	IVNT	Neale-B_UKBB_EUR_2017
rs1020048	chr9:86666993	chr9:84052078	A	C	Mean time to correctly identify matches	-	Neale B	UKBB	European	2017	0.01607	0.003088	1.948e-07	+	335139	0	335139	1	IVNT	Neale-B_UKBB_EUR_2017
rs1020048	chr9:86666993	chr9:84052078	A	C	Nap during day	EFO_0004870	Neale B	UKBB	European	2017	-0.0103	0.001852	2.714e-08	-	337074	0	337074	1	-	Neale-B_UKBB_EUR_2017
rs142260529	chr11:21722067	chr11:21700521	C	T	Self-reported psoriatic arthropathy	EFO_0003778	Neale B	UKBB	European	2017	-0.002181	0.0004621	2.36e-06	-	337159	650	336509	1	risk diff	Neale-B_UKBB_EUR_2017
rs12323117	chr13:21569227	chr13:20995088	C	T	Comparative height size at age 10	-	Neale B	UKBB	European	2017	-0.01436	0.002612	3.894e-08	-	332021	0	332021	1	-	Neale-B_UKBB_EUR_2017
rs12323117	chr13:21569227	chr13:20995088	C	T	Height	EFO_0004339	Neale B	UKBB	European	2017	-0.02027	0.00272	9.238e-14	-	336474	0	336474	1	IVNT	Neale-B_UKBB_EUR_2017
rs72924553	chr18:28703261	chr18:31123298	A	G	Cause of death: urinary organ, unspecified	-	Neale B	UKBB	European	2017	-0.01253	0.002321	6.942e-08	-	7637	9	7628	1	risk diff	Neale-B_UKBB_EUR_2017
rs72924553	chr18:28703261	chr18:31123298	A	G	Treatment with phenergan 10mg tablet	EFO_0007056	Neale B	UKBB	European	2017	-0.000725	0.0001621	7.704e-06	-	337159	81	337078	1	risk diff	Neale-B_UKBB_EUR_2017
rs146902454	chr20:50370942	chr20:51754403	C	T	Cause of death: alcoholic hepatic failure	-	Neale B	UKBB	European	2017	0.01099	0.002261	1.197e-06	+	7637	22	7615	1	risk diff	Neale-B_UKBB_EUR_2017
rs4654393	chr1:29534437	chr1:29207925	A	G	Intracranial volume	EFO_0004886	Ikram MA	22504418	European	2012	NA	NA	5.4e-06	NA	8175	-	-	-	-	GRASP
rs354710	chr2:143887084	chr2:143129515	T	C	Mean platelet volume	EFO_0004586	Astle W	27863252	European	2016	-0.01634	0.003684	9.147e-06	-	173480	0	173480	2	IVNT	Astle-W_Blood-Cell-Traits_EUR_2016
rs354710	chr2:143887084	chr2:143129515	T	C	Platelet distribution width	EFO_0004586	Astle W	27863252	European	2016	-0.02155	0.003658	3.869e-09	-	173480	0	173480	2	IVNT	Astle-W_Blood-Cell-Traits_EUR_2016
rs4148325	chr2:234673309	chr2:233764663	C	T	Serum circulating cell free DNA levels	EFO_0004739	Jylhava J	22511988	European	2012	NA	NA	1.59e-23	NA	1841	-	-	-	-	GRASP
rs4148325	chr2:234673309	chr2:233764663	C	T	Total bilirubin	NCIT_C38037	Bielinski SJ	21646302	European	2011	NA	NA	4.96e-62	NA	6307	-	-	-	-	GRASP
rs4148325	chr2:234673309	chr2:233764663	C	T	Total bilirubin concentration	NCIT_C38037;NCIT_C61031	Cox AJ	23642732	European	2013	NA	NA	4.44e-20	NA	1180	-	-	-	-	GRASP
rs4148325	chr2:234673309	chr2:233764663	C	T	Total bilirubin levels in sickle cell anemia	-	Milton JN	22558097	African	2012	NA	NA	2.11e-47	NA	905	-	-	-	-	GRASP
rs4148325	chr2:234673309	chr2:233764663	C	T	Total serum bilirubin	CMO_0000376;NCIT_C61031	Johnson AD	19414484	European	2009	NA	NA	4.94065645841247e-324	NA	9264	-	-	-	-	GRASP
rs4148325	chr2:234673309	chr2:233764663	C	T	Total serum bilirubin	CMO_0000376;NCIT_C61031	Kang TW	20639394	East Asian	2010	NA	NA	1.724e-158	NA	8841	-	-	-	-	GRASP
rs4148325	chr2:234673309	chr2:233764663	C	T	Total serum bilirubin	CMO_0000376;NCIT_C61031	Chen G	22085899	African	2011	NA	NA	3.06e-22	NA	619	-	-	-	-	GRASP
rs4148325	chr2:234673309	chr2:233764663	C	T	Bilirubin levels	EFO_0004570	Bielinski SJ	21646302	European	2011	NA	NA	5e-62	NA	-	-	-	-	-	NHGRI-EBI_GWAS_Catalog
rs4148325	chr2:234673309	chr2:233764663	C	T	Bilirubin levels in extreme obesity	EFO_0004570;EFO_0001073	DiStefano JK	25246029	European	2014	NA	NA	5e-93	NA	-	-	-	-	-	NHGRI-EBI_GWAS_Catalog
rs4148325	chr2:234673309	chr2:233764663	C	T	Total bilirubin levels in HIV 1 infection	EFO_0000180;EFO_0004570	Moore CB	25884002	Unspecified	2015	NA	NA	1e-30	NA	-	-	-	-	-	NHGRI-EBI_GWAS_Catalog
rs4148325	chr2:234673309	chr2:233764663	C	T	Self-reported liver or biliary/pancreas problem	-	Neale B	UKBB	European	2017	-0.0006509	0.0001093	2.643e-09	-	337159	587	336572	1	risk diff	Neale-B_UKBB_EUR_2017
rs4148325	chr2:234673309	chr2:233764663	C	T	Bilirubin	CHEBI_16990;NCIT_C305	Bielinski SJ	21646302	European	2011	NA	NA	5e-62	NA	-	-	-	-	-	dbGaP
rs142739097	chr3:82477960	chr3:82428809	A	G	Urethritis and urethral syndrome	-	Neale B	UKBB	European	2017	-0.0006006	0.0001352	8.921e-06	-	337199	66	337133	1	risk diff	Neale-B_UKBB_EUR_2017
rs80253618	chr4:170861556	chr4:169940405	A	G	Townsend deprivation index at recruitment	-	Neale B	UKBB	European	2017	0.01653	0.003685	7.231e-06	+	336798	0	336798	1	IVNT	Neale-B_UKBB_EUR_2017
rs2762353	chr6:25794431	chr6:25794203	G	A	Hemoglobin concentration	EFO_0004586	Astle W	27863252	European	2016	0.02513	0.003569	1.915e-12	+	173480	0	173480	2	IVNT	Astle-W_Blood-Cell-Traits_EUR_2016
rs2762353	chr6:25794431	chr6:25794203	G	A	Mean corpuscular hemoglobin	EFO_0004586	Astle W	27863252	European	2016	0.04721	0.003554	2.883e-40	+	173480	0	173480	2	IVNT	Astle-W_Blood-Cell-Traits_EUR_2016
rs2762353	chr6:25794431	chr6:25794203	G	A	Mean corpuscular hemoglobin concentration	EFO_0004586	Astle W	27863252	European	2016	0.03189	0.003486	5.805e-20	+	173480	0	173480	2	IVNT	Astle-W_Blood-Cell-Traits_EUR_2016
rs2762353	chr6:25794431	chr6:25794203	G	A	Mean corpuscular volume	EFO_0004586	Astle W	27863252	European	2016	0.03675	0.003542	3.243e-25	+	173480	0	173480	2	IVNT	Astle-W_Blood-Cell-Traits_EUR_2016
rs2762353	chr6:25794431	chr6:25794203	G	A	Red cell distribution width	EFO_0004586	Astle W	27863252	European	2016	-0.02355	0.003561	3.769e-11	-	173480	0	173480	2	IVNT	Astle-W_Blood-Cell-Traits_EUR_2016
rs2762353	chr6:25794431	chr6:25794203	G	A	Height	EFO_0004339	GIANT	25282103	European	2014	-0.019	0.0029	1.4e-10	-	253177	0	253177	79	Z-score	GIANT_Height_EUR_2014
rs2762353	chr6:25794431	chr6:25794203	G	A	Hip circumference adjusted for BMI	EFO_0005093	GIANT	25673412	Mixed	2015	-0.018	0.0035	2.3e-07	-	225378	0	225378	109	IVNT	GIANT_HipadjBMI_Mixed_2015
rs2762353	chr6:25794431	chr6:25794203	G	A	Mean corpuscular hemoglobin concentration	EFO_0004528	van der Harst P	23222517	Mixed	2012	NA	NA	1.52e-07	NA	71861	-	-	-	-	GRASP
rs2762353	chr6:25794431	chr6:25794203	G	A	Mean corpuscular volume	EFO_0004526	van der Harst P	23222517	Mixed	2012	NA	NA	1.66e-07	NA	71861	-	-	-	-	GRASP
rs2762353	chr6:25794431	chr6:25794203	G	A	Serum urate	NCIT_C64814	Yang Q	20884846	European	2010	NA	NA	6.2e-24	NA	28283	-	-	-	-	GRASP
rs2762353	chr6:25794431	chr6:25794203	G	A	Serum urate	NCIT_C64814	GUGC	23263486	European	2012	NA	NA	4.23e-56	NA	69374	-	-	-	-	GRASP
rs2762353	chr6:25794431	chr6:25794203	G	A	Uric acid	NCIT_C62652;CHEBI_27226	Kolz M	19503597	European	2009	NA	NA	1.19e-13	NA	28141	-	-	-	-	GRASP
rs2762353	chr6:25794431	chr6:25794203	G	A	Serum urate	EFO_0004531	GUGC	23263486	European	2012	0.091	0.0055	4.233e-56	+	109971	0	109971	48	mg/dl	GUGC_Urate_EUR_2012
rs2762353	chr6:25794431	chr6:25794203	G	A	Primary sclerosing cholangitis	EFO_0004268	Ji S	27992413	European	2017	0.1604	0.029	2.463e-08	+	14890	2871	12019	3	log OR	Ji-S_PSC_EUR_2017
rs2762353	chr6:25794431	chr6:25794203	G	A	Blood metabolite levels	EFO_0005664	Shin SY	24816252	European	2014	-0.03	0.004113	3e-13	-	-	-	-	-	unit increase	NHGRI-EBI_GWAS_Catalog
rs2762353	chr6:25794431	chr6:25794203	G	A	Arm fat-free mass left	-	Neale B	UKBB	European	2017	-0.008353	0.001558	8.27e-08	-	331159	0	331159	1	IVNT	Neale-B_UKBB_EUR_2017
rs2762353	chr6:25794431	chr6:25794203	G	A	Arm fat-free mass right	-	Neale B	UKBB	European	2017	-0.008487	0.001527	2.738e-08	-	331221	0	331221	1	IVNT	Neale-B_UKBB_EUR_2017
rs2762353	chr6:25794431	chr6:25794203	G	A	Arm predicted mass left	-	Neale B	UKBB	European	2017	-0.008261	0.001552	1.028e-07	-	331146	0	331146	1	IVNT	Neale-B_UKBB_EUR_2017
rs2762353	chr6:25794431	chr6:25794203	G	A	Arm predicted mass right	-	Neale B	UKBB	European	2017	-0.008808	0.001522	7.1e-09	-	331216	0	331216	1	IVNT	Neale-B_UKBB_EUR_2017
rs2762353	chr6:25794431	chr6:25794203	G	A	Basal metabolic rate	EFO_0007777	Neale B	UKBB	European	2017	-0.008323	0.001625	3.028e-07	-	331307	0	331307	1	IVNT	Neale-B_UKBB_EUR_2017
rs2762353	chr6:25794431	chr6:25794203	G	A	Disorders of mineral metabolism	EFO_0009556	Neale B	UKBB	European	2017	0.0009622	8.356e-05	1.124e-30	+	337199	390	336809	1	risk diff	Neale-B_UKBB_EUR_2017
rs2762353	chr6:25794431	chr6:25794203	G	A	Height	EFO_0004339	Neale B	UKBB	European	2017	-0.01284	0.001741	1.678e-13	-	336474	0	336474	1	IVNT	Neale-B_UKBB_EUR_2017
rs2762353	chr6:25794431	chr6:25794203	G	A	Self-reported gout	EFO_0004274	Neale B	UKBB	European	2017	0.002634	0.0002897	9.767e-20	+	337159	4807	332352	1	risk diff	Neale-B_UKBB_EUR_2017
rs2762353	chr6:25794431	chr6:25794203	G	A	Self-reported hereditary or genetic haematological disorder	EFO_0005803	Neale B	UKBB	European	2017	0.0003498	7.21e-05	1.22e-06	+	337159	290	336869	1	risk diff	Neale-B_UKBB_EUR_2017
rs2762353	chr6:25794431	chr6:25794203	G	A	Self-reported malabsorption or coeliac disease	EFO_0001060	Neale B	UKBB	European	2017	0.001346	0.000161	6.241e-17	+	337159	1452	335707	1	risk diff	Neale-B_UKBB_EUR_2017
rs2762353	chr6:25794431	chr6:25794203	G	A	Treatment with allopurinol	EFO_0007056	Neale B	UKBB	European	2017	0.001834	0.000259	1.406e-12	+	337159	3819	333340	1	risk diff	Neale-B_UKBB_EUR_2017
rs2762353	chr6:25794431	chr6:25794203	G	A	Trunk fat-free mass	-	Neale B	UKBB	European	2017	-0.008958	0.001544	6.523e-09	-	331030	0	331030	1	IVNT	Neale-B_UKBB_EUR_2017
rs2762353	chr6:25794431	chr6:25794203	G	A	Trunk predicted mass	-	Neale B	UKBB	European	2017	-0.008905	0.001539	7.145e-09	-	330995	0	330995	1	IVNT	Neale-B_UKBB_EUR_2017
rs2762353	chr6:25794431	chr6:25794203	G	A	Whole body fat-free mass	-	Neale B	UKBB	European	2017	-0.008141	0.00155	1.494e-07	-	331291	0	331291	1	IVNT	Neale-B_UKBB_EUR_2017
rs2762353	chr6:25794431	chr6:25794203	G	A	Whole body water mass	-	Neale B	UKBB	European	2017	-0.008304	0.001552	8.766e-08	-	331315	0	331315	1	IVNT	Neale-B_UKBB_EUR_2017
rs610480	chr6:140217063	chr6:139895926	G	A	Forced expiratory volume in 1-second, best measure	EFO_0004314	Neale B	UKBB	European	2017	-0.01342	0.002724	8.368e-07	-	255492	0	255492	1	IVNT	Neale-B_UKBB_EUR_2017
rs610480	chr6:140217063	chr6:139895926	G	A	Forced vital capacity, best measure	EFO_0004312	Neale B	UKBB	European	2017	-0.01272	0.002579	8.146e-07	-	255492	0	255492	1	IVNT	Neale-B_UKBB_EUR_2017
rs148768795	chr6:150715047	chr6:150393911	A	G	Scoliosis	EFO_0004273	Neale B	UKBB	European	2017	0.0009435	0.0001969	1.65e-06	+	337199	98	337101	1	risk diff	Neale-B_UKBB_EUR_2017
rs11037948	chr11:44324907	chr11:44303357	C	G	Relative age of first facial hair	EFO_0007822	Neale B	UKBB	European	2017	0.01402	0.001595	1.476e-18	+	151113	0	151113	1	-	Neale-B_UKBB_EUR_2017
rs11037948	chr11:44324907	chr11:44303357	C	G	Relative age voice broke	EFO_0007888	Neale B	UKBB	European	2017	0.005629	0.00119	2.241e-06	+	144645	0	144645	1	-	Neale-B_UKBB_EUR_2017
rs10518870	chr15:57017888	chr15:56725690	A	G	Mean platelet volume	EFO_0004586	Astle W	27863252	European	2016	0.02113	0.003674	8.873e-09	+	173480	0	173480	2	IVNT	Astle-W_Blood-Cell-Traits_EUR_2016
rs10518870	chr15:57017888	chr15:56725690	A	G	Platelet count	EFO_0004586	Astle W	27863252	European	2016	-0.02142	0.003701	7.14e-09	-	173480	0	173480	2	IVNT	Astle-W_Blood-Cell-Traits_EUR_2016
rs10518870	chr15:57017888	chr15:56725690	A	G	Platelet distribution width	EFO_0004586	Astle W	27863252	European	2016	0.01633	0.003649	7.661e-06	+	173480	0	173480	2	IVNT	Astle-W_Blood-Cell-Traits_EUR_2016
rs10518870	chr15:57017888	chr15:56725690	A	G	Arm fat percentage left	-	Neale B	UKBB	European	2017	0.008604	0.001859	3.669e-06	+	331198	0	331198	1	IVNT	Neale-B_UKBB_EUR_2017
rs10518870	chr15:57017888	chr15:56725690	A	G	Arm fat percentage right	-	Neale B	UKBB	European	2017	0.009143	0.001867	9.76e-07	+	331249	0	331249	1	IVNT	Neale-B_UKBB_EUR_2017
rs10518870	chr15:57017888	chr15:56725690	A	G	Hand grip strength left	EFO_0006941	Neale B	UKBB	European	2017	-0.01048	0.001771	3.191e-09	-	335821	0	335821	1	IVNT	Neale-B_UKBB_EUR_2017
rs10518870	chr15:57017888	chr15:56725690	A	G	Hand grip strength right	EFO_0006941	Neale B	UKBB	European	2017	-0.008821	0.001774	6.606e-07	-	335842	0	335842	1	IVNT	Neale-B_UKBB_EUR_2017
rs13038820	chr20:37241830	chr20:38613187	A	G	Age at menarche	EFO_0004703	Neale B	UKBB	European	2017	0.01578	0.00347	5.466e-06	+	176008	0	176008	1	-	Neale-B_UKBB_EUR_2017
rs13038820	chr20:37241830	chr20:38613187	A	G	Treatment with loratadine product	EFO_0007056	Neale B	UKBB	European	2017	0.000247	5.228e-05	2.306e-06	+	337159	79	337080	1	risk diff	Neale-B_UKBB_EUR_2017
rs13038820	chr20:37241830	chr20:38613187	A	G	Age at menarche	EFO_0004703;EFO_0007701;EFO_0007702	ReproGen	25231870	European	2014	0.038	0.008408	6.2e-06	+	182416	0	182416	58	years	ReproGen_Age-at-Menarche_EUR_2014
rs10168931	chr2:73877219	chr2:73650092	A	G	Age completed full time education	EFO_0004784	Neale B	UKBB	European	2017	-0.01382	0.002905	1.965e-06	-	226899	0	226899	1	-	Neale-B_UKBB_EUR_2017
rs10168931	chr2:73877219	chr2:73650092	A	G	Diastolic blood pressure	EFO_0006336	Neale B	UKBB	European	2017	0.01425	0.002957	1.447e-06	+	317756	0	317756	1	IVNT	Neale-B_UKBB_EUR_2017
rs77556524	chr5:174210355	chr5:174783352	C	G	Cause of death: inquest adjourned death	-	Neale B	UKBB	European	2017	-0.01215	0.002299	1.283e-07	-	7637	9	7628	1	risk diff	Neale-B_UKBB_EUR_2017
rs77556524	chr5:174210355	chr5:174783352	C	G	Other noninflammatory disorders of uterus, except cervix	EFO_0009549	Neale B	UKBB	European	2017	-0.002442	0.0005506	9.219e-06	-	337199	1031	336168	1	risk diff	Neale-B_UKBB_EUR_2017
rs6507370	chr18:38168639	chr18:40588675	C	T	Home area population density: Scotland large urban area	-	Neale B	UKBB	European	2017	-0.002452	0.0005422	6.132e-06	-	333997	18867	315130	1	risk diff	Neale-B_UKBB_EUR_2017
rs752834	chr2:111798658	chr2:111041081	G	A	Mean bilateral hippocampal volume	EFO_0005035	Stein JL	22504417	Mixed	2012	NA	NA	3.6e-06	NA	7795	-	-	-	-	GRASP
rs73035811	chr3:15098421	chr3:15056914	A	G	Treatment with mirtazapine	EFO_0007056	Neale B	UKBB	European	2017	0.00105	0.0002139	9.271e-07	+	337159	905	336254	1	risk diff	Neale-B_UKBB_EUR_2017
rs1857803	chr5:101969987	chr5:102634283	T	C	Comparative height size at age 10	-	Neale B	UKBB	European	2017	-0.01283	0.0019	1.442e-11	-	332021	0	332021	1	-	Neale-B_UKBB_EUR_2017
rs1857803	chr5:101969987	chr5:102634283	T	C	Height	EFO_0004339	Neale B	UKBB	European	2017	-0.01169	0.001977	3.415e-09	-	336474	0	336474	1	IVNT	Neale-B_UKBB_EUR_2017
rs75782963	chr9:80063225	chr9:77448309	A	G	Cause of death: pharynx, unspecified	-	Neale B	UKBB	European	2017	0.008336	0.001452	9.8e-09	+	7637	7	7630	1	risk diff	Neale-B_UKBB_EUR_2017
rs9910668	chr17:78057063	chr17:80083264	A	C	High light scatter percentage of red cells	EFO_0004586	Astle W	27863252	European	2016	-0.02447	0.003856	2.213e-10	-	173480	0	173480	2	IVNT	Astle-W_Blood-Cell-Traits_EUR_2016
rs9910668	chr17:78057063	chr17:80083264	A	C	High light scatter reticulocyte count	EFO_0004586	Astle W	27863252	European	2016	-0.02368	0.003857	8.216e-10	-	173480	0	173480	2	IVNT	Astle-W_Blood-Cell-Traits_EUR_2016
rs9910668	chr17:78057063	chr17:80083264	A	C	Immature fraction of reticulocytes	EFO_0004586	Astle W	27863252	European	2016	-0.01873	0.003819	9.375e-07	-	173480	0	173480	2	IVNT	Astle-W_Blood-Cell-Traits_EUR_2016
rs9910668	chr17:78057063	chr17:80083264	A	C	Reticulocyte count	EFO_0004586	Astle W	27863252	European	2016	-0.01974	0.003861	3.206e-07	-	173480	0	173480	2	IVNT	Astle-W_Blood-Cell-Traits_EUR_2016
rs9910668	chr17:78057063	chr17:80083264	A	C	Reticulocyte fraction of red cells	EFO_0004586	Astle W	27863252	European	2016	-0.02188	0.003859	1.421e-08	-	173480	0	173480	2	IVNT	Astle-W_Blood-Cell-Traits_EUR_2016
rs117771460	chr19:40150159	chr19:39659519	A	G	Cause of death: chronic myeloid leukaemia	EFO_0000339	Neale B	UKBB	European	2017	0.01013	0.001968	2.757e-07	+	7637	8	7629	1	risk diff	Neale-B_UKBB_EUR_2017
rs138750865	chr19:40688520	chr19:40182613	C	T	Cause of death: organ-limited amyloidosis	-	Neale B	UKBB	European	2017	-0.007479	0.001636	4.921e-06	-	7637	7	7630	1	risk diff	Neale-B_UKBB_EUR_2017
rs138750865	chr19:40688520	chr19:40182613	C	T	Impedance of arm left	-	Neale B	UKBB	European	2017	-0.0248	0.005567	8.372e-06	-	331292	0	331292	1	IVNT	Neale-B_UKBB_EUR_2017
rs77692382	chr1:40406715	chr1:39941043	C	T	Lymphocyte count	EFO_0004586	Astle W	27863252	European	2016	-0.01969	0.004121	1.779e-06	-	173480	0	173480	2	IVNT	Astle-W_Blood-Cell-Traits_EUR_2016
rs77692382	chr1:40406715	chr1:39941043	C	T	Platelet count	EFO_0004586	Astle W	27863252	European	2016	-0.02437	0.004171	5.117e-09	-	173480	0	173480	2	IVNT	Astle-W_Blood-Cell-Traits_EUR_2016
rs77692382	chr1:40406715	chr1:39941043	C	T	Red cell distribution width	EFO_0004586	Astle W	27863252	European	2016	-0.01961	0.004051	1.295e-06	-	173480	0	173480	2	IVNT	Astle-W_Blood-Cell-Traits_EUR_2016
rs74814187	chr1:177074798	chr1:177105662	C	T	Hyperfunction of pituitary gland	EFO_1000973	Neale B	UKBB	European	2017	-0.0004129	7.971e-05	2.224e-07	-	337199	81	337118	1	risk diff	Neale-B_UKBB_EUR_2017
rs3738976	chr2:45158238	chr2:44931099	T	C	Height variability	EFO_0004339	GIANT	22982992	European	2012	-0.038	0.0078	1.4e-06	-	129171	0	129171	38	Z-score2	GIANT_Height-Var_EUR_2012
rs74420163	chr4:19055363	chr4:19053740	C	T	Treatment with sotalol	EFO_0007056	Neale B	UKBB	European	2017	-0.001311	0.0002649	7.368e-07	-	337159	540	336619	1	risk diff	Neale-B_UKBB_EUR_2017
rs192566258	chr4:54888845	chr4:54022678	A	T	Illnesses of siblings: parkinsons disease	EFO_0002508	Neale B	UKBB	European	2017	0.004174	0.0009362	8.24e-06	+	259979	1345	258634	1	risk diff	Neale-B_UKBB_EUR_2017
rs192566258	chr4:54888845	chr4:54022678	A	T	Self-reported pericarditis	EFO_0007427	Neale B	UKBB	European	2017	0.001015	0.0001817	2.311e-08	+	337159	80	337079	1	risk diff	Neale-B_UKBB_EUR_2017
rs11783515	chr8:59320389	chr8:58407830	A	G	Low density lipoprotein	EFO_0004611	GLGC	24097068	European	2013	0.0333	0.0057	6.912e-08	+	89888	0	89888	60	IVNT	GLGC_LDL_EUR_2013
rs11783515	chr8:59320389	chr8:58407830	A	G	Low density lipoprotein	EFO_0004611	GLGC	20686565	Mixed	2010	0.0325	0.0057	2.791e-08	+	95454	0	95454	46	Z-score	GLGC_LDL_Mixed_2010
rs11783515	chr8:59320389	chr8:58407830	A	G	Total cholesterol	EFO_0004574	GLGC	24097068	European	2013	0.04	0.0056	8.952e-12	+	94595	0	94595	60	IVNT	GLGC_TC_EUR_2013
rs11783515	chr8:59320389	chr8:58407830	A	G	Total cholesterol	EFO_0004574	GLGC	20686565	Mixed	2010	0.0392	0.0057	5.291e-12	+	100184	0	100184	46	Z-score	GLGC_TC_Mixed_2010
rs11783515	chr8:59320389	chr8:58407830	A	G	LDL cholesterol	EFO_0004195	GLGC	20686565	Mixed	2010	NA	NA	2.791e-08	NA	100184	-	-	-	-	GRASP
rs11783515	chr8:59320389	chr8:58407830	A	G	Total cholesterol	NCIT_C61032;NCIT_C105586	GLGC	20686565	Mixed	2010	NA	NA	5.291e-12	NA	100184	-	-	-	-	GRASP
rs11783515	chr8:59320389	chr8:58407830	A	G	Cholelithiasis	EFO_0004799	Neale B	UKBB	European	2017	0.002348	0.0003718	2.701e-10	+	337199	6986	330213	1	risk diff	Neale-B_UKBB_EUR_2017
rs11783515	chr8:59320389	chr8:58407830	A	G	Impedance of arm left	-	Neale B	UKBB	European	2017	-0.009353	0.001841	3.763e-07	-	331292	0	331292	1	IVNT	Neale-B_UKBB_EUR_2017
rs11783515	chr8:59320389	chr8:58407830	A	G	Impedance of arm right	-	Neale B	UKBB	European	2017	-0.00835	0.001833	5.232e-06	-	331279	0	331279	1	IVNT	Neale-B_UKBB_EUR_2017
rs11783515	chr8:59320389	chr8:58407830	A	G	Impedance of whole body	-	Neale B	UKBB	European	2017	-0.009536	0.001988	1.605e-06	-	331284	0	331284	1	IVNT	Neale-B_UKBB_EUR_2017
rs11783515	chr8:59320389	chr8:58407830	A	G	Medication for cholesterol, blood pressure or diabetes: cholesterol lowering medication	EFO_0007056	Neale B	UKBB	European	2017	0.007445	0.001626	4.677e-06	+	154702	35840	118862	1	risk diff	Neale-B_UKBB_EUR_2017
rs11783515	chr8:59320389	chr8:58407830	A	G	Self-reported cholelithiasis or gall stones	EFO_0004799;EFO_0004210	Neale B	UKBB	European	2017	0.002001	0.0003328	1.832e-09	+	337159	5573	331586	1	risk diff	Neale-B_UKBB_EUR_2017
rs11783515	chr8:59320389	chr8:58407830	A	G	Self-reported high cholesterol	EFO_0008111	Neale B	UKBB	European	2017	0.005199	0.0008543	1.158e-09	+	337159	41296	295863	1	risk diff	Neale-B_UKBB_EUR_2017
rs2015026	chr10:97759583	chr10:95999826	T	C	Age at menarche	EFO_0004703	Neale B	UKBB	European	2017	0.01536	0.002568	2.213e-09	+	176008	0	176008	1	-	Neale-B_UKBB_EUR_2017
rs2015026	chr10:97759583	chr10:95999826	T	C	Height	EFO_0004339	Neale B	UKBB	European	2017	0.0114	0.001788	1.805e-10	+	336474	0	336474	1	IVNT	Neale-B_UKBB_EUR_2017
rs2015026	chr10:97759583	chr10:95999826	T	C	Impedance of leg left	-	Neale B	UKBB	European	2017	0.01125	0.002295	9.591e-07	+	331296	0	331296	1	IVNT	Neale-B_UKBB_EUR_2017
rs2015026	chr10:97759583	chr10:95999826	T	C	Impedance of leg right	-	Neale B	UKBB	European	2017	0.01227	0.002277	7.165e-08	+	331301	0	331301	1	IVNT	Neale-B_UKBB_EUR_2017
rs2015026	chr10:97759583	chr10:95999826	T	C	Impedance of whole body	-	Neale B	UKBB	European	2017	0.008997	0.001919	2.773e-06	+	331284	0	331284	1	IVNT	Neale-B_UKBB_EUR_2017
rs149395329	chr12:44912263	chr12:44518480	C	T	Self-reported connective tissue disorder	EFO_1001986	Neale B	UKBB	European	2017	0.0006334	0.000143	9.417e-06	+	337159	139	337020	1	risk diff	Neale-B_UKBB_EUR_2017
rs9510701	chr13:23898693	chr13:23324554	C	T	Cause of death: atrial fibrillation and flutter	EFO_0000275	Neale B	UKBB	European	2017	-0.008078	0.001594	4.109e-07	-	7637	12	7625	1	risk diff	Neale-B_UKBB_EUR_2017
rs117568432	chr15:66183436	chr15:65891098	G	T	Mean corpuscular hemoglobin	EFO_0004586	Astle W	27863252	European	2016	0.03454	0.00592	5.37e-09	+	173480	0	173480	2	IVNT	Astle-W_Blood-Cell-Traits_EUR_2016
rs117568432	chr15:66183436	chr15:65891098	G	T	Mean corpuscular hemoglobin concentration	EFO_0004586	Astle W	27863252	European	2016	0.02876	0.00579	6.788e-07	+	173480	0	173480	2	IVNT	Astle-W_Blood-Cell-Traits_EUR_2016
rs76151544	chr7:15801860	chr7:15762235	A	G	Other aneurysm	EFO_0004264	Neale B	UKBB	European	2017	-0.0008339	0.000166	5.049e-07	-	337199	130	337069	1	risk diff	Neale-B_UKBB_EUR_2017
rs148515684	chr11:32827937	chr11:32806391	A	G	Cause of death: malignant neoplasm of gallbladder	-	Neale B	UKBB	European	2017	0.02173	0.004372	6.843e-07	+	7637	22	7615	1	risk diff	Neale-B_UKBB_EUR_2017
rs7196912	chr16:20600612	chr16:20589290	C	T	Superficial injury of wrist and hand	EFO_0000546	Neale B	UKBB	European	2017	-0.0006309	0.0001217	2.174e-07	-	337199	105	337094	1	risk diff	Neale-B_UKBB_EUR_2017
rs1057157	chr22:42779018	chr22:42383012	T	C	Treatment with adizem-xl plus m or r capsule	EFO_0007056	Neale B	UKBB	European	2017	-0.0003219	6.862e-05	2.717e-06	-	337159	242	336917	1	risk diff	Neale-B_UKBB_EUR_2017
rs116626434	chr1:83641377	chr1:83175694	A	G	Cause of death: large cell	EFO_0003050	Neale B	UKBB	European	2017	0.009352	0.001985	2.506e-06	+	7637	31	7606	1	risk diff	Neale-B_UKBB_EUR_2017
rs115272033	chr6:31850807	chr6:31883030	C	T	IgA deficiency	EFO_1001929	Bronson P	27723758	European	2016	-0.53	0.1163	5.211e-06	-	6487	1635	4852	7	log OR	Bronson-P_IgAD_EUR_2016
rs115272033	chr6:31850807	chr6:31883030	C	T	Age-related macular degeneration	EFO_0001365	Fritsche LG	26691988	European	2015	NA	NA	1.39e-33	-	33976	16144	17832	26	log OR	Fritsche-L_AMD_EUR_2016
rs115272033	chr6:31850807	chr6:31883030	C	T	Primary sclerosing cholangitis	EFO_0004268	Ji S	27992413	European	2017	-0.3695	0.08	1.379e-06	-	14890	2871	12019	3	log OR	Ji-S_PSC_EUR_2017
rs115272033	chr6:31850807	chr6:31883030	C	T	Rheumatoid arthritis	EFO_0000685	Okada Y	24390342	East Asian	2014	0.3011	0.06542	3.9e-06	+	22515	4873	17642	4	log OR	Okada-Y_RA_EAS_2014
rs115272033	chr6:31850807	chr6:31883030	C	T	Rheumatoid arthritis	EFO_0000685	Okada Y	24390342	European	2014	0.3425	0.03215	3.5e-24	+	58284	14361	43923	18	log OR	Okada-Y_RA_EUR_2014
rs115272033	chr6:31850807	chr6:31883030	C	T	Rheumatoid arthritis	EFO_0000685	Okada Y	24390342	Mixed	2014	0.3285	0.02837	1.1e-28	+	80799	19234	61565	22	log OR	Okada-Y_RA_Mixed_2014
rs142959592	chr11:76832372	chr11:77121326	C	T	Malignant neoplasm of liver and intrahepatic bile ducts	EFO_1001513	Neale B	UKBB	European	2017	-0.0008341	0.0001822	4.71e-06	-	337199	83	337116	1	risk diff	Neale-B_UKBB_EUR_2017
rs141660852	chr18:60032338	chr18:62365105	C	T	Cause of death: other specified respiratory disorders	-	Neale B	UKBB	European	2017	-0.006737	0.001159	6.366e-09	-	7637	4	7633	1	risk diff	Neale-B_UKBB_EUR_2017
rs145406199	chr1:107803186	chr1:107260564	A	G	Cause of death: heart failure, unspecified	EFO_0003144;EFO_0000373	Neale B	UKBB	European	2017	0.01798	0.003192	1.825e-08	+	7637	8	7629	1	risk diff	Neale-B_UKBB_EUR_2017
rs7616744	chr3:24781687	chr3:24740196	A	G	Treatment with amisulpride	EFO_0007056	Neale B	UKBB	European	2017	0.000178	4.001e-05	8.6e-06	+	337159	63	337096	1	risk diff	Neale-B_UKBB_EUR_2017
rs9406110	chr6:8237195	chr6:8236962	A	G	Treatment with salbuvent 100micrograms inhaler	EFO_0007056	Neale B	UKBB	European	2017	0.000205	4.403e-05	3.234e-06	+	337159	78	337081	1	risk diff	Neale-B_UKBB_EUR_2017
rs146529314	chr7:105648375	chr7:106007929	G	T	Injury of other and unspecified intrathoracic organs	EFO_0009887	Neale B	UKBB	European	2017	0.0009543	0.0002086	4.778e-06	+	337199	138	337061	1	risk diff	Neale-B_UKBB_EUR_2017
rs1551619	chr17:73885805	chr17:75889724	C	T	Cerebral white matter hyperintensities burden	HP_0030892;HP_0030891	Fornage M	21681796	European	2011	NA	NA	2e-07	NA	9361	-	-	-	-	GRASP
rs1551619	chr17:73885805	chr17:75889724	C	T	White matter hyperintensity	HP_0030890	Adib Samii	23674528	European	2013	NA	NA	5.53e-07	NA	2588	-	-	-	-	GRASP
rs1551619	chr17:73885805	chr17:75889724	C	T	Hip circumference	EFO_0005093	Neale B	UKBB	European	2017	-0.01431	0.002857	5.461e-07	-	336601	0	336601	1	IVNT	Neale-B_UKBB_EUR_2017
rs1551619	chr17:73885805	chr17:75889724	C	T	Leg fat mass left	-	Neale B	UKBB	European	2017	-0.0106	0.00228	3.362e-06	-	331275	0	331275	1	IVNT	Neale-B_UKBB_EUR_2017
rs1551619	chr17:73885805	chr17:75889724	C	T	Leg fat mass right	-	Neale B	UKBB	European	2017	-0.01085	0.002306	2.556e-06	-	331293	0	331293	1	IVNT	Neale-B_UKBB_EUR_2017
rs1551619	chr17:73885805	chr17:75889724	C	T	Self-reported high cholesterol	EFO_0008111	Neale B	UKBB	European	2017	0.004274	0.0009454	6.161e-06	+	337159	41296	295863	1	risk diff	Neale-B_UKBB_EUR_2017
rs55700529	chr1:18177914	chr1:17851418	A	G	Cause of death: vascular disorder of intestine, unspecified	-	Neale B	UKBB	European	2017	0.01478	0.003342	9.948e-06	+	7637	24	7613	1	risk diff	Neale-B_UKBB_EUR_2017
rs76751577	chr1:234443838	chr1:234308092	A	G	Cause of death: alcoholic hepatic failure	-	Neale B	UKBB	European	2017	0.02083	0.004156	5.511e-07	+	7637	22	7615	1	risk diff	Neale-B_UKBB_EUR_2017
rs76751577	chr1:234443838	chr1:234308092	A	G	Treatment with buscopan 10mg tablet	EFO_0007056	Neale B	UKBB	European	2017	0.001787	0.000369	1.29e-06	+	337159	313	336846	1	risk diff	Neale-B_UKBB_EUR_2017
rs9341222	chr2:217529410	chr2:216664687	C	T	Linoleic acid 18:2n6	EFO_0005110	Guan W	24823311	European	2014	5.123	0.531	5.039e-22	+	8631	0	8631	5	%	CHARGE_Linoleic-acid_EUR_2014
rs1040519	chr6:9542566	chr6:9542333	G	A	Self-reported hypertension	EFO_0000537	Neale B	UKBB	European	2017	-0.005283	0.001161	5.325e-06	-	337159	87690	249469	1	risk diff	Neale-B_UKBB_EUR_2017
rs1040519	chr6:9542566	chr6:9542333	G	A	Vascular or heart problems diagnosed by doctor: none of the above	-	Neale B	UKBB	European	2017	0.005516	0.001208	4.991e-06	+	336683	236530	100153	1	risk diff	Neale-B_UKBB_EUR_2017
rs6495304	chr15:78800416	chr15:78508074	A	G	Cause of death: malignant neoplasm of uterus, part unspecified	-	Neale B	UKBB	European	2017	-0.01352	0.002887	2.868e-06	-	7637	23	7614	1	risk diff	Neale-B_UKBB_EUR_2017
rs6495304	chr15:78800416	chr15:78508074	A	G	Number of cigarettes previously smoked daily	EFO_0005671	Neale B	UKBB	European	2017	0.07421	0.01391	9.505e-08	+	78291	0	78291	1	-	Neale-B_UKBB_EUR_2017
rs6495304	chr15:78800416	chr15:78508074	A	G	Pack years adult smoking as proportion of life span exposed to smoking	EFO_0004318	Neale B	UKBB	European	2017	0.07439	0.01404	1.179e-07	+	101726	0	101726	1	IVNT	Neale-B_UKBB_EUR_2017
rs6495304	chr15:78800416	chr15:78508074	A	G	Pack years of smoking preview only	EFO_0004318;EFO_0006526	Neale B	UKBB	European	2017	0.066	0.014	2.41e-06	+	101726	0	101726	1	IVNT	Neale-B_UKBB_EUR_2017
rs3885951	chr15:78825917	chr15:78533575	G	A	Lung cancer	EFO_0001071	Landi MT	19836008	European	2009	NA	NA	6.19e-07	NA	11587	-	-	-	-	GRASP
rs3885951	chr15:78825917	chr15:78533575	G	A	Lung cancer	EFO_0001071	Timofeeva MN	22899653	Mixed	2012	NA	NA	1.1e-13	NA	44385	-	-	-	-	GRASP
rs3885951	chr15:78825917	chr15:78533575	G	A	Nicotine dependence smoking cigarettes per day	EFO_0003768	Thorgeirsson TE	20418888	European	2010	NA	NA	4.2e-16	NA	31266	-	-	-	-	GRASP
rs3885951	chr15:78825917	chr15:78533575	G	A	Forced expiratory volume in 1-second, predicted percentage	EFO_0004314	Neale B	UKBB	European	2017	-0.03355	0.007261	3.837e-06	-	110423	0	110423	1	IVNT	Neale-B_UKBB_EUR_2017
rs3885951	chr15:78825917	chr15:78533575	G	A	Number of cigarettes previously smoked daily	EFO_0005671	Neale B	UKBB	European	2017	0.06538	0.007387	8.945e-19	+	78291	0	78291	1	-	Neale-B_UKBB_EUR_2017
rs3885951	chr15:78825917	chr15:78533575	G	A	Pack years adult smoking as proportion of life span exposed to smoking	EFO_0004318	Neale B	UKBB	European	2017	0.04981	0.007459	2.427e-11	+	101726	0	101726	1	IVNT	Neale-B_UKBB_EUR_2017
rs3885951	chr15:78825917	chr15:78533575	G	A	Pack years of smoking preview only	EFO_0004318;EFO_0006526	Neale B	UKBB	European	2017	0.04402	0.007434	3.202e-09	+	101726	0	101726	1	IVNT	Neale-B_UKBB_EUR_2017
rs74582811	chr15:79258938	chr15:78966596	A	G	Other diseases of pancreas	EFO_0009605	Neale B	UKBB	European	2017	-0.0009798	0.000219	7.667e-06	-	337199	313	336886	1	risk diff	Neale-B_UKBB_EUR_2017
rs12901358	chr15:99173481	chr15:98630252	C	T	Height	EFO_0004339	Neale B	UKBB	European	2017	0.009373	0.001777	1.333e-07	+	336474	0	336474	1	IVNT	Neale-B_UKBB_EUR_2017
rs112307471	chr1:204423195	chr1:204454067	A	G	Doctor diagnosed sarcoidosis	-	Neale B	UKBB	European	2017	0.004566	0.0009943	4.388e-06	+	83529	349	83180	1	risk diff	Neale-B_UKBB_EUR_2017
rs75223710	chr1:246287351	chr1:246124049	C	T	Urethritis and urethral syndrome	-	Neale B	UKBB	European	2017	-0.0004977	0.0001114	7.915e-06	-	337199	66	337133	1	risk diff	Neale-B_UKBB_EUR_2017
rs17767728	chr2:134455375	chr2:133697804	C	T	Alanine transaminase	EFO_0004735	Prins B	28887542	European	2017	0.01	NA	9.832e-06	+	9961	0	9961	1	IU/l	Prins-B_ALT_EUR_2017
rs147941428	chr7:5805658	chr7:5766027	A	G	Rheumatic mitral valve diseases	-	Neale B	UKBB	European	2017	-0.0008367	0.0001682	6.513e-07	-	337199	73	337126	1	risk diff	Neale-B_UKBB_EUR_2017
rs143985394	chr19:14949367	chr19:14838555	A	G	Cause of death: emphysema, unspecified	-	Neale B	UKBB	European	2017	-0.009383	0.002036	4.106e-06	-	7637	9	7628	1	risk diff	Neale-B_UKBB_EUR_2017
rs4812445	chr20:39238736	chr20:40610096	A	G	White blood cell count	EFO_0004586	Astle W	27863252	European	2016	-0.01804	0.004025	7.444e-06	-	173480	0	173480	2	IVNT	Astle-W_Blood-Cell-Traits_EUR_2016
rs6440053	chr3:141659512	chr3:141940670	A	T	Qualifications: college or university degree	EFO_0004784	Neale B	UKBB	European	2017	-0.008677	0.001559	2.624e-08	-	334070	106305	227765	1	risk diff	Neale-B_UKBB_EUR_2017
rs11055387	chr12:13519996	chr12:13367062	C	G	Antidepressant efficacy in major depressive disorder remission after 12 weeks of treatment	NCIT_C34796	GENDEP Investigators	23377640	European	2013	NA	NA	7.98e-06	NA	2256	-	-	-	-	GRASP
rs11055387	chr12:13519996	chr12:13367062	C	G	Major depressive disorder	EFO_0003761	GENDEP Investigators	23377640	European	2013	NA	NA	8e-06	NA	-	-	-	-	-	NHGRI-EBI_GWAS_Catalog
rs3184504	chr12:111884608	chr12:111446804	C	T	Basophil count	EFO_0004586	Astle W	27863252	European	2016	-0.02382	0.003489	8.589e-12	-	173480	0	173480	2	IVNT	Astle-W_Blood-Cell-Traits_EUR_2016
rs3184504	chr12:111884608	chr12:111446804	C	T	Eosinophil count	EFO_0004586	Astle W	27863252	European	2016	-0.1017	0.003555	5.53e-180	-	173480	0	173480	2	IVNT	Astle-W_Blood-Cell-Traits_EUR_2016
rs3184504	chr12:111884608	chr12:111446804	C	T	Eosinophil percentage of granulocytes	EFO_0004586	Astle W	27863252	European	2016	-0.08497	0.003568	2.14e-125	-	173480	0	173480	2	IVNT	Astle-W_Blood-Cell-Traits_EUR_2016
rs3184504	chr12:111884608	chr12:111446804	C	T	Eosinophil percentage of white cells	EFO_0004586	Astle W	27863252	European	2016	-0.08255	0.003552	1.75e-119	-	173480	0	173480	2	IVNT	Astle-W_Blood-Cell-Traits_EUR_2016
rs3184504	chr12:111884608	chr12:111446804	C	T	Granulocyte count	EFO_0004586	Astle W	27863252	European	2016	-0.03387	0.00358	3.104e-21	-	173480	0	173480	2	IVNT	Astle-W_Blood-Cell-Traits_EUR_2016
rs3184504	chr12:111884608	chr12:111446804	C	T	Hematocrit	EFO_0004586	Astle W	27863252	European	2016	-0.06312	0.003521	7.641e-72	-	173480	0	173480	2	IVNT	Astle-W_Blood-Cell-Traits_EUR_2016
rs3184504	chr12:111884608	chr12:111446804	C	T	Hemoglobin concentration	EFO_0004586	Astle W	27863252	European	2016	-0.0647	0.003537	9.681e-75	-	173480	0	173480	2	IVNT	Astle-W_Blood-Cell-Traits_EUR_2016
rs3184504	chr12:111884608	chr12:111446804	C	T	High light scatter percentage of red cells	EFO_0004586	Astle W	27863252	European	2016	-0.05834	0.003575	7.117e-60	-	173480	0	173480	2	IVNT	Astle-W_Blood-Cell-Traits_EUR_2016
rs3184504	chr12:111884608	chr12:111446804	C	T	High light scatter reticulocyte count	EFO_0004586	Astle W	27863252	European	2016	-0.06561	0.003575	3.164e-75	-	173480	0	173480	2	IVNT	Astle-W_Blood-Cell-Traits_EUR_2016
rs3184504	chr12:111884608	chr12:111446804	C	T	Immature fraction of reticulocytes	EFO_0004586	Astle W	27863252	European	2016	-0.03117	0.003541	1.35e-18	-	173480	0	173480	2	IVNT	Astle-W_Blood-Cell-Traits_EUR_2016
rs3184504	chr12:111884608	chr12:111446804	C	T	Lymphocyte count	EFO_0004586	Astle W	27863252	European	2016	-0.08836	0.003589	6.93e-134	-	173480	0	173480	2	IVNT	Astle-W_Blood-Cell-Traits_EUR_2016
rs3184504	chr12:111884608	chr12:111446804	C	T	Lymphocyte percentage of white cells	EFO_0004586	Astle W	27863252	European	2016	-0.0406	0.003552	2.897e-30	-	173480	0	173480	2	IVNT	Astle-W_Blood-Cell-Traits_EUR_2016
rs3184504	chr12:111884608	chr12:111446804	C	T	Monocyte count	EFO_0004586	Astle W	27863252	European	2016	-0.0491	0.003563	3.25e-43	-	173480	0	173480	2	IVNT	Astle-W_Blood-Cell-Traits_EUR_2016
rs3184504	chr12:111884608	chr12:111446804	C	T	Myeloid white cell count	EFO_0004586	Astle W	27863252	European	2016	-0.03834	0.003589	1.221e-26	-	173480	0	173480	2	IVNT	Astle-W_Blood-Cell-Traits_EUR_2016
rs3184504	chr12:111884608	chr12:111446804	C	T	Neutrophil count	EFO_0004586	Astle W	27863252	European	2016	-0.02476	0.003571	4.126e-12	-	173480	0	173480	2	IVNT	Astle-W_Blood-Cell-Traits_EUR_2016
rs3184504	chr12:111884608	chr12:111446804	C	T	Neutrophil percentage of granulocytes	EFO_0004586	Astle W	27863252	European	2016	0.07872	0.003568	7.57e-108	+	173480	0	173480	2	IVNT	Astle-W_Blood-Cell-Traits_EUR_2016
rs3184504	chr12:111884608	chr12:111446804	C	T	Neutrophil percentage of white cells	EFO_0004586	Astle W	27863252	European	2016	0.05022	0.003558	3.017e-45	+	173480	0	173480	2	IVNT	Astle-W_Blood-Cell-Traits_EUR_2016
rs3184504	chr12:111884608	chr12:111446804	C	T	Platelet count	EFO_0004586	Astle W	27863252	European	2016	-0.1039	0.003631	6.03e-180	-	173480	0	173480	2	IVNT	Astle-W_Blood-Cell-Traits_EUR_2016
rs3184504	chr12:111884608	chr12:111446804	C	T	Platelet distribution width	EFO_0004586	Astle W	27863252	European	2016	-0.01941	0.003581	5.954e-08	-	173480	0	173480	2	IVNT	Astle-W_Blood-Cell-Traits_EUR_2016
rs3184504	chr12:111884608	chr12:111446804	C	T	Plateletcrit	EFO_0004586	Astle W	27863252	European	2016	-0.1143	0.003644	4.76e-216	-	173480	0	173480	2	IVNT	Astle-W_Blood-Cell-Traits_EUR_2016
rs3184504	chr12:111884608	chr12:111446804	C	T	Red blood cell count	EFO_0004586	Astle W	27863252	European	2016	-0.04902	0.003547	1.921e-43	-	173480	0	173480	2	IVNT	Astle-W_Blood-Cell-Traits_EUR_2016
rs3184504	chr12:111884608	chr12:111446804	C	T	Reticulocyte count	EFO_0004586	Astle W	27863252	European	2016	-0.07241	0.003581	6.59e-91	-	173480	0	173480	2	IVNT	Astle-W_Blood-Cell-Traits_EUR_2016
rs3184504	chr12:111884608	chr12:111446804	C	T	Reticulocyte fraction of red cells	EFO_0004586	Astle W	27863252	European	2016	-0.06273	0.003579	9.103e-69	-	173480	0	173480	2	IVNT	Astle-W_Blood-Cell-Traits_EUR_2016
rs3184504	chr12:111884608	chr12:111446804	C	T	Sum basophil neutrophil counts	EFO_0004586	Astle W	27863252	European	2016	-0.02597	0.003577	3.896e-13	-	173480	0	173480	2	IVNT	Astle-W_Blood-Cell-Traits_EUR_2016
rs3184504	chr12:111884608	chr12:111446804	C	T	Sum eosinophil basophil counts	EFO_0004586	Astle W	27863252	European	2016	-0.09795	0.003558	7.99e-167	-	173480	0	173480	2	IVNT	Astle-W_Blood-Cell-Traits_EUR_2016
rs3184504	chr12:111884608	chr12:111446804	C	T	Sum neutrophil eosinophil counts	EFO_0004586	Astle W	27863252	European	2016	-0.03291	0.003575	3.367e-20	-	173480	0	173480	2	IVNT	Astle-W_Blood-Cell-Traits_EUR_2016
rs3184504	chr12:111884608	chr12:111446804	C	T	White blood cell count	EFO_0004586	Astle W	27863252	European	2016	-0.06309	0.003573	9.168e-70	-	173480	0	173480	2	IVNT	Astle-W_Blood-Cell-Traits_EUR_2016
rs3184504	chr12:111884608	chr12:111446804	C	T	Diastolic blood pressure	EFO_0006336	BPExome	27618447	Mixed	2016	NA	NA	2.952e-20	NA	192763	0	192763	51	INVT	BPExome_DBP_Mixed_2016
rs3184504	chr12:111884608	chr12:111446804	C	T	Hypertension	EFO_0000537	BPExome	27618447	Mixed	2016	NA	NA	3.921e-10	NA	183273	92652	90621	51	log OR	BPExome_Hypertension_Mixed_2016
rs3184504	chr12:111884608	chr12:111446804	C	T	Systolic blood pressure	EFO_0006335	BPExome	27618447	Mixed	2016	NA	NA	5.122e-08	NA	192763	0	192763	51	INVT	BPExome_SBP_Mixed_2016
rs3184504	chr12:111884608	chr12:111446804	C	T	Coronary artery disease	EFO_0000378;EFO_0001645	CARDIoGRAM	21378990	European	2011	-0.07044	0.0156	6.35e-06	-	67746	15375	52371	14	log OR	CARDIoGRAM_CHD_EUR_2011
rs3184504	chr12:111884608	chr12:111446804	C	T	Coronary artery disease	EFO_0000378;EFO_0001645	CARDIoGRAMplusC4D	23202125	Mixed	2013	-0.06797	0.0101	1.8e-11	-	194427	63746	130681	48	log OR	CARDIoGRAMplusC4D_CHD_Mixed_2013
rs3184504	chr12:111884608	chr12:111446804	C	T	Coronary artery disease	EFO_0000378;EFO_0001645	CARDIoGRAMplusC4D	26343387	Mixed	2015	-0.06421	0.01052	1.03e-09	-	184305	60801	123504	48	log OR	CARDIoGRAMplusC4D_CHD_Mixed_2015
rs3184504	chr12:111884608	chr12:111446804	C	T	Myocardial infarction	EFO_0000612	CARDIoGRAMplusC4D	26343387	Mixed	2015	-0.07334	0.01166	3.185e-10	-	167181	43677	123504	48	log OR	CARDIoGRAMplusC4D_MI_Mixed_2015
rs3184504	chr12:111884608	chr12:111446804	C	T	log eGFR cystatin C	EFO_0005208	CKDGen	20383146	European	2010	NA	NA	1.1e-07	+	20957	0	20957	8	ml/min/1.73m2	CKDGen_eGFRcys_EUR_2010
rs3184504	chr12:111884608	chr12:111446804	C	T	log eGFR cystatin C	EFO_0005208	CKDGen	26831199	European	2016	0.012	0.0019	1.2e-09	+	33143	0	33143	16	ml/min/1.73m2	CKDGen_eGFRcys_EUR_2016
rs3184504	chr12:111884608	chr12:111446804	C	T	Maternal effects on offspring birthweight	EFO_0004344	EGGC	29309628	European	2018	0.0325	0.0053	6.9e-10	+	68249	0	68249	25	Z-score	EGGC_MBW_EUR_2018
rs3184504	chr12:111884608	chr12:111446804	C	T	Allergic disease	EFO_0003785	Ferreira M	29083406	European	2017	0.0302	0.0057	1.262e-07	+	360838	180129	180709	13	log OR	Ferreira-M_Allergic-Disease_EUR_2017
rs3184504	chr12:111884608	chr12:111446804	C	T	Body mass index adjusted for smoking in males	EFO_0004340	GIANT	28443625	Mixed	2017	0.0216	0.0048	8.305e-06	+	101891	0	101891	72	IVNT	GIANT_BMI-adjusted-Smoking-M_Mixed_2017
rs3184504	chr12:111884608	chr12:111446804	C	T	Body mass index adjusted for smoking	EFO_0004340	GIANT	28443625	Mixed	2017	0.0162	0.0035	3.308e-06	+	215053	0	215053	79	IVNT	GIANT_BMI-adjusted-Smoking_Mixed_2017
rs3184504	chr12:111884608	chr12:111446804	C	T	Body mass index	EFO_0004340	GIANT	25673413	European	2015	0.0139	0.0031	9.349e-06	+	319031	0	319031	114	IVNT	GIANT_BMI_EUR_2015
rs3184504	chr12:111884608	chr12:111446804	C	T	Body mass index	EFO_0004340	GIANT	29273807	European	2018	0.014	0.0023	1.9e-09	+	449889	0	449889	112	IVNT	GIANT_BMI_EUR_2018
rs3184504	chr12:111884608	chr12:111446804	C	T	Body mass index	EFO_0004340	GIANT	25673413	Mixed	2015	0.0138	0.003	4.397e-06	+	335736	0	335736	125	IVNT	GIANT_BMI_Mixed_2015
rs3184504	chr12:111884608	chr12:111446804	C	T	Body mass index	EFO_0004340	GIANT	29273807	Mixed	2018	0.013	0.0022	1.6e-09	+	526508	0	526508	123	IVNT	GIANT_BMI_Mixed_2018
rs3184504	chr12:111884608	chr12:111446804	C	T	Hip circumference	EFO_0005093	GIANT	25673412	European	2015	0.017	0.0036	5.3e-06	+	211411	0	211411	101	IVNT	GIANT_Hip_EUR_2015
rs3184504	chr12:111884608	chr12:111446804	C	T	Hip circumference	EFO_0005093	GIANT	25673412	Mixed	2015	0.016	0.0036	5.7e-06	+	225437	0	225437	101	IVNT	GIANT_Hip_Mixed_2015
rs3184504	chr12:111884608	chr12:111446804	C	T	High density lipoprotein	EFO_0004612	GLGC	24097068	European	2013	0.0258	0.0036	4.097e-12	+	177710	0	177710	60	IVNT	GLGC_HDL_EUR_2013
rs3184504	chr12:111884608	chr12:111446804	C	T	High density lipoprotein	EFO_0004612	GLGC	20686565	Mixed	2010	0.0219	0.005	4.969e-06	+	99900	0	99900	46	Z-score	GLGC_HDL_Mixed_2010
rs3184504	chr12:111884608	chr12:111446804	C	T	Low density lipoprotein	EFO_0004611	GLGC	24097068	European	2013	0.0268	0.0038	4.203e-12	+	164996	0	164996	60	IVNT	GLGC_LDL_EUR_2013
rs3184504	chr12:111884608	chr12:111446804	C	T	Low density lipoprotein	EFO_0004611	GLGC	20686565	Mixed	2010	0.0306	0.0053	1.73e-09	+	95454	0	95454	46	Z-score	GLGC_LDL_Mixed_2010
rs3184504	chr12:111884608	chr12:111446804	C	T	Total cholesterol	EFO_0004574	GLGC	24097068	European	2013	0.0318	0.0037	1.623e-17	+	177714	0	177714	60	IVNT	GLGC_TC_EUR_2013
rs3184504	chr12:111884608	chr12:111446804	C	T	Total cholesterol	EFO_0004574	GLGC	20686565	Mixed	2010	0.0331	0.0052	2.686e-11	+	100184	0	100184	46	Z-score	GLGC_TC_Mixed_2010
rs3184504	chr12:111884608	chr12:111446804	C	T	Blood eosinophil count	EFO_0004842	Gudbjartsson DF	19198610	Mixed	2009	NA	NA	6.5e-19	NA	9392	-	-	-	-	GRASP
rs3184504	chr12:111884608	chr12:111446804	C	T	Celiac disease	EFO_0001060	Hunt KA	18311140	European	2008	NA	NA	1.33e-07	NA	2189	-	-	-	-	GRASP
rs3184504	chr12:111884608	chr12:111446804	C	T	Celiac disease	EFO_0001060	Dubois PC	20190752	European	2010	NA	NA	9.445e-14	NA	15283	-	-	-	-	GRASP
rs3184504	chr12:111884608	chr12:111446804	C	T	Celiac disease	EFO_0001060	Zhernakova A	21383967	European	2011	NA	NA	1.23e-12	NA	38053	-	-	-	-	GRASP
rs3184504	chr12:111884608	chr12:111446804	C	T	Celiac disease	EFO_0001060	Trynka	22057235	Mixed	2011	NA	NA	5.4e-21	NA	24269	-	-	-	-	GRASP
rs3184504	chr12:111884608	chr12:111446804	C	T	Coronary artery disease	EFO_0000378	Soranzo N	19820697	European	2009	NA	NA	4.23e-11	NA	4627	-	-	-	-	GRASP
rs3184504	chr12:111884608	chr12:111446804	C	T	Coronary artery disease	EFO_0000378	CARDIoGRAM	21378990	European	2011	NA	NA	6.35e-06	NA	86995	-	-	-	-	GRASP
rs3184504	chr12:111884608	chr12:111446804	C	T	Coronary artery disease	EFO_0000378	CARDIoGRAMplusC4D	23202125	Mixed	2013	NA	NA	1.74e-11	NA	194427	-	-	-	-	GRASP
rs3184504	chr12:111884608	chr12:111446804	C	T	Coronary artery disease	EFO_0000378	Lee JY	23364394	East Asian	2013	NA	NA	6.35e-06	NA	5714	-	-	-	-	GRASP
rs3184504	chr12:111884608	chr12:111446804	C	T	Coronary artery disease age 50	EFO_0000378	CARDIoGRAMplusC4D	23202125	Mixed	2013	NA	NA	1.58e-10	NA	194427	-	-	-	-	GRASP
rs3184504	chr12:111884608	chr12:111446804	C	T	Coronary artery disease males	EFO_0000378	CARDIoGRAMplusC4D	23202125	Mixed	2013	NA	NA	3.23e-06	NA	194427	-	-	-	-	GRASP
rs3184504	chr12:111884608	chr12:111446804	C	T	Cystatin C in serum	NCIT_C88224;CMO_0002779	CKDGen	20383146	European	2010	NA	NA	3.1e-08	NA	67093	-	-	-	-	GRASP
rs3184504	chr12:111884608	chr12:111446804	C	T	Diastolic blood pressure	EFO_0006336	Levy D	19430479	European	2009	NA	NA	2.58e-14	NA	29136	-	-	-	-	GRASP
rs3184504	chr12:111884608	chr12:111446804	C	T	Diastolic blood pressure	EFO_0006336	Fox	21378095	African	2011	NA	NA	2.58e-14	NA	7473	-	-	-	-	GRASP
rs3184504	chr12:111884608	chr12:111446804	C	T	Diastolic blood pressure	EFO_0006336	Wain LV	21909110	European	2011	NA	NA	7.22e-23	NA	74064	-	-	-	-	GRASP
rs3184504	chr12:111884608	chr12:111446804	C	T	Diastolic blood pressure	EFO_0006336	ICBP	21909115	European	2011	NA	NA	3.6e-25	NA	69395	-	-	-	-	GRASP
rs3184504	chr12:111884608	chr12:111446804	C	T	Diastolic blood pressure	EFO_0006336	CARDIoGRAMplusC4D	23202125	Mixed	2013	NA	NA	2.33e-14	NA	194427	-	-	-	-	GRASP
rs3184504	chr12:111884608	chr12:111446804	C	T	Eosinophil count	EFO_0004842	Gudbjartsson DF	19198610	Mixed	2009	NA	NA	2.1e-16	NA	9392	-	-	-	-	GRASP
rs3184504	chr12:111884608	chr12:111446804	C	T	Gene expression of CUX2 in prefrontal cortex	GO_1901148	ICBP	21909115	European	2011	NA	NA	5e-41	NA	69395	-	-	-	-	GRASP
rs3184504	chr12:111884608	chr12:111446804	C	T	Gene expression of CUX2 in visual cortex	GO_1901148	ICBP	21909115	European	2011	NA	NA	6e-29	NA	69395	-	-	-	-	GRASP
rs3184504	chr12:111884608	chr12:111446804	C	T	Generalized vitiligo	NCIT_C26915	Jin Y	22561518	European	2012	NA	NA	2.46e-17	NA	3228	-	-	-	-	GRASP
rs3184504	chr12:111884608	chr12:111446804	C	T	HDL cholesterol	NCIT_C61041;NCIT_C105587	GLGC	20686565	Mixed	2010	NA	NA	4.969e-06	NA	100184	-	-	-	-	GRASP
rs3184504	chr12:111884608	chr12:111446804	C	T	HDL cholesterol	NCIT_C61041;NCIT_C105587	CARDIoGRAMplusC4D	23202125	Mixed	2013	NA	NA	4.97e-06	NA	194427	-	-	-	-	GRASP
rs3184504	chr12:111884608	chr12:111446804	C	T	Hematocrit Hct	EFO_0004348	Ganesh SK	19862010	European	2009	NA	NA	3.67e-09	NA	24167	-	-	-	-	GRASP
rs3184504	chr12:111884608	chr12:111446804	C	T	Hematocrit Hct	EFO_0004348	Lo	21153663	Mixed	2010	NA	NA	1.5e-06	NA	30551	-	-	-	-	GRASP
rs3184504	chr12:111884608	chr12:111446804	C	T	Hematocrit Hct	EFO_0004348	van der Harst P	23222517	Mixed	2012	NA	NA	7.87e-16	NA	71861	-	-	-	-	GRASP
rs3184504	chr12:111884608	chr12:111446804	C	T	Hemoglobin Hb	HP_0011902	Ganesh SK	19862010	European	2009	NA	NA	3.98e-08	NA	24167	-	-	-	-	GRASP
rs3184504	chr12:111884608	chr12:111446804	C	T	Hemoglobin Hb	HP_0011902	Lo	21153663	Mixed	2010	NA	NA	3.2e-07	NA	30551	-	-	-	-	GRASP
rs3184504	chr12:111884608	chr12:111446804	C	T	Hemoglobin Hb	HP_0011902	Gieger C	22139419	European	2011	NA	NA	2.42e-19	NA	18600	-	-	-	-	GRASP
rs3184504	chr12:111884608	chr12:111446804	C	T	Hemoglobin Hb	HP_0011902	van der Harst P	23222517	Mixed	2012	NA	NA	4.3e-19	NA	71861	-	-	-	-	GRASP
rs3184504	chr12:111884608	chr12:111446804	C	T	Hypertension	EFO_0000537	Lettre G	21347282	African	2011	NA	NA	3e-14	NA	8090	-	-	-	-	GRASP
rs3184504	chr12:111884608	chr12:111446804	C	T	Hypertension	EFO_0000537	ICBP	21909115	European	2011	NA	NA	2.6e-06	NA	69395	-	-	-	-	GRASP
rs3184504	chr12:111884608	chr12:111446804	C	T	Hypothyroidism	EFO_0004705	Eriksson N	22493691	European	2012	NA	NA	2.6e-12	NA	39282	-	-	-	-	GRASP
rs3184504	chr12:111884608	chr12:111446804	C	T	Juvenile idiopathic arthritis including oligoarticular and rheumatoid factor negative polyarticular JIA	-	Hinks	23603761	European	2013	NA	NA	2.6e-09	NA	15872	-	-	-	-	GRASP
rs3184504	chr12:111884608	chr12:111446804	C	T	LDL cholesterol	EFO_0004195	Talmud	19913121	European	2009	NA	NA	2.17e-06	NA	5059	-	-	-	-	GRASP
rs3184504	chr12:111884608	chr12:111446804	C	T	LDL cholesterol	EFO_0004195	GLGC	20686565	Mixed	2010	NA	NA	1.73e-09	NA	100184	-	-	-	-	GRASP
rs3184504	chr12:111884608	chr12:111446804	C	T	LDL cholesterol	EFO_0004195	Asselbergs	23063622	European	2012	NA	NA	1.3e-11	NA	66240	-	-	-	-	GRASP
rs3184504	chr12:111884608	chr12:111446804	C	T	LDL cholesterol	EFO_0004195	CARDIoGRAMplusC4D	23202125	Mixed	2013	NA	NA	1.73e-09	NA	194427	-	-	-	-	GRASP
rs3184504	chr12:111884608	chr12:111446804	C	T	Lymphocyte count	EFO_0004587	Gudbjartsson DF	19198610	Mixed	2009	NA	NA	1.1e-08	NA	9392	-	-	-	-	GRASP
rs3184504	chr12:111884608	chr12:111446804	C	T	Lymphocyte levels CD4	-	Ferreira MA	20045101	European	2009	NA	NA	6.2e-07	NA	2538	-	-	-	-	GRASP
rs3184504	chr12:111884608	chr12:111446804	C	T	Mean arterial pressure	EFO_0006340	Wain LV	21909110	European	2011	NA	NA	3.64e-18	NA	74064	-	-	-	-	GRASP
rs3184504	chr12:111884608	chr12:111446804	C	T	Myocardial infarction	EFO_0000612	Gudbjartsson DF	19198610	Mixed	2009	NA	NA	8.6e-08	NA	9392	-	-	-	-	GRASP
rs3184504	chr12:111884608	chr12:111446804	C	T	Myocardial infarction	EFO_0000612	Soranzo N	19820697	European	2009	NA	NA	5.04e-11	NA	4627	-	-	-	-	GRASP
rs3184504	chr12:111884608	chr12:111446804	C	T	Myocardial infarction	EFO_0000612	CARDIoGRAM	21378990	European	2011	NA	NA	1.17e-06	NA	86995	-	-	-	-	GRASP
rs3184504	chr12:111884608	chr12:111446804	C	T	Plasma Beta 2 microglobulin levels	NCIT_C62657;NCIT_C81980	Tin A	23417110	European	2013	NA	NA	3.11e-08	NA	6728	-	-	-	-	GRASP
rs3184504	chr12:111884608	chr12:111446804	C	T	Platelet count PLT	EFO_0004309	Gudbjartsson DF	19198610	Mixed	2009	NA	NA	3e-11	NA	9392	-	-	-	-	GRASP
rs3184504	chr12:111884608	chr12:111446804	C	T	Platelet count PLT	EFO_0004309	Soranzo N	19820697	European	2009	NA	NA	1.6e-08	NA	4627	-	-	-	-	GRASP
rs3184504	chr12:111884608	chr12:111446804	C	T	Platelet count PLT	EFO_0004309	Gieger C	22139419	European	2011	NA	NA	1.22e-26	NA	18600	-	-	-	-	GRASP
rs3184504	chr12:111884608	chr12:111446804	C	T	Primary biliary cirrhosis	EFO_1001486	Liu	22961000	European	2012	NA	NA	1.106e-08	NA	11375	-	-	-	-	GRASP
rs3184504	chr12:111884608	chr12:111446804	C	T	Primary sclerosing cholangitis	EFO_0004268	Liu	23603763	European	2013	NA	NA	5.91e-11	NA	28868	-	-	-	-	GRASP
rs3184504	chr12:111884608	chr12:111446804	C	T	Red blood cell count RBC	EFO_0004305	Gieger C	22139419	European	2011	NA	NA	2.96e-13	NA	18600	-	-	-	-	GRASP
rs3184504	chr12:111884608	chr12:111446804	C	T	Red blood cell count RBC	EFO_0004305	van der Harst P	23222517	Mixed	2012	NA	NA	1.79e-12	NA	71861	-	-	-	-	GRASP
rs3184504	chr12:111884608	chr12:111446804	C	T	Retinal venular caliber	-	Ikram MK	21060863	European	2010	NA	NA	4.88e-11	NA	15358	-	-	-	-	GRASP
rs3184504	chr12:111884608	chr12:111446804	C	T	Rheumatoid arthritis	EFO_0000685	Stahl E	20453842	European	2010	NA	NA	6e-06	NA	25708	-	-	-	-	GRASP
rs3184504	chr12:111884608	chr12:111446804	C	T	Rheumatoid arthritis and celiac disease	EFO_0001060;EFO_0000685	Zhernakova A	21383967	European	2011	NA	NA	1.4e-11	NA	38053	-	-	-	-	GRASP
rs3184504	chr12:111884608	chr12:111446804	C	T	Rheumatoid factor negative polyarticular juvenile idiopathic arthritis	EFO_1002020	Hinks	23603761	European	2013	NA	NA	3.96e-07	NA	15872	-	-	-	-	GRASP
rs3184504	chr12:111884608	chr12:111446804	C	T	Selective immunoglobulin A deficiency IgAD	EFO_1001929	Ferreira RC	20694011	European	2010	NA	NA	5.6e-31	NA	1520	-	-	-	-	GRASP
rs3184504	chr12:111884608	chr12:111446804	C	T	Serum urate	NCIT_C64814	GUGC	23263486	European	2012	NA	NA	2.6e-10	NA	69374	-	-	-	-	GRASP
rs3184504	chr12:111884608	chr12:111446804	C	T	Soluble intercellular adhesion molecule 1 ICAM 1	EFO_0004520	Pare G	21533024	European	2011	NA	NA	2.9e-17	NA	22435	-	-	-	-	GRASP
rs3184504	chr12:111884608	chr12:111446804	C	T	Systolic blood pressure	EFO_0006335	Levy D	19430479	European	2009	NA	NA	4.52e-09	NA	29136	-	-	-	-	GRASP
rs3184504	chr12:111884608	chr12:111446804	C	T	Systolic blood pressure	EFO_0006335	Fox	21378095	African	2011	NA	NA	4.52e-09	NA	7473	-	-	-	-	GRASP
rs3184504	chr12:111884608	chr12:111446804	C	T	Systolic blood pressure	EFO_0006335	Wain LV	21909110	European	2011	NA	NA	9.92e-16	NA	74064	-	-	-	-	GRASP
rs3184504	chr12:111884608	chr12:111446804	C	T	Systolic blood pressure	EFO_0006335	ICBP	21909115	European	2011	NA	NA	3.8e-18	NA	69395	-	-	-	-	GRASP
rs3184504	chr12:111884608	chr12:111446804	C	T	Systolic blood pressure	EFO_0006335	CARDIoGRAMplusC4D	23202125	Mixed	2013	NA	NA	1.69e-09	NA	194427	-	-	-	-	GRASP
rs3184504	chr12:111884608	chr12:111446804	C	T	Systolic blood pressure and diastolic blood pressure	EFO_0006335	Ganesh SK	19862010	European	2009	NA	NA	1.7e-08	NA	24167	-	-	-	-	GRASP
rs3184504	chr12:111884608	chr12:111446804	C	T	Tetrology of fallot	HP_0001636	Cordell HJ	23297363	European	2013	NA	NA	1.48e-07	NA	5994	-	-	-	-	GRASP
rs3184504	chr12:111884608	chr12:111446804	C	T	Total cholesterol	NCIT_C61032;NCIT_C105586	GLGC	20686565	Mixed	2010	NA	NA	2.686e-11	NA	100184	-	-	-	-	GRASP
rs3184504	chr12:111884608	chr12:111446804	C	T	Total cholesterol	NCIT_C61032;NCIT_C105586	Asselbergs	23063622	European	2012	NA	NA	2.14e-11	NA	66240	-	-	-	-	GRASP
rs3184504	chr12:111884608	chr12:111446804	C	T	Total cholesterol	NCIT_C61032;NCIT_C105586	CARDIoGRAMplusC4D	23202125	Mixed	2013	NA	NA	2.69e-11	NA	194427	-	-	-	-	GRASP
rs3184504	chr12:111884608	chr12:111446804	C	T	Type 1 diabetes	EFO_0001359	Barrett JC	19430480	European	2009	NA	NA	2.8e-27	NA	16559	-	-	-	-	GRASP
rs3184504	chr12:111884608	chr12:111446804	C	T	Type 1 diabetes	EFO_0001359	Plagnol V	21829393	Mixed	2011	NA	NA	2e-38	NA	12501	-	-	-	-	GRASP
rs3184504	chr12:111884608	chr12:111446804	C	T	Type 1 diabetes	EFO_0001359	Bradfield JP	21980299	European	2011	NA	NA	1.77e-21	NA	26890	-	-	-	-	GRASP
rs3184504	chr12:111884608	chr12:111446804	C	T	White blood cell count	EFO_0004308	Gudbjartsson DF	19198610	Mixed	2009	NA	NA	6.3e-06	NA	9392	-	-	-	-	GRASP
rs3184504	chr12:111884608	chr12:111446804	C	T	Serum urate	EFO_0004531	GUGC	23263486	European	2012	-0.036	0.0054	2.6e-10	-	110202	0	110202	48	mg/dl	GUGC_Urate_EUR_2012
rs3184504	chr12:111884608	chr12:111446804	C	T	Coronary artery disease	EFO_0000378;EFO_0001645	Howson JMM	28530674	European	2017	-0.0511	0.0087	3.71e-09	-	186802	-	-	-	log OR	Howson-JMM_CHD_EUR_2017
rs3184504	chr12:111884608	chr12:111446804	C	T	Coronary artery disease	EFO_0000378;EFO_0001645	Howson JMM	28530674	Mixed	2017	-0.0494	0.0085	6.8e-09	-	202120	-	-	-	log OR	Howson-JMM_CHD_EUR_2017
rs3184504	chr12:111884608	chr12:111446804	C	T	Diastolic blood pressure	EFO_0006336	ICBP	21909115	European	2011	NA	NA	2.33e-14	NA	69395	0	69395	29	mmHg	ICBP_DBP_EUR_2011
rs3184504	chr12:111884608	chr12:111446804	C	T	Systolic blood pressure	EFO_0006335	ICBP	21909115	European	2011	NA	NA	1.69e-09	NA	69395	0	69395	29	mmHg	ICBP_SBP_EUR_2011
rs3184504	chr12:111884608	chr12:111446804	C	T	Primary sclerosing cholangitis	EFO_0004268	Ji S	27992413	European	2017	-0.1865	0.03	5.047e-10	-	14890	2871	12019	3	log OR	Ji-S_PSC_EUR_2017
rs3184504	chr12:111884608	chr12:111446804	C	T	HbA1c	EFO_0004541;EFO_0001360	MAGIC	28898252	European	2017	0.008	0.0016	2.596e-07	+	123665	0	123665	50	%	MAGIC_HbA1c_EUR_2017
rs3184504	chr12:111884608	chr12:111446804	C	T	Autoimmune hepatitis type 1	EFO_0005676	de Boer YS	24768677	European	2014	NA	NA	8e-08	NA	-	-	-	-	-	NHGRI-EBI_GWAS_Catalog
rs3184504	chr12:111884608	chr12:111446804	C	T	Beta 2 microglubulin plasma levels	EFO_0005197	Tin A	23417110	European	2013	0.02	0.003609	3e-08	+	-	-	-	-	unit decrease	NHGRI-EBI_GWAS_Catalog
rs3184504	chr12:111884608	chr12:111446804	C	T	Blood metabolite levels	EFO_0005664	Shin SY	24816252	European	2014	-0.015	0.001738	6e-18	-	-	-	-	-	unit increase	NHGRI-EBI_GWAS_Catalog
rs3184504	chr12:111884608	chr12:111446804	C	T	Cancer	EFO_0001071;EFO_1000650;EFO_0005842;EFO_1001515;EFO_0001663;EFO_1001516;EFO_0000305;EFO_0001075;EFO_0000571;EFO_0000708	Fehringer G	27197191	European	2016	0.09531	0.02005	2e-06	+	-	-	-	-	log OR	NHGRI-EBI_GWAS_Catalog
rs3184504	chr12:111884608	chr12:111446804	C	T	Cancer pleiotropy	EFO_0001071;EFO_1000650;EFO_0005842;EFO_1001515;EFO_0001663;EFO_1001516;EFO_0000305;EFO_0001075;EFO_0000571;EFO_0000708	Fehringer G	27197191	European	2016	NA	NA	1e-06	NA	-	-	-	-	-	NHGRI-EBI_GWAS_Catalog
rs3184504	chr12:111884608	chr12:111446804	C	T	Colorectal cancer	EFO_0005842	Schumacher FR	26151821	Mixed	2015	0.08618	0.01536	2e-08	+	-	-	-	-	log OR	NHGRI-EBI_GWAS_Catalog
rs3184504	chr12:111884608	chr12:111446804	C	T	Colorectal or endometrial cancer	EFO_0005842;EFO_0004230	Cheng TH	26621817	European	2015	0.09531	0.01652	8e-09	+	-	-	-	-	log OR	NHGRI-EBI_GWAS_Catalog
rs3184504	chr12:111884608	chr12:111446804	C	T	Coronary artery disease	EFO_0001645	Dichgans M	24262325	Unspecified	2013	NA	NA	9e-07	NA	-	-	-	-	-	NHGRI-EBI_GWAS_Catalog
rs3184504	chr12:111884608	chr12:111446804	C	T	Coronary artery disease	EFO_0000378	CARDIoGRAMplusC4D	26343387	Mixed	2015	-0.06766	0.01107	1e-09	-	-	-	-	-	log OR	NHGRI-EBI_GWAS_Catalog
rs3184504	chr12:111884608	chr12:111446804	C	T	Coronary artery disease	EFO_0000378	van der Harst P	29212778	Mixed	2018	-0.0742	0.006518	5e-30	-	-	-	-	-	unit increase	NHGRI-EBI_GWAS_Catalog
rs3184504	chr12:111884608	chr12:111446804	C	T	Coronary heart disease	EFO_0001645	CARDIoGRAM	21378990	European	2011	-0.06766	0.01495	6e-06	-	-	-	-	-	log OR	NHGRI-EBI_GWAS_Catalog
rs3184504	chr12:111884608	chr12:111446804	C	T	Diastolic blood pressure	EFO_0006336	Levy D	19430479	European	2009	-0.48	0.06317	3e-14	-	-	-	-	-	mmHg increase	NHGRI-EBI_GWAS_Catalog
rs3184504	chr12:111884608	chr12:111446804	C	T	Diastolic blood pressure	EFO_0006336	ICBP	21909115	European	2011	-0.448	0.04327	4e-25	-	-	-	-	-	mmHg increase	NHGRI-EBI_GWAS_Catalog
rs3184504	chr12:111884608	chr12:111446804	C	T	Diastolic blood pressure	EFO_0006336	Kato N	26390057	Mixed	2015	-0.5387	0.08468	2e-10	-	-	-	-	-	mmHg increase	NHGRI-EBI_GWAS_Catalog
rs3184504	chr12:111884608	chr12:111446804	C	T	Diastolic blood pressure	EFO_0006336	Wain LV	28739976	European	2017	0.457	0.04498	3e-24	+	-	-	-	-	unit decrease	NHGRI-EBI_GWAS_Catalog
rs3184504	chr12:111884608	chr12:111446804	C	T	Eosinophil counts	EFO_0004842	Gudbjartsson DF	19198610	Mixed	2009	-7.6	0.8563	7e-19	-	-	-	-	-	% standard unit increase	NHGRI-EBI_GWAS_Catalog
rs3184504	chr12:111884608	chr12:111446804	C	T	Fibrinogen levels	EFO_0004623	de Vries PS	28107422	European	2017	NA	NA	1e-10	NA	-	-	-	-	unit increase	NHGRI-EBI_GWAS_Catalog
rs3184504	chr12:111884608	chr12:111446804	C	T	Granulocyte count	EFO_0007987	Astle W	27863252	European	2016	0.03387	0.003579	3e-21	+	-	-	-	-	unit decrease	NHGRI-EBI_GWAS_Catalog
rs3184504	chr12:111884608	chr12:111446804	C	T	Hematocrit	EFO_0004348	Astle W	27863252	European	2016	0.06312	0.003522	8e-72	+	-	-	-	-	unit decrease	NHGRI-EBI_GWAS_Catalog
rs3184504	chr12:111884608	chr12:111446804	C	T	Hemoglobin concentration	EFO_0004509	Astle W	27863252	European	2016	0.0647	0.003538	1e-74	+	-	-	-	-	unit decrease	NHGRI-EBI_GWAS_Catalog
rs3184504	chr12:111884608	chr12:111446804	C	T	Hemoglobin levels	EFO_0004509	van Rooij FJA	28017375	Mixed	2016	NA	NA	1e-10	NA	-	-	-	-	-	NHGRI-EBI_GWAS_Catalog
rs3184504	chr12:111884608	chr12:111446804	C	T	Hypothyroidism	EFO_0004705	Eriksson N	22493691	European	2012	-0.1823	0.02613	3e-12	-	-	-	-	-	log OR	NHGRI-EBI_GWAS_Catalog
rs3184504	chr12:111884608	chr12:111446804	C	T	Inflammatory bowel disease	EFO_0003767	IBDGC	26192919	European	2015	NA	NA	1e-09	NA	-	-	-	-	-	NHGRI-EBI_GWAS_Catalog
rs3184504	chr12:111884608	chr12:111446804	C	T	Lymphocyte counts	EFO_0004587	Astle W	27863252	European	2016	0.08836	0.003589	7e-134	+	-	-	-	-	unit decrease	NHGRI-EBI_GWAS_Catalog
rs3184504	chr12:111884608	chr12:111446804	C	T	Myeloid white cell count	EFO_0007988	Astle W	27863252	European	2016	0.03834	0.003583	1e-26	+	-	-	-	-	unit decrease	NHGRI-EBI_GWAS_Catalog
rs3184504	chr12:111884608	chr12:111446804	C	T	Neutrophil count	EFO_0004833	Astle W	27863252	European	2016	0.02476	0.003569	4e-12	+	-	-	-	-	unit decrease	NHGRI-EBI_GWAS_Catalog
rs3184504	chr12:111884608	chr12:111446804	C	T	Platelet count	EFO_0004309	Astle W	27863252	European	2016	0.1039	0.003631	6e-180	+	-	-	-	-	unit decrease	NHGRI-EBI_GWAS_Catalog
rs3184504	chr12:111884608	chr12:111446804	C	T	Platelet counts	-	Gieger C	22139419	European	2011	-3.99	0.3728	1e-26	-	-	-	-	-	10^9/l increase	NHGRI-EBI_GWAS_Catalog
rs3184504	chr12:111884608	chr12:111446804	C	T	Platelet counts	-	Shameer K	24026423	European	2013	5.33	0.8111	5e-11	+	-	-	-	-	unit decrease	NHGRI-EBI_GWAS_Catalog
rs3184504	chr12:111884608	chr12:111446804	C	T	Plateletcrit	EFO_0007985	Astle W	27863252	European	2016	0.1143	0.003644	5e-216	+	-	-	-	-	unit decrease	NHGRI-EBI_GWAS_Catalog
rs3184504	chr12:111884608	chr12:111446804	C	T	Primary sclerosing cholangitis	EFO_0004268	Ji S	27992413	European	2017	-0.1655	0.02281	4e-13	-	-	-	-	-	log OR	NHGRI-EBI_GWAS_Catalog
rs3184504	chr12:111884608	chr12:111446804	C	T	Red blood cell count	EFO_0004305	Astle W	27863252	European	2016	0.04902	0.003548	2e-43	+	-	-	-	-	unit decrease	NHGRI-EBI_GWAS_Catalog
rs3184504	chr12:111884608	chr12:111446804	C	T	Red blood cell traits	EFO_0004527	van der Harst P	23222517	Mixed	2012	-0.051	0.005707	4e-19	-	-	-	-	-	unit increase	NHGRI-EBI_GWAS_Catalog
rs3184504	chr12:111884608	chr12:111446804	C	T	Reticulocyte count	EFO_0007986	Astle W	27863252	European	2016	0.07241	0.003582	7e-91	+	-	-	-	-	unit decrease	NHGRI-EBI_GWAS_Catalog
rs3184504	chr12:111884608	chr12:111446804	C	T	Rheumatoid arthritis	EFO_0000685	Stahl E	20453842	European	2010	-0.07696	0.017	6e-06	-	-	-	-	-	log OR	NHGRI-EBI_GWAS_Catalog
rs3184504	chr12:111884608	chr12:111446804	C	T	Sum basophil neutrophil counts	EFO_0004833;EFO_0005090	Astle W	27863252	European	2016	0.02597	0.003579	4e-13	+	-	-	-	-	unit decrease	NHGRI-EBI_GWAS_Catalog
rs3184504	chr12:111884608	chr12:111446804	C	T	Sum neutrophil eosinophil counts	EFO_0004833;EFO_0004842	Astle W	27863252	European	2016	0.03291	0.00357	3e-20	+	-	-	-	-	unit decrease	NHGRI-EBI_GWAS_Catalog
rs3184504	chr12:111884608	chr12:111446804	C	T	Systolic blood pressure	EFO_0006335	Levy D	19430479	European	2009	-0.58	0.09919	5e-09	-	-	-	-	-	mmHg increase	NHGRI-EBI_GWAS_Catalog
rs3184504	chr12:111884608	chr12:111446804	C	T	Systolic blood pressure	EFO_0006335	Wain LV	28739976	European	2017	0.629	0.07405	2e-17	+	-	-	-	-	unit decrease	NHGRI-EBI_GWAS_Catalog
rs3184504	chr12:111884608	chr12:111446804	C	T	Tonsillectomy	EFO_0007924	Pickrell JK	27182965	European	2016	NA	NA	3e-10	NA	-	-	-	-	-	NHGRI-EBI_GWAS_Catalog
rs3184504	chr12:111884608	chr12:111446804	C	T	Tonsillectomy	EFO_0007924	Tian C	28928442	European	2017	-0.04879	0.007746	3e-10	-	-	-	-	-	log OR	NHGRI-EBI_GWAS_Catalog
rs3184504	chr12:111884608	chr12:111446804	C	T	Type 1 diabetes	EFO_0001359	Barrett JC	19430480	European	2009	NA	NA	3e-27	NA	-	-	-	-	-	NHGRI-EBI_GWAS_Catalog
rs3184504	chr12:111884608	chr12:111446804	C	T	Type 1 diabetes autoantibodies	-	Plagnol V	21829393	Mixed	2011	NA	NA	2e-38	NA	-	-	-	-	-	NHGRI-EBI_GWAS_Catalog
rs3184504	chr12:111884608	chr12:111446804	C	T	White blood cell count	EFO_0004308	Astle W	27863252	European	2016	0.06309	0.003573	9e-70	+	-	-	-	-	unit decrease	NHGRI-EBI_GWAS_Catalog
rs3184504	chr12:111884608	chr12:111446804	C	T	White blood cell count eosinophil	EFO_0004842	Jain D	28158719	Hispanic	2017	-0.068	0.01431	2e-06	-	-	-	-	-	unit increase	NHGRI-EBI_GWAS_Catalog
rs3184504	chr12:111884608	chr12:111446804	C	T	Acute myocardial infarction	EFO_1000883	Neale B	UKBB	European	2017	-0.00159	0.0002608	1.086e-09	-	337199	3927	333272	1	risk diff	Neale-B_UKBB_EUR_2017
rs3184504	chr12:111884608	chr12:111446804	C	T	Arm fat-free mass left	-	Neale B	UKBB	European	2017	0.01534	0.001545	2.994e-23	+	331159	0	331159	1	IVNT	Neale-B_UKBB_EUR_2017
rs3184504	chr12:111884608	chr12:111446804	C	T	Arm fat-free mass right	-	Neale B	UKBB	European	2017	0.0148	0.001514	1.417e-22	+	331221	0	331221	1	IVNT	Neale-B_UKBB_EUR_2017
rs3184504	chr12:111884608	chr12:111446804	C	T	Arm predicted mass left	-	Neale B	UKBB	European	2017	0.01478	0.001539	7.879e-22	+	331146	0	331146	1	IVNT	Neale-B_UKBB_EUR_2017
rs3184504	chr12:111884608	chr12:111446804	C	T	Arm predicted mass right	-	Neale B	UKBB	European	2017	0.0146	0.001508	3.629e-22	+	331216	0	331216	1	IVNT	Neale-B_UKBB_EUR_2017
rs3184504	chr12:111884608	chr12:111446804	C	T	Basal metabolic rate	EFO_0007777	Neale B	UKBB	European	2017	0.01455	0.001611	1.731e-19	+	331307	0	331307	1	IVNT	Neale-B_UKBB_EUR_2017
rs3184504	chr12:111884608	chr12:111446804	C	T	Birth weight	EFO_0004344	Neale B	UKBB	European	2017	0.02979	0.003164	4.817e-21	+	193063	0	193063	1	IVNT	Neale-B_UKBB_EUR_2017
rs3184504	chr12:111884608	chr12:111446804	C	T	Birth weight of first child	EFO_0004344	Neale B	UKBB	European	2017	0.04104	0.004443	2.542e-20	+	145558	0	145558	1	-	Neale-B_UKBB_EUR_2017
rs3184504	chr12:111884608	chr12:111446804	C	T	Blood clot in the leg	-	Neale B	UKBB	European	2017	-0.001568	0.0003457	5.703e-06	-	336782	6905	329877	1	risk diff	Neale-B_UKBB_EUR_2017
rs3184504	chr12:111884608	chr12:111446804	C	T	Chronic ischaemic heart disease	EFO_0001645	Neale B	UKBB	European	2017	-0.001992	0.0003854	2.352e-07	-	337199	8755	328444	1	risk diff	Neale-B_UKBB_EUR_2017
rs3184504	chr12:111884608	chr12:111446804	C	T	Comparative height size at age 10	-	Neale B	UKBB	European	2017	0.01248	0.001659	5.243e-14	+	332021	0	332021	1	-	Neale-B_UKBB_EUR_2017
rs3184504	chr12:111884608	chr12:111446804	C	T	Diastolic blood pressure	EFO_0006336	Neale B	UKBB	European	2017	-0.03826	0.002461	1.738e-54	-	317756	0	317756	1	IVNT	Neale-B_UKBB_EUR_2017
rs3184504	chr12:111884608	chr12:111446804	C	T	Doctor diagnosed hayfever or allergic rhinitis	EFO_0005854	Neale B	UKBB	European	2017	0.009258	0.002048	6.17e-06	+	83529	18934	64595	1	risk diff	Neale-B_UKBB_EUR_2017
rs3184504	chr12:111884608	chr12:111446804	C	T	Ever smoked	EFO_0006527	Neale B	UKBB	European	2017	-0.006103	0.001189	2.879e-07	-	336067	202585	133482	1	risk diff	Neale-B_UKBB_EUR_2017
rs3184504	chr12:111884608	chr12:111446804	C	T	Hayfever, allergic rhinitis or eczema	EFO_0003956;EFO_0005854;EFO_0000274	Neale B	UKBB	European	2017	0.00809	0.001027	3.37e-15	+	336782	77891	258891	1	risk diff	Neale-B_UKBB_EUR_2017
rs3184504	chr12:111884608	chr12:111446804	C	T	Height	EFO_0004339	Neale B	UKBB	European	2017	0.01108	0.001727	1.387e-10	+	336474	0	336474	1	IVNT	Neale-B_UKBB_EUR_2017
rs3184504	chr12:111884608	chr12:111446804	C	T	Hip circumference	EFO_0005093	Neale B	UKBB	European	2017	0.01555	0.002406	1.038e-10	+	336601	0	336601	1	IVNT	Neale-B_UKBB_EUR_2017
rs3184504	chr12:111884608	chr12:111446804	C	T	Illnesses of father: heart disease	EFO_0003777	Neale B	UKBB	European	2017	-0.007073	0.001214	5.67e-09	-	298237	97385	200852	1	risk diff	Neale-B_UKBB_EUR_2017
rs3184504	chr12:111884608	chr12:111446804	C	T	Illnesses of father: none of the above, group 1	-	Neale B	UKBB	European	2017	0.006513	0.001261	2.388e-07	+	294791	109206	185585	1	risk diff	Neale-B_UKBB_EUR_2017
rs3184504	chr12:111884608	chr12:111446804	C	T	Illnesses of mother: high blood pressure	EFO_0004325	Neale B	UKBB	European	2017	-0.005203	0.001161	7.403e-06	-	311681	94817	216864	1	risk diff	Neale-B_UKBB_EUR_2017
rs3184504	chr12:111884608	chr12:111446804	C	T	Illnesses of siblings: high blood pressure	EFO_0004325	Neale B	UKBB	European	2017	-0.007026	0.001108	2.312e-10	-	262361	54270	208091	1	risk diff	Neale-B_UKBB_EUR_2017
rs3184504	chr12:111884608	chr12:111446804	C	T	Illnesses of siblings: none of the above, group 1	-	Neale B	UKBB	European	2017	0.009025	0.001299	3.686e-12	+	262734	178376	84358	1	risk diff	Neale-B_UKBB_EUR_2017
rs3184504	chr12:111884608	chr12:111446804	C	T	Impedance of arm left	-	Neale B	UKBB	European	2017	-0.01479	0.001716	6.569e-18	-	331292	0	331292	1	IVNT	Neale-B_UKBB_EUR_2017
rs3184504	chr12:111884608	chr12:111446804	C	T	Impedance of arm right	-	Neale B	UKBB	European	2017	-0.01371	0.001709	1.005e-15	-	331279	0	331279	1	IVNT	Neale-B_UKBB_EUR_2017
rs3184504	chr12:111884608	chr12:111446804	C	T	Impedance of leg left	-	Neale B	UKBB	European	2017	-0.01042	0.002215	2.531e-06	-	331296	0	331296	1	IVNT	Neale-B_UKBB_EUR_2017
rs3184504	chr12:111884608	chr12:111446804	C	T	Impedance of leg right	-	Neale B	UKBB	European	2017	-0.01198	0.002198	4.994e-08	-	331301	0	331301	1	IVNT	Neale-B_UKBB_EUR_2017
rs3184504	chr12:111884608	chr12:111446804	C	T	Impedance of whole body	-	Neale B	UKBB	European	2017	-0.0142	0.001853	1.777e-14	-	331284	0	331284	1	IVNT	Neale-B_UKBB_EUR_2017
rs3184504	chr12:111884608	chr12:111446804	C	T	Leg fat-free mass left	-	Neale B	UKBB	European	2017	0.01206	0.0016	4.685e-14	+	331258	0	331258	1	IVNT	Neale-B_UKBB_EUR_2017
rs3184504	chr12:111884608	chr12:111446804	C	T	Leg fat-free mass right	-	Neale B	UKBB	European	2017	0.01267	0.001599	2.321e-15	+	331285	0	331285	1	IVNT	Neale-B_UKBB_EUR_2017
rs3184504	chr12:111884608	chr12:111446804	C	T	Leg predicted mass left	-	Neale B	UKBB	European	2017	0.01184	0.001589	9.291e-14	+	331253	0	331253	1	IVNT	Neale-B_UKBB_EUR_2017
rs3184504	chr12:111884608	chr12:111446804	C	T	Leg predicted mass right	-	Neale B	UKBB	European	2017	0.01262	0.001589	1.984e-15	+	331285	0	331285	1	IVNT	Neale-B_UKBB_EUR_2017
rs3184504	chr12:111884608	chr12:111446804	C	T	Long-standing illness, disability or infirmity	-	Neale B	UKBB	European	2017	-0.005914	0.001153	2.878e-07	-	329663	107123	222540	1	risk diff	Neale-B_UKBB_EUR_2017
rs3184504	chr12:111884608	chr12:111446804	C	T	Mean time to correctly identify matches	-	Neale B	UKBB	European	2017	-0.01316	0.002401	4.23e-08	-	335139	0	335139	1	IVNT	Neale-B_UKBB_EUR_2017
rs3184504	chr12:111884608	chr12:111446804	C	T	Medication for cholesterol, blood pressure or diabetes: blood pressure medication	EFO_0007056	Neale B	UKBB	European	2017	-0.01372	0.001559	1.358e-18	-	154702	38548	116154	1	risk diff	Neale-B_UKBB_EUR_2017
rs3184504	chr12:111884608	chr12:111446804	C	T	Medication for cholesterol, blood pressure or diabetes: none of the above	EFO_0007056	Neale B	UKBB	European	2017	0.01095	0.0017	1.214e-10	+	154702	103004	51698	1	risk diff	Neale-B_UKBB_EUR_2017
rs3184504	chr12:111884608	chr12:111446804	C	T	Medication for pain relief, constipation, heartburn: aspirin	EFO_0007056	Neale B	UKBB	European	2017	-0.004094	0.0008448	1.261e-06	-	333581	46946	286635	1	risk diff	Neale-B_UKBB_EUR_2017
rs3184504	chr12:111884608	chr12:111446804	C	T	Medication for pain relief, constipation, heartburn: omeprazole	EFO_0007056	Neale B	UKBB	European	2017	-0.002786	0.0005824	1.716e-06	-	333581	20058	313523	1	risk diff	Neale-B_UKBB_EUR_2017
rs3184504	chr12:111884608	chr12:111446804	C	T	No blood clot, bronchitis, emphysema, asthma, rhinitis, eczema or allergy diagnosed by doctor	-	Neale B	UKBB	European	2017	-0.007209	0.001138	2.386e-10	-	336782	228530	108252	1	risk diff	Neale-B_UKBB_EUR_2017
rs3184504	chr12:111884608	chr12:111446804	C	T	No treatment with medication for cholesterol, blood pressure, diabetes, or take exogenous hormones	EFO_0007056	Neale B	UKBB	European	2017	0.01033	0.001541	2.031e-11	+	180203	124239	55964	1	risk diff	Neale-B_UKBB_EUR_2017
rs3184504	chr12:111884608	chr12:111446804	C	T	Number of self-reported non-cancer illnesses	EFO_0009801	Neale B	UKBB	European	2017	-0.0135	0.002007	1.756e-11	-	337159	0	337159	1	-	Neale-B_UKBB_EUR_2017
rs3184504	chr12:111884608	chr12:111446804	C	T	Number of treatments or medications taken	EFO_0007056	Neale B	UKBB	European	2017	-0.0147	0.001949	4.543e-14	-	337159	0	337159	1	-	Neale-B_UKBB_EUR_2017
rs3184504	chr12:111884608	chr12:111446804	C	T	Past tobacco smoking	EFO_0006527	Neale B	UKBB	European	2017	0.02077	0.003167	5.483e-11	+	310749	0	310749	1	-	Neale-B_UKBB_EUR_2017
rs3184504	chr12:111884608	chr12:111446804	C	T	Self-reported deep venous thrombosis	EFO_0003907	Neale B	UKBB	European	2017	-0.00152	0.0003419	8.76e-06	-	337159	6767	330392	1	risk diff	Neale-B_UKBB_EUR_2017
rs3184504	chr12:111884608	chr12:111446804	C	T	Self-reported gout	EFO_0004274	Neale B	UKBB	European	2017	-0.001337	0.0002872	3.25e-06	-	337159	4807	332352	1	risk diff	Neale-B_UKBB_EUR_2017
rs3184504	chr12:111884608	chr12:111446804	C	T	Self-reported hayfever or allergic rhinitis	EFO_0005854	Neale B	UKBB	European	2017	0.002521	0.0005665	8.564e-06	+	337159	19320	317839	1	risk diff	Neale-B_UKBB_EUR_2017
rs3184504	chr12:111884608	chr12:111446804	C	T	Self-reported heart attack or myocardial infarction	EFO_0000612	Neale B	UKBB	European	2017	-0.002037	0.0003629	1.983e-08	-	337159	7735	329424	1	risk diff	Neale-B_UKBB_EUR_2017
rs3184504	chr12:111884608	chr12:111446804	C	T	Self-reported hypertension	EFO_0000537	Neale B	UKBB	European	2017	-0.01159	0.001066	1.634e-27	-	337159	87690	249469	1	risk diff	Neale-B_UKBB_EUR_2017
rs3184504	chr12:111884608	chr12:111446804	C	T	Self-reported hyperthyroidism or thyrotoxicosis	EFO_0004705;EFO_0004283	Neale B	UKBB	European	2017	-0.0009347	0.0002109	9.313e-06	-	337159	2547	334612	1	risk diff	Neale-B_UKBB_EUR_2017
rs3184504	chr12:111884608	chr12:111446804	C	T	Self-reported hypothyroidism or myxoedema	EFO_0004705;EFO_1001055	Neale B	UKBB	European	2017	-0.009931	0.0005186	1.104e-81	-	337159	16376	320783	1	risk diff	Neale-B_UKBB_EUR_2017
rs3184504	chr12:111884608	chr12:111446804	C	T	Self-reported malabsorption or coeliac disease	EFO_0001060	Neale B	UKBB	European	2017	-0.0007611	0.0001596	1.862e-06	-	337159	1452	335707	1	risk diff	Neale-B_UKBB_EUR_2017
rs3184504	chr12:111884608	chr12:111446804	C	T	Self-reported psoriasis	EFO_0000676	Neale B	UKBB	European	2017	-0.001391	0.0002597	8.473e-08	-	337159	3871	333288	1	risk diff	Neale-B_UKBB_EUR_2017
rs3184504	chr12:111884608	chr12:111446804	C	T	Self-reported stroke	EFO_0000712	Neale B	UKBB	European	2017	-0.001242	0.0002795	8.807e-06	-	337159	4496	332663	1	risk diff	Neale-B_UKBB_EUR_2017
rs3184504	chr12:111884608	chr12:111446804	C	T	Smoking status: previous	EFO_0006527	Neale B	UKBB	European	2017	-0.007196	0.001163	6.191e-10	-	336024	118419	217605	1	risk diff	Neale-B_UKBB_EUR_2017
rs3184504	chr12:111884608	chr12:111446804	C	T	Systolic blood pressure	EFO_0006335	Neale B	UKBB	European	2017	-0.02148	0.002461	2.536e-18	-	317754	0	317754	1	IVNT	Neale-B_UKBB_EUR_2017
rs3184504	chr12:111884608	chr12:111446804	C	T	Taking other prescription medications	EFO_0007056	Neale B	UKBB	European	2017	-0.009596	0.001217	3.181e-15	-	336330	158113	178217	1	risk diff	Neale-B_UKBB_EUR_2017
rs3184504	chr12:111884608	chr12:111446804	C	T	Treatment with allopurinol	EFO_0007056	Neale B	UKBB	European	2017	-0.001235	0.0002567	1.496e-06	-	337159	3819	333340	1	risk diff	Neale-B_UKBB_EUR_2017
rs3184504	chr12:111884608	chr12:111446804	C	T	Treatment with aspirin	EFO_0007056	Neale B	UKBB	European	2017	-0.003944	0.0008223	1.617e-06	-	337159	45012	292147	1	risk diff	Neale-B_UKBB_EUR_2017
rs3184504	chr12:111884608	chr12:111446804	C	T	Treatment with atenolol	EFO_0007056	Neale B	UKBB	European	2017	-0.003689	0.000472	5.495e-15	-	337159	13184	323975	1	risk diff	Neale-B_UKBB_EUR_2017
rs3184504	chr12:111884608	chr12:111446804	C	T	Treatment with bendroflumethiazide	EFO_0007056	Neale B	UKBB	European	2017	-0.002966	0.0005633	1.406e-07	-	337159	19084	318075	1	risk diff	Neale-B_UKBB_EUR_2017
rs3184504	chr12:111884608	chr12:111446804	C	T	Treatment with blood pressure medication	EFO_0007056	Neale B	UKBB	European	2017	-0.01015	0.001265	9.859e-16	-	180203	31488	148715	1	risk diff	Neale-B_UKBB_EUR_2017
rs3184504	chr12:111884608	chr12:111446804	C	T	Treatment with folic acid product	EFO_0007056	Neale B	UKBB	European	2017	-0.001024	0.0002204	3.416e-06	-	337159	2779	334380	1	risk diff	Neale-B_UKBB_EUR_2017
rs3184504	chr12:111884608	chr12:111446804	C	T	Treatment with insulin product	EFO_0007056	Neale B	UKBB	European	2017	-0.0011	0.0002406	4.861e-06	-	337159	3319	333840	1	risk diff	Neale-B_UKBB_EUR_2017
rs3184504	chr12:111884608	chr12:111446804	C	T	Treatment with levothyroxine sodium	EFO_0007056	Neale B	UKBB	European	2017	-0.008043	0.000478	1.66e-63	-	337159	13717	323442	1	risk diff	Neale-B_UKBB_EUR_2017
rs3184504	chr12:111884608	chr12:111446804	C	T	Treatment with ramipril	EFO_0007056	Neale B	UKBB	European	2017	-0.002325	0.0005132	5.882e-06	-	337159	15787	321372	1	risk diff	Neale-B_UKBB_EUR_2017
rs3184504	chr12:111884608	chr12:111446804	C	T	Treatment with thyroxine product	EFO_0007056	Neale B	UKBB	European	2017	-0.002023	0.0002605	8.246e-15	-	337159	3917	333242	1	risk diff	Neale-B_UKBB_EUR_2017
rs3184504	chr12:111884608	chr12:111446804	C	T	Treatment with thyroxine sodium	EFO_0007056	Neale B	UKBB	European	2017	-0.0006082	0.0001284	2.153e-06	-	337159	938	336221	1	risk diff	Neale-B_UKBB_EUR_2017
rs3184504	chr12:111884608	chr12:111446804	C	T	Trunk fat-free mass	-	Neale B	UKBB	European	2017	0.0154	0.00153	8.046e-24	+	331030	0	331030	1	IVNT	Neale-B_UKBB_EUR_2017
rs3184504	chr12:111884608	chr12:111446804	C	T	Trunk predicted mass	-	Neale B	UKBB	European	2017	0.01534	0.001525	8.605e-24	+	330995	0	330995	1	IVNT	Neale-B_UKBB_EUR_2017
rs3184504	chr12:111884608	chr12:111446804	C	T	Vascular or heart problems diagnosed by doctor: heart attack	EFO_0000612	Neale B	UKBB	European	2017	-0.001994	0.0003646	4.581e-08	-	336683	7790	328893	1	risk diff	Neale-B_UKBB_EUR_2017
rs3184504	chr12:111884608	chr12:111446804	C	T	Vascular or heart problems diagnosed by doctor: high blood pressure	EFO_0004325	Neale B	UKBB	European	2017	-0.01205	0.001081	7.298e-29	-	336683	91033	245650	1	risk diff	Neale-B_UKBB_EUR_2017
rs3184504	chr12:111884608	chr12:111446804	C	T	Vascular or heart problems diagnosed by doctor: none of the above	-	Neale B	UKBB	European	2017	0.01325	0.00111	7.213e-33	+	336683	236530	100153	1	risk diff	Neale-B_UKBB_EUR_2017
rs3184504	chr12:111884608	chr12:111446804	C	T	Vascular or heart problems diagnosed by doctor: stroke	EFO_0000712	Neale B	UKBB	European	2017	-0.001386	0.0003006	4.017e-06	-	336683	5198	331485	1	risk diff	Neale-B_UKBB_EUR_2017
rs3184504	chr12:111884608	chr12:111446804	C	T	Weight	EFO_0004338	Neale B	UKBB	European	2017	0.01311	0.002123	6.684e-10	+	336227	0	336227	1	IVNT	Neale-B_UKBB_EUR_2017
rs3184504	chr12:111884608	chr12:111446804	C	T	Whole body fat-free mass	-	Neale B	UKBB	European	2017	0.01466	0.001536	1.382e-21	+	331291	0	331291	1	IVNT	Neale-B_UKBB_EUR_2017
rs3184504	chr12:111884608	chr12:111446804	C	T	Whole body water mass	-	Neale B	UKBB	European	2017	0.01473	0.001539	1.05e-21	+	331315	0	331315	1	IVNT	Neale-B_UKBB_EUR_2017
rs3184504	chr12:111884608	chr12:111446804	C	T	Coronary artery disease	EFO_0000378;EFO_0001645	Nelson CP	28714975	Mixed	2017	-0.05806	0.00891	7.52e-11	-	148715	10801	137914	1	log OR	Nelson-CP_CAD_Mixed_2017
rs3184504	chr12:111884608	chr12:111446804	C	T	Rheumatoid arthritis	EFO_0000685	Okada Y	24390342	European	2014	-0.07696	0.01646	3e-07	-	58284	14361	43923	18	log OR	Okada-Y_RA_EUR_2014
rs3184504	chr12:111884608	chr12:111446804	C	T	Rheumatoid arthritis	EFO_0000685	Okada Y	24390342	Mixed	2014	-0.07696	0.01646	3e-07	-	80799	19234	61565	22	log OR	Okada-Y_RA_Mixed_2014
rs3184504	chr12:111884608	chr12:111446804	C	T	Arthritis rheumatoid	EFO_0000685	Stahl E	20453842	European	2010	NA	NA	6e-06	NA	-	-	-	-	-	dbGaP
rs3184504	chr12:111884608	chr12:111446804	C	T	Blood pressure	EFO_0004325	Levy D	19430479	European	2009	NA	NA	3e-14	NA	-	-	-	-	-	dbGaP
rs3184504	chr12:111884608	chr12:111446804	C	T	Blood pressure	EFO_0004325	Levy D	19430479	European	2009	NA	NA	5e-09	NA	-	-	-	-	-	dbGaP
rs3184504	chr12:111884608	chr12:111446804	C	T	Blood pressure	EFO_0004325	ICBP	21909115	European	2011	NA	NA	4e-25	NA	-	-	-	-	-	dbGaP
rs3184504	chr12:111884608	chr12:111446804	C	T	Coronary artery disease	EFO_0000378	CARDIoGRAM	21378990	European	2011	NA	NA	6e-06	NA	-	-	-	-	-	dbGaP
rs3184504	chr12:111884608	chr12:111446804	C	T	Diabetes mellitus type 1	EFO_0001359;EFO_0000400	Barrett JC	19430480	European	2009	NA	NA	3e-27	NA	-	-	-	-	-	dbGaP
rs3184504	chr12:111884608	chr12:111446804	C	T	Diabetes mellitus type 1	EFO_0001359;EFO_0000400	Plagnol V	21829393	Mixed	2011	NA	NA	2e-38	NA	-	-	-	-	-	dbGaP
rs3184504	chr12:111884608	chr12:111446804	C	T	Eosinophils	-	Gudbjartsson DF	19198610	Mixed	2009	NA	NA	7e-19	NA	-	-	-	-	-	dbGaP
rs3184504	chr12:111884608	chr12:111446804	C	T	Hypothyroidism	EFO_0004705	Eriksson N	22493691	European	2012	NA	NA	3e-12	NA	-	-	-	-	-	dbGaP
rs3184504	chr12:111884608	chr12:111446804	C	T	Coronary artery disease	EFO_0000378;EFO_0001645	van der Harst P	29212778	Mixed	2018	-0.06354	0.007106	3.8e-19	-	296525	34541	261984	1	log OR	van-der-Harst-P_CAD-UKBB_Mixed_2018
rs3184504	chr12:111884608	chr12:111446804	C	T	Coronary artery disease	EFO_0000378;EFO_0001645	van der Harst P	29212778	Mixed	2018	-0.0576	0.0055	1.03e-25	-	547261	122733	424528	2	log OR	van-der-Harst-P_CAD_Mixed_2018
rs75973738	chr14:85184931	chr14:84718587	A	T	Treatment with protelos 2g sachets	EFO_0007056	Neale B	UKBB	European	2017	0.000442	9.925e-05	8.447e-06	+	337159	89	337070	1	risk diff	Neale-B_UKBB_EUR_2017
rs9933330	chr16:20366810	chr16:20355488	C	T	Calculus of kidney and ureter	EFO_0004253	Neale B	UKBB	European	2017	-0.001341	0.0002668	4.989e-07	-	337199	2427	334772	1	risk diff	Neale-B_UKBB_EUR_2017
rs9933330	chr16:20366810	chr16:20355488	C	T	Creatinine in urine	EFO_0007934	Neale B	UKBB	European	2017	0.01675	0.002982	1.929e-08	+	327525	0	327525	1	IVNT	Neale-B_UKBB_EUR_2017
rs9933330	chr16:20366810	chr16:20355488	C	T	Diastolic blood pressure	EFO_0006336	Neale B	UKBB	European	2017	0.01855	0.003188	5.901e-09	+	317756	0	317756	1	IVNT	Neale-B_UKBB_EUR_2017
rs9933330	chr16:20366810	chr16:20355488	C	T	Medication for cholesterol, blood pressure or diabetes: blood pressure medication	EFO_0007056	Neale B	UKBB	European	2017	0.01294	0.002022	1.576e-10	+	154702	38548	116154	1	risk diff	Neale-B_UKBB_EUR_2017
rs9933330	chr16:20366810	chr16:20355488	C	T	Medication for cholesterol, blood pressure or diabetes: none of the above	EFO_0007056	Neale B	UKBB	European	2017	-0.01098	0.002205	6.398e-07	-	154702	103004	51698	1	risk diff	Neale-B_UKBB_EUR_2017
rs9933330	chr16:20366810	chr16:20355488	C	T	No treatment with medication for cholesterol, blood pressure, diabetes, or take exogenous hormones	EFO_0007056	Neale B	UKBB	European	2017	-0.01231	0.001995	6.793e-10	-	180203	124239	55964	1	risk diff	Neale-B_UKBB_EUR_2017
rs9933330	chr16:20366810	chr16:20355488	C	T	Self-reported hypertension	EFO_0000537	Neale B	UKBB	European	2017	0.01191	0.001381	6.59e-18	+	337159	87690	249469	1	risk diff	Neale-B_UKBB_EUR_2017
rs9933330	chr16:20366810	chr16:20355488	C	T	Treatment with blood pressure medication	EFO_0007056	Neale B	UKBB	European	2017	0.0125	0.001637	2.306e-14	+	180203	31488	148715	1	risk diff	Neale-B_UKBB_EUR_2017
rs9933330	chr16:20366810	chr16:20355488	C	T	Vascular or heart problems diagnosed by doctor: high blood pressure	EFO_0004325	Neale B	UKBB	European	2017	0.01213	0.0014	4.665e-18	+	336683	91033	245650	1	risk diff	Neale-B_UKBB_EUR_2017
rs9933330	chr16:20366810	chr16:20355488	C	T	Vascular or heart problems diagnosed by doctor: none of the above	-	Neale B	UKBB	European	2017	-0.0116	0.001438	7.429e-16	-	336683	236530	100153	1	risk diff	Neale-B_UKBB_EUR_2017
rs4843270	chr16:87878072	chr16:87844466	A	C	Mean corpuscular hemoglobin	EFO_0004586	Astle W	27863252	European	2016	-0.02217	0.004157	9.691e-08	-	173480	0	173480	2	IVNT	Astle-W_Blood-Cell-Traits_EUR_2016
rs4843270	chr16:87878072	chr16:87844466	A	C	Mean corpuscular volume	EFO_0004586	Astle W	27863252	European	2016	-0.01833	0.004147	9.917e-06	-	173480	0	173480	2	IVNT	Astle-W_Blood-Cell-Traits_EUR_2016
rs10872573	chr6:100810622	chr6:100362746	C	T	Comparative body size at age 10	-	Neale B	UKBB	European	2017	0.008708	0.001872	3.28e-06	+	331693	0	331693	1	-	Neale-B_UKBB_EUR_2017
rs10872573	chr6:100810622	chr6:100362746	C	T	Hair or balding pattern: pattern 2	EFO_0007822	Neale B	UKBB	European	2017	-0.00796	0.001699	2.811e-06	-	154988	35563	119425	1	risk diff	Neale-B_UKBB_EUR_2017
rs4336667	chr9:108740661	chr9:105978380	A	G	Age at menarche	EFO_0004703	Neale B	UKBB	European	2017	0.01487	0.002529	4.094e-09	+	176008	0	176008	1	-	Neale-B_UKBB_EUR_2017
rs4336667	chr9:108740661	chr9:105978380	A	G	Age at menarche	EFO_0004703;EFO_0007701;EFO_0007702	ReproGen	25231870	European	2014	0.022	0.004933	8.2e-06	+	182416	0	182416	58	years	ReproGen_Age-at-Menarche_EUR_2014
rs10762589	chr10:75989752	chr10:74229994	C	T	Platelet count	EFO_0004586	Astle W	27863252	European	2016	0.01836	0.004137	9.063e-06	+	173480	0	173480	2	IVNT	Astle-W_Blood-Cell-Traits_EUR_2016
rs10762589	chr10:75989752	chr10:74229994	C	T	Plateletcrit	EFO_0004586	Astle W	27863252	European	2016	0.01854	0.004152	7.967e-06	+	173480	0	173480	2	IVNT	Astle-W_Blood-Cell-Traits_EUR_2016
rs149344982	chr1:21889760	chr1:21563267	A	G	Alkaline phosphatase	EFO_0004533	Prins B	28887542	European	2017	-0.1	0.01	1.629e-26	-	9961	0	9961	1	lu/l	Prins-B_ALKP_EUR_2017
rs1780318	chr1:21895625	chr1:21569132	A	T	Heel bone mineral density	EFO_0009270	Neale B	UKBB	European	2017	0.03287	0.006631	7.158e-07	+	194398	0	194398	1	IVNT	Neale-B_UKBB_EUR_2017
rs138201625	chr1:158442256	chr1:158472466	C	G	Malignant neoplasm of other and unspecified parts of tongue	EFO_0003871	Neale B	UKBB	European	2017	0.0009401	0.0002078	6.088e-06	+	337199	114	337085	1	risk diff	Neale-B_UKBB_EUR_2017
rs138201625	chr1:158442256	chr1:158472466	C	G	Treatment with colchicine	EFO_0007056	Neale B	UKBB	European	2017	0.001209	0.0002538	1.888e-06	+	337159	170	336989	1	risk diff	Neale-B_UKBB_EUR_2017
rs16840029	chr1:240604710	chr1:240441410	A	G	Heel bone mineral density left	EFO_0009270	Neale B	UKBB	European	2017	0.04644	0.01035	7.268e-06	+	106254	0	106254	1	IVNT	Neale-B_UKBB_EUR_2017
rs72852030	chr2:29445113	chr2:29222247	C	T	Cause of death: malignant neoplasm of uterus, part unspecified	-	Neale B	UKBB	European	2017	-0.01554	0.003385	4.472e-06	-	7637	23	7614	1	risk diff	Neale-B_UKBB_EUR_2017
rs337370	chr5:176927084	chr5:177500083	C	T	Hemoglobin concentration	EFO_0004586	Astle W	27863252	European	2016	-0.0162	0.003652	9.168e-06	-	173480	0	173480	2	IVNT	Astle-W_Blood-Cell-Traits_EUR_2016
rs337370	chr5:176927084	chr5:177500083	C	T	Forced expiratory volume in 1-second, best measure	EFO_0004314	Neale B	UKBB	European	2017	0.01025	0.002307	8.884e-06	+	255492	0	255492	1	IVNT	Neale-B_UKBB_EUR_2017
rs337370	chr5:176927084	chr5:177500083	C	T	Coronary artery disease	EFO_0000378;EFO_0001645	van der Harst P	29212778	Mixed	2018	-0.029	0.0063	3.527e-06	-	547261	122733	424528	2	log OR	van-der-Harst-P_CAD_Mixed_2018
rs3750309	chr8:61788568	chr8:60876009	G	T	Granulocyte count	EFO_0004586	Astle W	27863252	European	2016	-0.01957	0.003641	7.725e-08	-	173480	0	173480	2	IVNT	Astle-W_Blood-Cell-Traits_EUR_2016
rs3750309	chr8:61788568	chr8:60876009	G	T	Myeloid white cell count	EFO_0004586	Astle W	27863252	European	2016	-0.01905	0.003651	1.807e-07	-	173480	0	173480	2	IVNT	Astle-W_Blood-Cell-Traits_EUR_2016
rs3750309	chr8:61788568	chr8:60876009	G	T	Neutrophil count	EFO_0004586	Astle W	27863252	European	2016	-0.01891	0.003632	1.919e-07	-	173480	0	173480	2	IVNT	Astle-W_Blood-Cell-Traits_EUR_2016
rs3750309	chr8:61788568	chr8:60876009	G	T	Sum basophil neutrophil counts	EFO_0004586	Astle W	27863252	European	2016	-0.01877	0.003638	2.494e-07	-	173480	0	173480	2	IVNT	Astle-W_Blood-Cell-Traits_EUR_2016
rs3750309	chr8:61788568	chr8:60876009	G	T	Sum neutrophil eosinophil counts	EFO_0004586	Astle W	27863252	European	2016	-0.01964	0.003635	6.558e-08	-	173480	0	173480	2	IVNT	Astle-W_Blood-Cell-Traits_EUR_2016
rs3750309	chr8:61788568	chr8:60876009	G	T	White blood cell count	EFO_0004586	Astle W	27863252	European	2016	-0.01945	0.003634	8.717e-08	-	173480	0	173480	2	IVNT	Astle-W_Blood-Cell-Traits_EUR_2016
rs3750309	chr8:61788568	chr8:60876009	G	T	Hearing difficulty or problems with background noise	EFO_0004238	Neale B	UKBB	European	2017	-0.005629	0.001198	2.624e-06	-	330759	125089	205670	1	risk diff	Neale-B_UKBB_EUR_2017
rs3750309	chr8:61788568	chr8:60876009	G	T	Other malignant neoplasms of skin	EFO_0004198	Neale B	UKBB	European	2017	0.001315	0.0002927	7.017e-06	+	337199	4826	332373	1	risk diff	Neale-B_UKBB_EUR_2017
rs3750309	chr8:61788568	chr8:60876009	G	T	Age at menopause	EFO_0004704;EFO_0004703	ReproGen	26414677	European	2015	-0.09	0.02	7.1e-06	-	69360	0	69360	33	years	ReproGen_Age-at-Menopause_EUR_2015
rs73499488	chr11:80058536	chr11:80347492	C	G	Irritable bowel syndrome	EFO_0000555	Neale B	UKBB	European	2017	-0.001823	0.000402	5.757e-06	-	337199	890	336309	1	risk diff	Neale-B_UKBB_EUR_2017
rs490379	chr1:88717899	chr1:88252216	A	C	B Mem:%IgG; IgG B (IgG+)	OBA_VT1000783	Roederer M	25772697	European	2015	0.154	0.03303	3.107e-06	+	439	0	439	1	-	Roederer-M_Immune-System_EUR_2015
rs7530513	chr1:89409911	chr1:88944228	A	G	Height	EFO_0004339	GIANT	25282103	European	2014	-0.023	0.0029	3.9e-15	-	253222	0	253222	79	Z-score	GIANT_Height_EUR_2014
rs7530513	chr1:89409911	chr1:88944228	A	G	Comparative height size at age 10	-	Neale B	UKBB	European	2017	-0.007991	0.001658	1.437e-06	-	332021	0	332021	1	-	Neale-B_UKBB_EUR_2017
rs7530513	chr1:89409911	chr1:88944228	A	G	Heel bone mineral density	EFO_0009270	Neale B	UKBB	European	2017	0.0158	0.003113	3.906e-07	+	194398	0	194398	1	IVNT	Neale-B_UKBB_EUR_2017
rs7530513	chr1:89409911	chr1:88944228	A	G	Height	EFO_0004339	Neale B	UKBB	European	2017	-0.01601	0.001726	1.728e-20	-	336474	0	336474	1	IVNT	Neale-B_UKBB_EUR_2017
rs7530513	chr1:89409911	chr1:88944228	A	G	Sitting height	EFO_0004339	Neale B	UKBB	European	2017	-0.01213	0.001877	1.057e-10	-	336172	0	336172	1	IVNT	Neale-B_UKBB_EUR_2017
rs7530513	chr1:89409911	chr1:88944228	A	G	Systolic blood pressure	EFO_0006335	Neale B	UKBB	European	2017	0.01154	0.002459	2.708e-06	+	317754	0	317754	1	IVNT	Neale-B_UKBB_EUR_2017
rs7563086	chr2:46369496	chr2:46142357	C	T	Cause of death: home	-	Neale B	UKBB	European	2017	-0.003911	0.0007744	4.529e-07	-	7637	5	7632	1	risk diff	Neale-B_UKBB_EUR_2017
rs9878908	chr3:12302462	chr3:12260963	C	T	Plateletcrit	EFO_0004586	Astle W	27863252	European	2016	0.02432	0.004553	9.259e-08	+	173480	0	173480	2	IVNT	Astle-W_Blood-Cell-Traits_EUR_2016
rs9878908	chr3:12302462	chr3:12260963	C	T	Waist hip ratio adjusted for smoking	EFO_0007788	GIANT	28443625	European	2017	0.0212	0.0045	3.195e-06	+	163938	0	163938	66	IVNT	GIANT_WHR-adjusted-Smoking_EUR_2017
rs9878908	chr3:12302462	chr3:12260963	C	T	Waist hip ratio	EFO_0004343	GIANT	25673412	Mixed	2015	0.019	0.0041	4.1e-06	+	226502	0	226502	101	IVNT	GIANT_WHR_Mixed_2015
rs9878908	chr3:12302462	chr3:12260963	C	T	Waist hip ratio adjusted for BMI	EFO_0007788	GIANT	25673412	Mixed	2015	0.019	0.0041	2.5e-06	+	224259	0	224259	109	IVNT	GIANT_WHRadjBMI_Mixed_2015
rs9878908	chr3:12302462	chr3:12260963	C	T	Self-reported hypothyroidism or myxoedema	EFO_0004705;EFO_1001055	Neale B	UKBB	European	2017	0.003406	0.000642	1.127e-07	+	337159	16376	320783	1	risk diff	Neale-B_UKBB_EUR_2017
rs9878908	chr3:12302462	chr3:12260963	C	T	Treatment with levothyroxine sodium	EFO_0007056	Neale B	UKBB	European	2017	0.003075	0.0005916	2.022e-07	+	337159	13717	323442	1	risk diff	Neale-B_UKBB_EUR_2017
rs9878908	chr3:12302462	chr3:12260963	C	T	Trunk fat percentage	-	Neale B	UKBB	European	2017	0.01246	0.002764	6.531e-06	+	331113	0	331113	1	IVNT	Neale-B_UKBB_EUR_2017
rs9878908	chr3:12302462	chr3:12260963	C	T	Waist circumference	EFO_0004342	Neale B	UKBB	European	2017	0.01229	0.002663	3.929e-06	+	336639	0	336639	1	IVNT	Neale-B_UKBB_EUR_2017
rs116793365	chr3:37107190	chr3:37065699	A	G	Cause of death: septicaemia, unspecified	-	Neale B	UKBB	European	2017	-0.01406	0.00301	3.05e-06	-	7637	17	7620	1	risk diff	Neale-B_UKBB_EUR_2017
rs145281230	chr3:50243282	chr3:50205849	A	G	High light scatter reticulocyte count	EFO_0004586	Astle W	27863252	European	2016	-0.07458	0.01649	6.109e-06	-	173480	0	173480	2	IVNT	Astle-W_Blood-Cell-Traits_EUR_2016
rs145281230	chr3:50243282	chr3:50205849	A	G	Reticulocyte count	EFO_0004586	Astle W	27863252	European	2016	-0.07798	0.01652	2.356e-06	-	173480	0	173480	2	IVNT	Astle-W_Blood-Cell-Traits_EUR_2016
rs145281230	chr3:50243282	chr3:50205849	A	G	Reticulocyte fraction of red cells	EFO_0004586	Astle W	27863252	European	2016	-0.07471	0.01651	6.062e-06	-	173480	0	173480	2	IVNT	Astle-W_Blood-Cell-Traits_EUR_2016
rs1441770	chr8:19757319	chr8:19899808	G	A	High density lipoprotein	EFO_0004612	GLGC	24097068	European	2013	-0.0318	0.0035	8.058e-20	-	186885	0	186885	60	IVNT	GLGC_HDL_EUR_2013
rs1441770	chr8:19757319	chr8:19899808	G	A	High density lipoprotein	EFO_0004612	GLGC	20686565	Mixed	2010	-0.0339	0.005	5.211e-13	-	99900	0	99900	46	Z-score	GLGC_HDL_Mixed_2010
rs1441770	chr8:19757319	chr8:19899808	G	A	Triglycerides	EFO_0004530	GLGC	24097068	European	2013	0.0312	0.0034	2.324e-19	+	177585	0	177585	60	IVNT	GLGC_TG_EUR_2013
rs1441770	chr8:19757319	chr8:19899808	G	A	Triglycerides	EFO_0004530	GLGC	20686565	Mixed	2010	0.0332	0.0049	1.161e-12	+	96598	0	96598	46	Z-score	GLGC_TG_Mixed_2010
rs1441770	chr8:19757319	chr8:19899808	G	A	HDL cholesterol	NCIT_C61041;NCIT_C105587	Kathiresan S	19060906	European	2008	NA	NA	5.22e-08	NA	19840	-	-	-	-	GRASP
rs1441770	chr8:19757319	chr8:19899808	G	A	HDL cholesterol	NCIT_C61041;NCIT_C105587	GLGC	20686565	Mixed	2010	NA	NA	5.211e-13	NA	100184	-	-	-	-	GRASP
rs1441770	chr8:19757319	chr8:19899808	G	A	Triglycerides	EFO_0004530	Kathiresan S	19060906	European	2008	NA	NA	4.27e-06	NA	19840	-	-	-	-	GRASP
rs1441770	chr8:19757319	chr8:19899808	G	A	Triglycerides	-	GLGC	20686565	Mixed	2010	NA	NA	1.161e-12	NA	100184	-	-	-	-	GRASP
rs1441770	chr8:19757319	chr8:19899808	G	A	High density lipoprotein	EFO_0004612	Spracklen CN	28334899	East Asian	2017	-0.0584	0.0126	4.73e-06	-	34302	0	34302	13	IVNT	Spracklen-CN_HDL_EAS_2017
rs2805103	chr9:131598897	chr9:128836618	A	T	Hayfever, allergic rhinitis or eczema	EFO_0003956;EFO_0005854;EFO_0000274	Neale B	UKBB	European	2017	0.005367	0.001137	2.365e-06	+	336782	77891	258891	1	risk diff	Neale-B_UKBB_EUR_2017
rs2805103	chr9:131598897	chr9:128836618	A	T	No blood clot, bronchitis, emphysema, asthma, rhinitis, eczema or allergy diagnosed by doctor	-	Neale B	UKBB	European	2017	-0.006189	0.00126	9.07e-07	-	336782	228530	108252	1	risk diff	Neale-B_UKBB_EUR_2017
rs2805103	chr9:131598897	chr9:128836618	A	T	Schizophrenia	EFO_0000692	PGC	25056061	Mixed	2014	0.0529	0.0117	6.471e-06	+	82315	35476	46839	49	log OR	PGC_Schizophrenia_Mixed_2014
rs148327605	chr10:93985714	chr10:92225957	T	C	Mean time to correctly identify matches	-	Neale B	UKBB	European	2017	0.02174	0.004611	2.417e-06	+	335139	0	335139	1	IVNT	Neale-B_UKBB_EUR_2017
rs4150575	chr11:18356466	chr11:18334919	C	T	Baseline acute phase serum amyloid concentrations	NCIT_C105940	Marzi C	21124955	European	2010	NA	NA	2.06e-50	NA	4212	-	-	-	-	GRASP
rs4150575	chr11:18356466	chr11:18334919	C	T	Survival in pancreatic cancer	NCIT_C5729;NCIT_C91446	Wu C	23180869	Mixed	2012	NA	NA	9.43e-06	NA	642	-	-	-	-	GRASP
rs4150575	chr11:18356466	chr11:18334919	C	T	Mean time to correctly identify matches	-	Neale B	UKBB	European	2017	-0.01234	0.002664	3.608e-06	-	335139	0	335139	1	IVNT	Neale-B_UKBB_EUR_2017
rs10774021	chr12:349298	chr12:240132	C	T	log eGFR creatinine in non diabetics	EFO_0005208	CKDGen	26831199	European	2016	0.0067	0.00092	1.5e-12	+	118448	0	118448	45	ml/min/1.73m2	CKDGen_eGFRcrea-NDM_EUR_2016
rs10774021	chr12:349298	chr12:240132	C	T	log eGFR creatinine	EFO_0005208	CKDGen	20383146	European	2010	NA	NA	6.7e-09	+	67093	0	67093	20	ml/min/1.73m2	CKDGen_eGFRcrea_EUR_2010
rs10774021	chr12:349298	chr12:240132	C	T	log eGFR creatinine	EFO_0005208	CKDGen	26831199	European	2016	0.0063	0.00092	4.8e-12	+	133799	0	133799	48	ml/min/1.73m2	CKDGen_eGFRcrea_EUR_2016
rs10774021	chr12:349298	chr12:240132	C	T	Serum creatinine	EFO_0004518	CKDGen	20383146	European	2010	NA	NA	4e-07	NA	67093	-	-	-	-	GRASP
rs10774021	chr12:349298	chr12:240132	C	T	Serum creatinine estimated glomerular filtration rate eGFR	NCIT_C110935;HP_0012213	CKDGen	20383146	European	2010	NA	NA	1.4e-09	NA	67093	-	-	-	-	GRASP
rs10774021	chr12:349298	chr12:240132	C	T	Serum creatinine estimated glomerular filtration rate eGFR	NCIT_C110935;HP_0012213	Pattaro C	22479191	European	2012	NA	NA	4.67e-07	NA	74354	-	-	-	-	GRASP
rs10774021	chr12:349298	chr12:240132	C	T	Serum creatinine estimated glomerular filtration rate eGFR age 65	NCIT_C110935;HP_0012213	Pattaro C	22479191	European	2012	NA	NA	4.9e-07	NA	74354	-	-	-	-	GRASP
rs10774021	chr12:349298	chr12:240132	C	T	Serum creatinine estimated glomerular filtration rate eGFR females	NCIT_C110935;HP_0012213	Pattaro C	22479191	European	2012	NA	NA	1e-06	NA	74354	-	-	-	-	GRASP
rs10774021	chr12:349298	chr12:240132	C	T	Serum creatinine estimated glomerular filtration rate eGFR without diabetes	NCIT_C110935;HP_0012213	Pattaro C	22479191	European	2012	NA	NA	3.2e-08	NA	74354	-	-	-	-	GRASP
rs10774021	chr12:349298	chr12:240132	C	T	Serum creatinine estimated glomerular filtration rate eGFR without hypertension	NCIT_C110935;HP_0012213	Pattaro C	22479191	European	2012	NA	NA	3.5e-09	NA	74354	-	-	-	-	GRASP
rs10774021	chr12:349298	chr12:240132	C	T	Chronic kidney disease	EFO_0004617;EFO_0003884	CKDGen	20383146	European	2010	1.05	0.1719	1e-09	+	-	-	-	-	ml/min/1.73m2 increase	NHGRI-EBI_GWAS_Catalog
rs10774021	chr12:349298	chr12:240132	C	T	Glomerular filtration rate creatinine	EFO_0005208;EFO_0004518	CKDGen	26831199	European	2016	-0.0063	0.0009123	5e-12	-	-	-	-	-	unit decrease	NHGRI-EBI_GWAS_Catalog
rs10774021	chr12:349298	chr12:240132	C	T	Glomerular filtration rate in non diabetics creatinine	EFO_0005208;EFO_0004518	CKDGen	26831199	European	2016	-0.0067	0.0009396	1e-12	-	-	-	-	-	unit decrease	NHGRI-EBI_GWAS_Catalog
rs10774021	chr12:349298	chr12:240132	C	T	Comparative body size at age 10	-	Neale B	UKBB	European	2017	-0.008733	0.001756	6.556e-07	-	331693	0	331693	1	-	Neale-B_UKBB_EUR_2017
rs10774021	chr12:349298	chr12:240132	C	T	Height	EFO_0004339	Neale B	UKBB	European	2017	0.009491	0.001822	1.915e-07	+	336474	0	336474	1	IVNT	Neale-B_UKBB_EUR_2017
rs10774021	chr12:349298	chr12:240132	C	T	Creatinine	NCIT_C399;CHEBI_16737	CKDGen	20383146	European	2010	NA	NA	1e-09	NA	-	-	-	-	-	dbGaP
rs143277630	chr16:58815575	chr16:58781671	C	T	Overall health rating	-	Neale B	UKBB	European	2017	0.01754	0.003891	6.542e-06	+	336020	0	336020	1	-	Neale-B_UKBB_EUR_2017
rs12601778	chr17:80191348	chr17:82233472	C	T	Height	EFO_0004339	Neale B	UKBB	European	2017	0.009126	0.001756	2.02e-07	+	336474	0	336474	1	IVNT	Neale-B_UKBB_EUR_2017
rs12601778	chr17:80191348	chr17:82233472	C	T	Impedance of arm left	-	Neale B	UKBB	European	2017	0.00782	0.001745	7.446e-06	+	331292	0	331292	1	IVNT	Neale-B_UKBB_EUR_2017
rs12601778	chr17:80191348	chr17:82233472	C	T	Sitting height	EFO_0004339	Neale B	UKBB	European	2017	0.01042	0.00191	4.905e-08	+	336172	0	336172	1	IVNT	Neale-B_UKBB_EUR_2017
rs12601778	chr17:80191348	chr17:82233472	C	T	Waist circumference	EFO_0004342	Neale B	UKBB	European	2017	-0.009976	0.002188	5.147e-06	-	336639	0	336639	1	IVNT	Neale-B_UKBB_EUR_2017
rs2229742	chr21:16339172	chr21:14966851	G	C	Platelet distribution width	EFO_0004586	Astle W	27863252	European	2016	-0.03164	0.005889	7.728e-08	-	173480	0	173480	2	IVNT	Astle-W_Blood-Cell-Traits_EUR_2016
rs2229742	chr21:16339172	chr21:14966851	G	C	Red blood cell count	EFO_0004586	Astle W	27863252	European	2016	0.02866	0.005824	8.564e-07	+	173480	0	173480	2	IVNT	Astle-W_Blood-Cell-Traits_EUR_2016
rs2229742	chr21:16339172	chr21:14966851	G	C	Birth weight	EFO_0004344	Horikoshi M	27680694	Mixed	2016	0.0337	0.006005	2e-08	+	-	-	-	-	unit increase	NHGRI-EBI_GWAS_Catalog
rs2229742	chr21:16339172	chr21:14966851	G	C	Birth weight	EFO_0004344	Neale B	UKBB	European	2017	0.02635	0.00519	3.85e-07	+	193063	0	193063	1	IVNT	Neale-B_UKBB_EUR_2017
rs2229742	chr21:16339172	chr21:14966851	G	C	Self-reported hypertension	EFO_0000537	Neale B	UKBB	European	2017	-0.008059	0.00175	4.138e-06	-	337159	87690	249469	1	risk diff	Neale-B_UKBB_EUR_2017
rs2229742	chr21:16339172	chr21:14966851	G	C	Vascular or heart problems diagnosed by doctor: high blood pressure	EFO_0004325	Neale B	UKBB	European	2017	-0.00882	0.001774	6.672e-07	-	336683	91033	245650	1	risk diff	Neale-B_UKBB_EUR_2017
rs2229742	chr21:16339172	chr21:14966851	G	C	Vascular or heart problems diagnosed by doctor: none of the above	-	Neale B	UKBB	European	2017	0.009274	0.001822	3.588e-07	+	336683	236530	100153	1	risk diff	Neale-B_UKBB_EUR_2017
rs2229742	chr21:16339172	chr21:14966851	G	C	Coronary artery disease	EFO_0000378;EFO_0001645	van der Harst P	29212778	Mixed	2018	-0.0413	0.0087	1.877e-06	-	547261	122733	424528	2	log OR	van-der-Harst-P_CAD_Mixed_2018
rs3737704	chr1:15813969	chr1:15487474	A	C	Other malignant neoplasms of skin	EFO_0004198	Neale B	UKBB	European	2017	0.001362	0.0002917	3.039e-06	+	337199	4826	332373	1	risk diff	Neale-B_UKBB_EUR_2017
rs13107325	chr4:103188709	chr4:102267552	T	C	Hematocrit	EFO_0004586	Astle W	27863252	European	2016	0.05038	0.006703	5.639e-14	+	173480	0	173480	2	IVNT	Astle-W_Blood-Cell-Traits_EUR_2016
rs13107325	chr4:103188709	chr4:102267552	T	C	Hemoglobin concentration	EFO_0004586	Astle W	27863252	European	2016	0.04852	0.006734	5.835e-13	+	173480	0	173480	2	IVNT	Astle-W_Blood-Cell-Traits_EUR_2016
rs13107325	chr4:103188709	chr4:102267552	T	C	Platelet distribution width	EFO_0004586	Astle W	27863252	European	2016	-0.04774	0.006826	2.664e-12	-	173480	0	173480	2	IVNT	Astle-W_Blood-Cell-Traits_EUR_2016
rs13107325	chr4:103188709	chr4:102267552	T	C	Diastolic blood pressure	EFO_0006336	BPExome	27618447	Mixed	2016	NA	NA	7.938e-11	NA	192763	0	192763	51	INVT	BPExome_DBP_Mixed_2016
rs13107325	chr4:103188709	chr4:102267552	T	C	Systolic blood pressure	EFO_0006335	BPExome	27618447	Mixed	2016	NA	NA	1.029e-07	NA	192763	0	192763	51	INVT	BPExome_SBP_Mixed_2016
rs13107325	chr4:103188709	chr4:102267552	T	C	log eGFR creatinine in non diabetics	EFO_0005208	CKDGen	26831199	European	2016	-0.0079	0.0017	9e-06	-	118357	0	118357	45	ml/min/1.73m2	CKDGen_eGFRcrea-NDM_EUR_2016
rs13107325	chr4:103188709	chr4:102267552	T	C	Childhood BMI	EFO_0004340	EGGC	26604143	European	2016	0.1022	0.0179	1.194e-08	+	35238	0	35238	20	SDS	EGGC_Childhood-BMI_EUR_2016
rs13107325	chr4:103188709	chr4:102267552	T	C	Allergic disease	EFO_0003785	Ferreira M	29083406	European	2017	0.0509	0.0113	6.646e-06	+	360838	180129	180709	13	log OR	Ferreira-M_Allergic-Disease_EUR_2017
rs13107325	chr4:103188709	chr4:102267552	T	C	Body mass index in physically active males	EFO_0004340	GIANT	28448500	Mixed	2017	0.0661	0.0131	4.18e-07	+	57971	0	57971	52	IVNT	GIANT_BMI-Active-M_Mixed_2017
rs13107325	chr4:103188709	chr4:102267552	T	C	Body mass index in physically active indivdiuals	EFO_0004340	GIANT	28448500	European	2017	0.0531	0.0088	1.46e-09	+	132755	0	132755	57	IVNT	GIANT_BMI-Active_EUR_2017
rs13107325	chr4:103188709	chr4:102267552	T	C	Body mass index in physically active indivdiuals	EFO_0004340	GIANT	28448500	Mixed	2017	0.0508	0.0086	4.17e-09	+	142210	0	142210	60	IVNT	GIANT_BMI-Active_Mixed_2017
rs13107325	chr4:103188709	chr4:102267552	T	C	Body mass index in females less than or equal to 50 years of age	EFO_0004340	GIANT	26426971	European	2015	0.066	0.013	5.7e-07	+	63197	0	63197	114	IVNT	GIANT_BMI-F-LE-50_EUR_2015
rs13107325	chr4:103188709	chr4:102267552	T	C	Body mass index in females	EFO_0004340	GIANT	25673413	Mixed	2015	0.0446	0.0087	2.9e-07	+	171446	0	171446	107	IVNT	GIANT_BMI-F_Mixed_2015
rs13107325	chr4:103188709	chr4:102267552	T	C	Body mass index in males greater than 50 years of age	EFO_0004340	GIANT	26426971	European	2015	0.065	0.011	2.6e-09	+	90992	0	90992	114	IVNT	GIANT_BMI-M-GT-50_EUR_2015
rs13107325	chr4:103188709	chr4:102267552	T	C	Body mass index in males	EFO_0004340	GIANT	25673413	Mixed	2015	0.0525	0.0088	2.719e-09	+	152725	0	152725	106	IVNT	GIANT_BMI-M_Mixed_2015
rs13107325	chr4:103188709	chr4:102267552	T	C	Body mass index in male non-smokers	EFO_0004340	GIANT	28443625	Mixed	2017	0.0574	0.0116	6.916e-07	+	75893	0	75893	72	IVNT	GIANT_BMI-Non-smokers-M_Mixed_2017
rs13107325	chr4:103188709	chr4:102267552	T	C	Body mass index in non-smokers	EFO_0004340	GIANT	28443625	European	2017	0.0472	0.0088	8.491e-08	+	140083	0	140083	73	IVNT	GIANT_BMI-Non-smokers_EUR_2017
rs13107325	chr4:103188709	chr4:102267552	T	C	Body mass index in non-smokers	EFO_0004340	GIANT	28443625	Mixed	2017	0.0449	0.0085	1.195e-07	+	163051	0	163051	79	IVNT	GIANT_BMI-Non-smokers_Mixed_2017
rs13107325	chr4:103188709	chr4:102267552	T	C	Body mass index adjsuted for physical activity in males	EFO_0004340	GIANT	28448500	Mixed	2017	0.0698	0.0115	1.28e-09	+	79783	0	79783	52	IVNT	GIANT_BMI-adjusted-PA-M_Mixed_2017
rs13107325	chr4:103188709	chr4:102267552	T	C	Body mass index adjusted for physical activity	EFO_0004340	GIANT	28448500	European	2017	0.0505	0.0079	2e-10	+	173078	0	173078	57	IVNT	GIANT_BMI-adjusted-PA_EUR_2017
rs13107325	chr4:103188709	chr4:102267552	T	C	Body mass index adjusted for physical activity	EFO_0004340	GIANT	28448500	Mixed	2017	0.0488	0.0077	3.1e-10	+	190113	0	190113	60	IVNT	GIANT_BMI-adjusted-PA_Mixed_2017
rs13107325	chr4:103188709	chr4:102267552	T	C	Body mass index adjusted for smoking in males	EFO_0004340	GIANT	28443625	Mixed	2017	0.0607	0.0103	4.055e-09	+	98978	0	98978	72	IVNT	GIANT_BMI-adjusted-Smoking-M_Mixed_2017
rs13107325	chr4:103188709	chr4:102267552	T	C	Body mass index adjusted for smoking	EFO_0004340	GIANT	28443625	European	2017	0.0497	0.0077	8.982e-11	+	181290	0	181290	73	IVNT	GIANT_BMI-adjusted-Smoking_EUR_2017
rs13107325	chr4:103188709	chr4:102267552	T	C	Body mass index adjusted for smoking	EFO_0004340	GIANT	28443625	Mixed	2017	0.0469	0.0075	3.168e-10	+	207588	0	207588	79	IVNT	GIANT_BMI-adjusted-Smoking_Mixed_2017
rs13107325	chr4:103188709	chr4:102267552	T	C	Body mass index	EFO_0004340	Speliotes EK	20935630	European	2010	NA	NA	1.37e-07	NA	123348	0	123348	46	IVNT	GIANT_BMI_EUR_2010
rs13107325	chr4:103188709	chr4:102267552	T	C	Body mass index	EFO_0004340	GIANT	23754948	European	2013	0.058	0.009899	4.66e-09	+	126058	0	126058	46	IVNT	GIANT_BMI_EUR_2013
rs13107325	chr4:103188709	chr4:102267552	T	C	Body mass index	EFO_0004340	GIANT	25673413	European	2015	0.0477	0.0068	1.825e-12	+	321461	0	321461	114	IVNT	GIANT_BMI_EUR_2015
rs13107325	chr4:103188709	chr4:102267552	T	C	Body mass index	EFO_0004340	GIANT	29273807	European	2018	0.055	0.0044	2.8e-35	+	449889	0	449889	112	IVNT	GIANT_BMI_EUR_2018
rs13107325	chr4:103188709	chr4:102267552	T	C	Body mass index	EFO_0004340	GIANT	25673413	Mixed	2015	0.0472	0.0066	1.064e-12	+	335619	0	335619	125	IVNT	GIANT_BMI_Mixed_2015
rs13107325	chr4:103188709	chr4:102267552	T	C	Body mass index	EFO_0004340	GIANT	29273807	Mixed	2018	0.053	0.0043	9.1e-35	+	526508	0	526508	123	IVNT	GIANT_BMI_Mixed_2018
rs13107325	chr4:103188709	chr4:102267552	T	C	Height	EFO_0004339	GIANT	25282103	European	2014	-0.033	0.0065	3.3e-07	-	251758	0	251758	79	Z-score	GIANT_Height_EUR_2014
rs13107325	chr4:103188709	chr4:102267552	T	C	Height	EFO_0004339	GIANT	28146470	European	2017	-0.034	0.0049	2e-12	-	381625	0	381625	106	IVNT	GIANT_Height_EUR_2017
rs13107325	chr4:103188709	chr4:102267552	T	C	Height	EFO_0004339	GIANT	28146470	Mixed	2017	-0.033	0.0048	3.6e-12	-	458927	0	458927	147	IVNT	GIANT_Height_Mixed_2017
rs13107325	chr4:103188709	chr4:102267552	T	C	High density lipoprotein	EFO_0004612	GLGC	24097068	European	2013	-0.0708	0.0078	1.065e-15	-	179316	0	179316	60	IVNT	GLGC_HDL_EUR_2013
rs13107325	chr4:103188709	chr4:102267552	T	C	High density lipoprotein	EFO_0004612	GLGC	20686565	Mixed	2010	-0.0707	0.0104	7.198e-11	-	99900	0	99900	46	Z-score	GLGC_HDL_Mixed_2010
rs13107325	chr4:103188709	chr4:102267552	T	C	Body mass index	EFO_0004340	Speliotes EK	20935630	European	2010	NA	NA	1.5e-13	NA	123865	-	-	-	-	GRASP
rs13107325	chr4:103188709	chr4:102267552	T	C	Body mass index	EFO_0004340	Guo	23001569	Mixed	2012	NA	NA	1.5e-13	NA	78436	-	-	-	-	GRASP
rs13107325	chr4:103188709	chr4:102267552	T	C	Body mass index 25 kgm2	EFO_0004340	GIANT	23563607	European	2013	NA	NA	6.28e-07	NA	16068	-	-	-	-	GRASP
rs13107325	chr4:103188709	chr4:102267552	T	C	Body mass index 30 kgm2	EFO_0004340	GIANT	23563607	European	2013	NA	NA	1.65e-06	NA	16068	-	-	-	-	GRASP
rs13107325	chr4:103188709	chr4:102267552	T	C	Diastolic blood pressure	EFO_0006336	Wain LV	21909110	European	2011	NA	NA	2.11e-11	NA	74064	-	-	-	-	GRASP
rs13107325	chr4:103188709	chr4:102267552	T	C	Diastolic blood pressure	EFO_0006336	ICBP	21909115	European	2011	NA	NA	2.3e-17	NA	69395	-	-	-	-	GRASP
rs13107325	chr4:103188709	chr4:102267552	T	C	Extreme obesity with early age of onset	HP_0003674	Wheeler E	23563609	European	2013	NA	NA	1.5e-213	NA	6889	-	-	-	-	GRASP
rs13107325	chr4:103188709	chr4:102267552	T	C	Gene expression	NCIT_C16608	Speliotes EK	20935630	European	2010	NA	NA	1.36e-16	NA	123865	-	-	-	-	GRASP
rs13107325	chr4:103188709	chr4:102267552	T	C	Gene expression of SLC39A8 in liver	GO_1901148;GO_0010609	ICBP	21909115	European	2011	NA	NA	5e-23	NA	69395	-	-	-	-	GRASP
rs13107325	chr4:103188709	chr4:102267552	T	C	HDL cholesterol	NCIT_C61041;NCIT_C105587	Kathiresan S	19060906	European	2008	NA	NA	1.19e-06	NA	19840	-	-	-	-	GRASP
rs13107325	chr4:103188709	chr4:102267552	T	C	HDL cholesterol	NCIT_C61041;NCIT_C105587	GLGC	20686565	Mixed	2010	NA	NA	1.7e-11	NA	100184	-	-	-	-	GRASP
rs13107325	chr4:103188709	chr4:102267552	T	C	HDL cholesterol	NCIT_C61041;NCIT_C105587	Waterworth DM	20864672	Mixed	2010	NA	NA	1.6e-08	NA	17243	-	-	-	-	GRASP
rs13107325	chr4:103188709	chr4:102267552	T	C	HDL cholesterol	NCIT_C61041;NCIT_C105587	Speliotes EK	20935630	European	2010	NA	NA	1.2e-06	NA	123865	-	-	-	-	GRASP
rs13107325	chr4:103188709	chr4:102267552	T	C	Hypertension	EFO_0000537	ICBP	21909115	European	2011	NA	NA	4.9e-07	NA	69395	-	-	-	-	GRASP
rs13107325	chr4:103188709	chr4:102267552	T	C	Mean arterial pressure	EFO_0006340	Wain LV	21909110	European	2011	NA	NA	1.3e-10	NA	74064	-	-	-	-	GRASP
rs13107325	chr4:103188709	chr4:102267552	T	C	SLC39A8 gene expression in human liver	GO_1901148	GLGC	20686565	Mixed	2010	NA	NA	3e-19	NA	100184	-	-	-	-	GRASP
rs13107325	chr4:103188709	chr4:102267552	T	C	Systolic blood pressure	EFO_0006335	Wain LV	21909110	European	2011	NA	NA	2.16e-10	NA	74064	-	-	-	-	GRASP
rs13107325	chr4:103188709	chr4:102267552	T	C	Systolic blood pressure	EFO_0006335	ICBP	21909115	European	2011	NA	NA	3.269e-14	NA	69395	-	-	-	-	GRASP
rs13107325	chr4:103188709	chr4:102267552	T	C	Crohns disease	EFO_0000384	IBDGC	26192919	European	2015	0.2216	0.0397	2.4e-08	+	20883	5956	14927	7	log OR	IBDGC_Chrons-Disease_EUR_2015
rs13107325	chr4:103188709	chr4:102267552	T	C	Diastolic blood pressure	EFO_0006336	ICBP	21909115	European	2011	NA	NA	7.53e-07	NA	69395	0	69395	29	mmHg	ICBP_DBP_EUR_2011
rs13107325	chr4:103188709	chr4:102267552	T	C	Systolic blood pressure	EFO_0006335	ICBP	21909115	European	2011	NA	NA	2.57e-07	NA	69395	0	69395	29	mmHg	ICBP_SBP_EUR_2011
rs13107325	chr4:103188709	chr4:102267552	T	C	BMI adjusted for smoking behaviour	EFO_0004318;EFO_0004340	GIANT	28443625	European	2017	0.0469	0.007446	3e-10	+	-	-	-	-	kg/m	NHGRI-EBI_GWAS_Catalog
rs13107325	chr4:103188709	chr4:102267552	T	C	BMI adjusted for smoking behaviour	EFO_0004318;EFO_0004340	GIANT	28443625	European	2017	0.0607	0.01032	4e-09	+	-	-	-	-	kg/m	NHGRI-EBI_GWAS_Catalog
rs13107325	chr4:103188709	chr4:102267552	T	C	BMI in non smokers	EFO_0004340	GIANT	28443625	European	2017	0.0574	0.01157	7e-07	+	-	-	-	-	kg/m	NHGRI-EBI_GWAS_Catalog
rs13107325	chr4:103188709	chr4:102267552	T	C	BMI in non smokers	EFO_0004340	GIANT	28443625	European	2017	0.0449	0.008429	1e-07	+	-	-	-	-	kg/m	NHGRI-EBI_GWAS_Catalog
rs13107325	chr4:103188709	chr4:102267552	T	C	Blood pressure	EFO_0005763	Wain LV	21909110	European	2011	0.633	0.09788	1e-10	+	-	-	-	-	mmHg decrease	NHGRI-EBI_GWAS_Catalog
rs13107325	chr4:103188709	chr4:102267552	T	C	Body mass index	EFO_0004340	Speliotes EK	20935630	European	2010	0.19	0.02585	2e-13	+	-	-	-	-	kg/m2 increase	NHGRI-EBI_GWAS_Catalog
rs13107325	chr4:103188709	chr4:102267552	T	C	Body mass index	EFO_0004340	GIANT	25673413	Mixed	2015	0.053	0.008935	3e-09	+	-	-	-	-	kg/m2 increase	NHGRI-EBI_GWAS_Catalog
rs13107325	chr4:103188709	chr4:102267552	T	C	Body mass index	EFO_0004340	GIANT	25673413	Mixed	2015	0.045	0.008783	3e-07	+	-	-	-	-	kg/m2 increase	NHGRI-EBI_GWAS_Catalog
rs13107325	chr4:103188709	chr4:102267552	T	C	Body mass index	EFO_0004340	GIANT	25673413	Mixed	2015	0.047	0.006591	1e-12	+	-	-	-	-	kg/m2 increase	NHGRI-EBI_GWAS_Catalog
rs13107325	chr4:103188709	chr4:102267552	T	C	Body mass index	EFO_0004340	GIANT	25673413	Mixed	2015	0.048	0.006824	2e-12	+	-	-	-	-	kg/m2 increase	NHGRI-EBI_GWAS_Catalog
rs13107325	chr4:103188709	chr4:102267552	T	C	Body mass index	EFO_0008002;EFO_0004340	GIANT	28448500	European	2017	0.0741	0.01191	5e-10	+	-	-	-	-	kg/m	NHGRI-EBI_GWAS_Catalog
rs13107325	chr4:103188709	chr4:102267552	T	C	Body mass index	EFO_0008002;EFO_0004340	GIANT	28448500	European	2017	0.0488	0.007748	3e-10	+	-	-	-	-	kg/m	NHGRI-EBI_GWAS_Catalog
rs13107325	chr4:103188709	chr4:102267552	T	C	Body mass index	EFO_0008002;EFO_0004340	GIANT	28448500	European	2017	0.0698	0.01142	1e-09	+	-	-	-	-	kg/m	NHGRI-EBI_GWAS_Catalog
rs13107325	chr4:103188709	chr4:102267552	T	C	Body mass index	EFO_0008002;EFO_0004340	GIANT	28448500	European	2017	0.0505	0.007939	2e-10	+	-	-	-	-	kg/m	NHGRI-EBI_GWAS_Catalog
rs13107325	chr4:103188709	chr4:102267552	T	C	Body mass index in physically active individuals	EFO_0008002;EFO_0004340	GIANT	28448500	European	2017	0.0661	0.01304	4e-07	+	-	-	-	-	kg/m	NHGRI-EBI_GWAS_Catalog
rs13107325	chr4:103188709	chr4:102267552	T	C	Body mass index in physically active individuals	EFO_0008002;EFO_0004340	GIANT	28448500	European	2017	0.0508	0.008633	4e-09	+	-	-	-	-	kg/m	NHGRI-EBI_GWAS_Catalog
rs13107325	chr4:103188709	chr4:102267552	T	C	Body mass index in physically active individuals	EFO_0008002;EFO_0004340	GIANT	28448500	European	2017	0.0531	0.008692	1e-09	+	-	-	-	-	kg/m	NHGRI-EBI_GWAS_Catalog
rs13107325	chr4:103188709	chr4:102267552	T	C	Body mass index in physically active individuals	EFO_0008002;EFO_0004340	GIANT	28448500	European	2017	0.0868	0.01826	2e-06	+	-	-	-	-	kg/m	NHGRI-EBI_GWAS_Catalog
rs13107325	chr4:103188709	chr4:102267552	T	C	Body mass index joint analysis main effects and physical activity interaction	EFO_0008002;EFO_0004340	GIANT	28448500	European	2017	NA	NA	2e-09	NA	-	-	-	-	-	NHGRI-EBI_GWAS_Catalog
rs13107325	chr4:103188709	chr4:102267552	T	C	Body mass index joint analysis main effects and physical activity interaction	EFO_0008002;EFO_0004340	GIANT	28448500	European	2017	NA	NA	2e-10	NA	-	-	-	-	-	NHGRI-EBI_GWAS_Catalog
rs13107325	chr4:103188709	chr4:102267552	T	C	Body mass index joint analysis main effects and physical activity interaction	EFO_0008002;EFO_0004340	GIANT	28448500	European	2017	NA	NA	2e-08	NA	-	-	-	-	-	NHGRI-EBI_GWAS_Catalog
rs13107325	chr4:103188709	chr4:102267552	T	C	Body mass index joint analysis main effects and physical activity interaction	EFO_0008002;EFO_0004340	GIANT	28448500	European	2017	NA	NA	8e-10	NA	-	-	-	-	-	NHGRI-EBI_GWAS_Catalog
rs13107325	chr4:103188709	chr4:102267552	T	C	Body mass index joint analysis main effects and smoking interaction	EFO_0004318;EFO_0004340	GIANT	28443625	European	2017	NA	NA	2e-10	NA	-	-	-	-	-	NHGRI-EBI_GWAS_Catalog
rs13107325	chr4:103188709	chr4:102267552	T	C	Body mass index joint analysis main effects and smoking interaction	EFO_0004318;EFO_0004340	GIANT	28443625	European	2017	NA	NA	1e-08	NA	-	-	-	-	-	NHGRI-EBI_GWAS_Catalog
rs13107325	chr4:103188709	chr4:102267552	T	C	Childhood body mass index	EFO_0004340	EGGC	26604143	European	2016	0.081	0.01598	4e-07	+	-	-	-	-	unit increase	NHGRI-EBI_GWAS_Catalog
rs13107325	chr4:103188709	chr4:102267552	T	C	Childhood body mass index	EFO_0004340	EGGC	26604143	European	2016	NA	NA	1e-08	NA	-	-	-	-	-	NHGRI-EBI_GWAS_Catalog
rs13107325	chr4:103188709	chr4:102267552	T	C	Diastolic blood pressure	EFO_0006336	ICBP	21909115	European	2011	0.684	0.08053	2e-17	+	-	-	-	-	mmHg decrease	NHGRI-EBI_GWAS_Catalog
rs13107325	chr4:103188709	chr4:102267552	T	C	Diastolic blood pressure	EFO_0006336	Wain LV	28739976	European	2017	0.686	0.09219	1e-13	+	-	-	-	-	unit decrease	NHGRI-EBI_GWAS_Catalog
rs13107325	chr4:103188709	chr4:102267552	T	C	HDL cholesterol	EFO_0004612	GLGC	20686565	Mixed	2010	0.84	0.1288	7e-11	+	-	-	-	-	mg/dL decrease	NHGRI-EBI_GWAS_Catalog
rs13107325	chr4:103188709	chr4:102267552	T	C	HDL cholesterol	EFO_0004612	GLGC	24097068	European	2013	0.071	0.008845	1e-15	+	-	-	-	-	unit decrease	NHGRI-EBI_GWAS_Catalog
rs13107325	chr4:103188709	chr4:102267552	T	C	Hypertension	EFO_0000537	ICBP	21909115	European	2011	0.105	0.02089	5e-07	+	-	-	-	-	unit decrease	NHGRI-EBI_GWAS_Catalog
rs13107325	chr4:103188709	chr4:102267552	T	C	Intelligence multi trait analysis	EFO_0004337;EFO_0004784	Hill WD	29326435	Mixed	2018	0.05044	0.00579	3e-18	+	-	-	-	-	unit decrease	NHGRI-EBI_GWAS_Catalog
rs13107325	chr4:103188709	chr4:102267552	T	C	NT proBNP levels in acute coronary syndrome	EFO_0005278	Johansson 脜	26908625	Mixed	2016	0.216	0.03489	6e-10	+	-	-	-	-	ng/L increase	NHGRI-EBI_GWAS_Catalog
rs13107325	chr4:103188709	chr4:102267552	T	C	Schizophrenia	EFO_0000692	Goes FS	26198764	European	2015	0.1484	0.0211	2e-12	+	-	-	-	-	log OR	NHGRI-EBI_GWAS_Catalog
rs13107325	chr4:103188709	chr4:102267552	T	C	Systolic blood pressure	EFO_0006335	ICBP	21909115	European	2011	0.981	0.1291	3e-14	+	-	-	-	-	mmHg decrease	NHGRI-EBI_GWAS_Catalog
rs13107325	chr4:103188709	chr4:102267552	T	C	Systolic blood pressure	EFO_0006335	Wain LV	28739976	European	2017	0.933	0.1507	6e-10	+	-	-	-	-	unit decrease	NHGRI-EBI_GWAS_Catalog
rs13107325	chr4:103188709	chr4:102267552	T	C	Acquired deformities of fingers and toes	-	Neale B	UKBB	European	2017	0.002542	0.0005669	7.347e-06	+	337199	5148	332051	1	risk diff	Neale-B_UKBB_EUR_2017
rs13107325	chr4:103188709	chr4:102267552	T	C	Age started oral contraceptive pill	-	Neale B	UKBB	European	2017	0.03445	0.007095	1.199e-06	+	144113	0	144113	1	IVNT	Neale-B_UKBB_EUR_2017
rs13107325	chr4:103188709	chr4:102267552	T	C	Alcohol intake frequency	EFO_0004329	Neale B	UKBB	European	2017	0.05053	0.006762	7.88e-14	+	336965	0	336965	1	-	Neale-B_UKBB_EUR_2017
rs13107325	chr4:103188709	chr4:102267552	T	C	Arm fat mass left	-	Neale B	UKBB	European	2017	0.04329	0.004532	1.299e-21	+	331164	0	331164	1	IVNT	Neale-B_UKBB_EUR_2017
rs13107325	chr4:103188709	chr4:102267552	T	C	Arm fat mass right	-	Neale B	UKBB	European	2017	0.04437	0.004531	1.218e-22	+	331226	0	331226	1	IVNT	Neale-B_UKBB_EUR_2017
rs13107325	chr4:103188709	chr4:102267552	T	C	Arm fat percentage left	-	Neale B	UKBB	European	2017	0.04019	0.0035	1.623e-30	+	331198	0	331198	1	IVNT	Neale-B_UKBB_EUR_2017
rs13107325	chr4:103188709	chr4:102267552	T	C	Arm fat percentage right	-	Neale B	UKBB	European	2017	0.04026	0.003516	2.366e-30	+	331249	0	331249	1	IVNT	Neale-B_UKBB_EUR_2017
rs13107325	chr4:103188709	chr4:102267552	T	C	Body fat percentage	EFO_0007800	Neale B	UKBB	European	2017	0.03753	0.003545	3.449e-26	+	331117	0	331117	1	IVNT	Neale-B_UKBB_EUR_2017
rs13107325	chr4:103188709	chr4:102267552	T	C	Body mass index	EFO_0004340	Neale B	UKBB	European	2017	0.0523	0.004572	2.662e-30	+	336107	0	336107	1	IVNT	Neale-B_UKBB_EUR_2017
rs13107325	chr4:103188709	chr4:102267552	T	C	Comparative body size at age 10	-	Neale B	UKBB	European	2017	0.02066	0.003165	6.677e-11	+	331693	0	331693	1	-	Neale-B_UKBB_EUR_2017
rs13107325	chr4:103188709	chr4:102267552	T	C	Comparative height size at age 10	-	Neale B	UKBB	European	2017	-0.01471	0.003156	3.146e-06	-	332021	0	332021	1	-	Neale-B_UKBB_EUR_2017
rs13107325	chr4:103188709	chr4:102267552	T	C	Current employment status: in paid employment or self-employed	EFO_0005241	Neale B	UKBB	European	2017	-0.01242	0.002297	6.392e-08	-	336252	190779	145473	1	risk diff	Neale-B_UKBB_EUR_2017
rs13107325	chr4:103188709	chr4:102267552	T	C	Diastolic blood pressure	EFO_0006336	Neale B	UKBB	European	2017	-0.04232	0.004684	1.646e-19	-	317756	0	317756	1	IVNT	Neale-B_UKBB_EUR_2017
rs13107325	chr4:103188709	chr4:102267552	T	C	Drive faster than motorway speed limit	-	Neale B	UKBB	European	2017	-0.01821	0.00388	2.689e-06	-	306030	0	306030	1	-	Neale-B_UKBB_EUR_2017
rs13107325	chr4:103188709	chr4:102267552	T	C	Fluid intelligence score	-	Neale B	UKBB	European	2017	-0.1339	0.01714	5.643e-15	-	108818	0	108818	1	-	Neale-B_UKBB_EUR_2017
rs13107325	chr4:103188709	chr4:102267552	T	C	Forced expiratory volume in 1-second, predicted	EFO_0004314	Neale B	UKBB	European	2017	-0.02797	0.005198	7.403e-08	-	110423	0	110423	1	IVNT	Neale-B_UKBB_EUR_2017
rs13107325	chr4:103188709	chr4:102267552	T	C	Hair or balding pattern: pattern 3	EFO_0007822	Neale B	UKBB	European	2017	-0.01379	0.003013	4.738e-06	-	154988	41584	113404	1	risk diff	Neale-B_UKBB_EUR_2017
rs13107325	chr4:103188709	chr4:102267552	T	C	Hair or balding pattern: pattern 4	EFO_0007822	Neale B	UKBB	European	2017	-0.01273	0.00263	1.306e-06	-	154988	28389	126599	1	risk diff	Neale-B_UKBB_EUR_2017
rs13107325	chr4:103188709	chr4:102267552	T	C	Hand grip strength left	EFO_0006941	Neale B	UKBB	European	2017	-0.02788	0.003334	6.103e-17	-	335821	0	335821	1	IVNT	Neale-B_UKBB_EUR_2017
rs13107325	chr4:103188709	chr4:102267552	T	C	Hand grip strength right	EFO_0006941	Neale B	UKBB	European	2017	-0.03078	0.003339	3.068e-20	-	335842	0	335842	1	IVNT	Neale-B_UKBB_EUR_2017
rs13107325	chr4:103188709	chr4:102267552	T	C	Hayfever, allergic rhinitis or eczema	EFO_0003956;EFO_0005854;EFO_0000274	Neale B	UKBB	European	2017	0.0093	0.001954	1.954e-06	+	336782	77891	258891	1	risk diff	Neale-B_UKBB_EUR_2017
rs13107325	chr4:103188709	chr4:102267552	T	C	Height	EFO_0004339	Neale B	UKBB	European	2017	-0.02752	0.003285	5.366e-17	-	336474	0	336474	1	IVNT	Neale-B_UKBB_EUR_2017
rs13107325	chr4:103188709	chr4:102267552	T	C	Hip circumference	EFO_0005093	Neale B	UKBB	European	2017	0.04256	0.004578	1.449e-20	+	336601	0	336601	1	IVNT	Neale-B_UKBB_EUR_2017
rs13107325	chr4:103188709	chr4:102267552	T	C	Illnesses of siblings: none of the above, group 2	-	Neale B	UKBB	European	2017	-0.009555	0.001926	6.991e-07	-	265504	224596	40908	1	risk diff	Neale-B_UKBB_EUR_2017
rs13107325	chr4:103188709	chr4:102267552	T	C	Impedance of leg left	-	Neale B	UKBB	European	2017	-0.03182	0.004217	4.519e-14	-	331296	0	331296	1	IVNT	Neale-B_UKBB_EUR_2017
rs13107325	chr4:103188709	chr4:102267552	T	C	Impedance of leg right	-	Neale B	UKBB	European	2017	-0.03371	0.004184	7.824e-16	-	331301	0	331301	1	IVNT	Neale-B_UKBB_EUR_2017
rs13107325	chr4:103188709	chr4:102267552	T	C	Impedance of whole body	-	Neale B	UKBB	European	2017	-0.01833	0.003526	2.026e-07	-	331284	0	331284	1	IVNT	Neale-B_UKBB_EUR_2017
rs13107325	chr4:103188709	chr4:102267552	T	C	Leg fat mass left	-	Neale B	UKBB	European	2017	0.03247	0.003655	6.423e-19	+	331275	0	331275	1	IVNT	Neale-B_UKBB_EUR_2017
rs13107325	chr4:103188709	chr4:102267552	T	C	Leg fat mass right	-	Neale B	UKBB	European	2017	0.03198	0.003697	5.186e-18	+	331293	0	331293	1	IVNT	Neale-B_UKBB_EUR_2017
rs13107325	chr4:103188709	chr4:102267552	T	C	Leg fat percentage left	-	Neale B	UKBB	European	2017	0.02789	0.002892	5.111e-22	+	331278	0	331278	1	IVNT	Neale-B_UKBB_EUR_2017
rs13107325	chr4:103188709	chr4:102267552	T	C	Leg fat percentage right	-	Neale B	UKBB	European	2017	0.02688	0.002929	4.477e-20	+	331296	0	331296	1	IVNT	Neale-B_UKBB_EUR_2017
rs13107325	chr4:103188709	chr4:102267552	T	C	Long-standing illness, disability or infirmity	-	Neale B	UKBB	European	2017	0.0112	0.002195	3.352e-07	+	329663	107123	222540	1	risk diff	Neale-B_UKBB_EUR_2017
rs13107325	chr4:103188709	chr4:102267552	T	C	No blood clot, bronchitis, emphysema, asthma, rhinitis, eczema or allergy diagnosed by doctor	-	Neale B	UKBB	European	2017	-0.01151	0.002166	1.074e-07	-	336782	228530	108252	1	risk diff	Neale-B_UKBB_EUR_2017
rs13107325	chr4:103188709	chr4:102267552	T	C	Overall health rating	-	Neale B	UKBB	European	2017	0.01733	0.003358	2.483e-07	+	336020	0	336020	1	-	Neale-B_UKBB_EUR_2017
rs13107325	chr4:103188709	chr4:102267552	T	C	Pain type experienced in last month: hip pain	EFO_0003843	Neale B	UKBB	European	2017	0.007631	0.001462	1.795e-07	+	336650	37714	298936	1	risk diff	Neale-B_UKBB_EUR_2017
rs13107325	chr4:103188709	chr4:102267552	T	C	Pain type experienced in last month: knee pain	EFO_0003843	Neale B	UKBB	European	2017	0.008516	0.001899	7.336e-06	+	336650	71561	265089	1	risk diff	Neale-B_UKBB_EUR_2017
rs13107325	chr4:103188709	chr4:102267552	T	C	Pain type experienced in last month: neck or shoulder pain	EFO_0003843	Neale B	UKBB	European	2017	0.01055	0.001944	5.798e-08	+	336650	76404	260246	1	risk diff	Neale-B_UKBB_EUR_2017
rs13107325	chr4:103188709	chr4:102267552	T	C	Pain type experienced in last month: none of the above	EFO_0003843	Neale B	UKBB	European	2017	-0.01304	0.002278	1.051e-08	-	336650	136199	200451	1	risk diff	Neale-B_UKBB_EUR_2017
rs13107325	chr4:103188709	chr4:102267552	T	C	Prospective memory result	-	Neale B	UKBB	European	2017	0.02585	0.004113	3.295e-10	+	111099	0	111099	1	-	Neale-B_UKBB_EUR_2017
rs13107325	chr4:103188709	chr4:102267552	T	C	Qualifications: college or university degree	EFO_0004784	Neale B	UKBB	European	2017	-0.01236	0.002169	1.194e-08	-	334070	106305	227765	1	risk diff	Neale-B_UKBB_EUR_2017
rs13107325	chr4:103188709	chr4:102267552	T	C	Qualifications: none	EFO_0004784	Neale B	UKBB	European	2017	0.007857	0.001758	7.87e-06	+	334070	57567	276503	1	risk diff	Neale-B_UKBB_EUR_2017
rs13107325	chr4:103188709	chr4:102267552	T	C	Self-reported hayfever or allergic rhinitis	EFO_0005854	Neale B	UKBB	European	2017	0.004862	0.001078	6.454e-06	+	337159	19320	317839	1	risk diff	Neale-B_UKBB_EUR_2017
rs13107325	chr4:103188709	chr4:102267552	T	C	Self-reported hiatus hernia	-	Neale B	UKBB	European	2017	0.003192	0.0007001	5.137e-06	+	337159	7865	329294	1	risk diff	Neale-B_UKBB_EUR_2017
rs13107325	chr4:103188709	chr4:102267552	T	C	Self-reported hypertension	EFO_0000537	Neale B	UKBB	European	2017	-0.0119	0.002028	4.397e-09	-	337159	87690	249469	1	risk diff	Neale-B_UKBB_EUR_2017
rs13107325	chr4:103188709	chr4:102267552	T	C	Self-reported osteoarthritis	EFO_0002506	Neale B	UKBB	European	2017	0.009966	0.001282	7.791e-15	+	337159	28257	308902	1	risk diff	Neale-B_UKBB_EUR_2017
rs13107325	chr4:103188709	chr4:102267552	T	C	Self-reported urinary frequency or incontinence	-	Neale B	UKBB	European	2017	0.00136	0.0002728	6.218e-07	+	337159	1170	335989	1	risk diff	Neale-B_UKBB_EUR_2017
rs13107325	chr4:103188709	chr4:102267552	T	C	Sensitivity or hurt feelings	EFO_0009599	Neale B	UKBB	European	2017	0.01115	0.002294	1.182e-06	+	327832	182340	145492	1	risk diff	Neale-B_UKBB_EUR_2017
rs13107325	chr4:103188709	chr4:102267552	T	C	Sitting height	EFO_0004339	Neale B	UKBB	European	2017	0.02564	0.003574	7.199e-13	+	336172	0	336172	1	IVNT	Neale-B_UKBB_EUR_2017
rs13107325	chr4:103188709	chr4:102267552	T	C	Sleep duration	EFO_0005271	Neale B	UKBB	European	2017	-0.02186	0.003572	9.343e-10	-	335410	0	335410	1	-	Neale-B_UKBB_EUR_2017
rs13107325	chr4:103188709	chr4:102267552	T	C	Systolic blood pressure	EFO_0006335	Neale B	UKBB	European	2017	-0.02239	0.004682	1.733e-06	-	317754	0	317754	1	IVNT	Neale-B_UKBB_EUR_2017
rs13107325	chr4:103188709	chr4:102267552	T	C	Taking other prescription medications	EFO_0007056	Neale B	UKBB	European	2017	0.01215	0.002316	1.541e-07	+	336330	158113	178217	1	risk diff	Neale-B_UKBB_EUR_2017
rs13107325	chr4:103188709	chr4:102267552	T	C	Time spent watching television	-	Neale B	UKBB	European	2017	0.02295	0.003552	1.036e-10	+	319740	0	319740	1	-	Neale-B_UKBB_EUR_2017
rs13107325	chr4:103188709	chr4:102267552	T	C	Treatment with omega-3 or fish oil supplement	EFO_0007056	Neale B	UKBB	European	2017	0.004262	0.00089	1.674e-06	+	337159	12924	324235	1	risk diff	Neale-B_UKBB_EUR_2017
rs13107325	chr4:103188709	chr4:102267552	T	C	Trunk fat mass	EFO_0005409	Neale B	UKBB	European	2017	0.04391	0.004656	4.134e-21	+	331093	0	331093	1	IVNT	Neale-B_UKBB_EUR_2017
rs13107325	chr4:103188709	chr4:102267552	T	C	Trunk fat percentage	-	Neale B	UKBB	European	2017	0.04394	0.00425	4.801e-25	+	331113	0	331113	1	IVNT	Neale-B_UKBB_EUR_2017
rs13107325	chr4:103188709	chr4:102267552	T	C	Types of physical activity in last 4 weeks: other exercises	EFO_0008002	Neale B	UKBB	European	2017	-0.01099	0.002323	2.247e-06	-	335599	162803	172796	1	risk diff	Neale-B_UKBB_EUR_2017
rs13107325	chr4:103188709	chr4:102267552	T	C	Types of physical activity in last 4 weeks: strenuous sports	EFO_0008002	Neale B	UKBB	European	2017	-0.00829	0.001406	3.727e-09	-	335599	34693	300906	1	risk diff	Neale-B_UKBB_EUR_2017
rs13107325	chr4:103188709	chr4:102267552	T	C	Types of transport used, excluding work: cycle	-	Neale B	UKBB	European	2017	-0.005908	0.00119	6.831e-07	-	335650	23918	311732	1	risk diff	Neale-B_UKBB_EUR_2017
rs13107325	chr4:103188709	chr4:102267552	T	C	Usual walking pace	EFO_0008002	Neale B	UKBB	European	2017	-0.02596	0.002824	3.92e-20	-	335349	0	335349	1	-	Neale-B_UKBB_EUR_2017
rs13107325	chr4:103188709	chr4:102267552	T	C	Vascular or heart problems diagnosed by doctor: high blood pressure	EFO_0004325	Neale B	UKBB	European	2017	-0.0116	0.002056	1.692e-08	-	336683	91033	245650	1	risk diff	Neale-B_UKBB_EUR_2017
rs13107325	chr4:103188709	chr4:102267552	T	C	Vascular or heart problems diagnosed by doctor: none of the above	-	Neale B	UKBB	European	2017	0.01091	0.002112	2.395e-07	+	336683	236530	100153	1	risk diff	Neale-B_UKBB_EUR_2017
rs13107325	chr4:103188709	chr4:102267552	T	C	Waist circumference	EFO_0004342	Neale B	UKBB	European	2017	0.02421	0.004094	3.355e-09	+	336639	0	336639	1	IVNT	Neale-B_UKBB_EUR_2017
rs13107325	chr4:103188709	chr4:102267552	T	C	Weight	EFO_0004338	Neale B	UKBB	European	2017	0.02814	0.004039	3.241e-12	+	336227	0	336227	1	IVNT	Neale-B_UKBB_EUR_2017
rs13107325	chr4:103188709	chr4:102267552	T	C	Whole body fat mass	-	Neale B	UKBB	European	2017	0.04296	0.004512	1.741e-21	+	330762	0	330762	1	IVNT	Neale-B_UKBB_EUR_2017
rs13107325	chr4:103188709	chr4:102267552	T	C	Schizophrenia	EFO_0000692	PGC	25056061	Mixed	2014	0.1519	0.0215	1.536e-12	+	82315	35476	46839	49	log OR	PGC_Schizophrenia_Mixed_2014
rs13107325	chr4:103188709	chr4:102267552	T	C	Intelligence	EFO_0004337	Sniekers S	28530673	European	2017	-0.05552	0.01046	1.104e-07	-	78308	0	78308	13	-	Sniekers-S_Intelligence_EUR_2017
rs13107325	chr4:103188709	chr4:102267552	T	C	Blood pressure	EFO_0004325	Wain LV	21909110	European	2011	NA	NA	1e-10	NA	-	-	-	-	-	dbGaP
rs13107325	chr4:103188709	chr4:102267552	T	C	Blood pressure	EFO_0004325	ICBP	21909115	European	2011	NA	NA	2e-17	NA	-	-	-	-	-	dbGaP
rs13107325	chr4:103188709	chr4:102267552	T	C	Blood pressure	EFO_0004325	ICBP	21909115	European	2011	NA	NA	3e-14	NA	-	-	-	-	-	dbGaP
rs13107325	chr4:103188709	chr4:102267552	T	C	Body mass index	EFO_0004340	Speliotes EK	20935630	European	2010	NA	NA	2e-13	NA	-	-	-	-	-	dbGaP
rs13107325	chr4:103188709	chr4:102267552	T	C	Cholesterol hdl	-	GLGC	20686565	Mixed	2010	NA	NA	7e-11	NA	-	-	-	-	-	dbGaP
rs13107325	chr4:103188709	chr4:102267552	T	C	Hypertension	EFO_0000537	ICBP	21909115	European	2011	NA	NA	5e-07	NA	-	-	-	-	-	dbGaP
rs61287921	chr6:90055876	chr6:89346157	A	G	Oedema	EFO_0009373	Neale B	UKBB	European	2017	0.0009918	0.000198	5.495e-07	+	337199	124	337075	1	risk diff	Neale-B_UKBB_EUR_2017
rs11787780	chr9:136455110	chr9:133589988	C	T	Impedance of leg left	-	Neale B	UKBB	European	2017	0.01146	0.002459	3.139e-06	+	331296	0	331296	1	IVNT	Neale-B_UKBB_EUR_2017
rs7969761	chr12:355842	chr12:246676	C	T	log eGFR creatinine in non diabetics	EFO_0005208	CKDGen	26831199	European	2016	0.0062	0.00092	8.8e-12	+	118374	0	118374	45	ml/min/1.73m2	CKDGen_eGFRcrea-NDM_EUR_2016
rs7969761	chr12:355842	chr12:246676	C	T	log eGFR creatinine	EFO_0005208	CKDGen	20383146	European	2010	NA	NA	1.7e-07	+	67093	0	67093	20	ml/min/1.73m2	CKDGen_eGFRcrea_EUR_2010
rs7969761	chr12:355842	chr12:246676	C	T	log eGFR creatinine	EFO_0005208	CKDGen	26831199	European	2016	0.0057	0.00092	1.1e-10	+	133722	0	133722	48	ml/min/1.73m2	CKDGen_eGFRcrea_EUR_2016
rs7969761	chr12:355842	chr12:246676	C	T	Serum creatinine	EFO_0004518	CKDGen	20383146	European	2010	NA	NA	3.8e-06	NA	67093	-	-	-	-	GRASP
rs7969761	chr12:355842	chr12:246676	C	T	Blood metabolite ratios	EFO_0005664	Shin SY	24816252	European	2014	-0.045	0.004124	1e-27	-	-	-	-	-	unit decrease	NHGRI-EBI_GWAS_Catalog
rs7969761	chr12:355842	chr12:246676	C	T	Comparative body size at age 10	-	Neale B	UKBB	European	2017	-0.007832	0.001672	2.803e-06	-	331693	0	331693	1	-	Neale-B_UKBB_EUR_2017
rs2744764	chr1:26048613	chr1:25722122	C	T	Cause of death: unspecified dementia	EFO_0000249	Neale B	UKBB	European	2017	-0.008737	0.001958	8.26e-06	-	7637	40	7597	1	risk diff	Neale-B_UKBB_EUR_2017
rs13100424	chr3:62115715	chr3:62130041	C	G	Cause of death: other specified respiratory disorders	-	Neale B	UKBB	European	2017	-0.007836	0.001215	1.196e-10	-	7637	4	7633	1	risk diff	Neale-B_UKBB_EUR_2017
rs1420467	chr3:168727080	chr3:169009292	A	G	Plateletcrit	EFO_0004586	Astle W	27863252	European	2016	-0.02484	0.004521	3.906e-08	-	173480	0	173480	2	IVNT	Astle-W_Blood-Cell-Traits_EUR_2016
rs142220999	chr10:18765378	chr10:18476449	C	T	Cause of death: myelodysplastic syndrome, unspecified	-	Neale B	UKBB	European	2017	-0.01451	0.002693	7.328e-08	-	7637	10	7627	1	risk diff	Neale-B_UKBB_EUR_2017
rs7903429	chr10:69938352	chr10:68178595	C	T	Height	EFO_0004339	Neale B	UKBB	European	2017	0.01596	0.002302	4.158e-12	+	336474	0	336474	1	IVNT	Neale-B_UKBB_EUR_2017
rs7903429	chr10:69938352	chr10:68178595	C	T	Sitting height	EFO_0004339	Neale B	UKBB	European	2017	0.02244	0.002504	3.219e-19	+	336172	0	336172	1	IVNT	Neale-B_UKBB_EUR_2017
rs77987208	chr12:4867959	chr12:4758793	C	T	Pediatric bone mineral density hip	EFO_0007702	Chesi A	28181694	European	2017	0.342	0.06853	6e-07	+	-	-	-	-	unit increase	NHGRI-EBI_GWAS_Catalog
rs34552467	chr16:88542695	chr16:88476287	A	C	Basophil count	EFO_0004586	Astle W	27863252	European	2016	-0.02573	0.00373	5.283e-12	-	173480	0	173480	2	IVNT	Astle-W_Blood-Cell-Traits_EUR_2016
rs34552467	chr16:88542695	chr16:88476287	A	C	Basophil percentage of granulocytes	EFO_0004586	Astle W	27863252	European	2016	-0.02137	0.003735	1.061e-08	-	173480	0	173480	2	IVNT	Astle-W_Blood-Cell-Traits_EUR_2016
rs34552467	chr16:88542695	chr16:88476287	A	C	Basophil percentage of white cells	EFO_0004586	Astle W	27863252	European	2016	-0.02235	0.003702	1.57e-09	-	173480	0	173480	2	IVNT	Astle-W_Blood-Cell-Traits_EUR_2016
rs34552467	chr16:88542695	chr16:88476287	A	C	Platelet count	EFO_0004586	Astle W	27863252	European	2016	0.01918	0.003887	8.033e-07	+	173480	0	173480	2	IVNT	Astle-W_Blood-Cell-Traits_EUR_2016
rs34552467	chr16:88542695	chr16:88476287	A	C	Plateletcrit	EFO_0004586	Astle W	27863252	European	2016	0.02195	0.0039	1.831e-08	+	173480	0	173480	2	IVNT	Astle-W_Blood-Cell-Traits_EUR_2016
rs7252227	chr19:41301115	chr19:40795210	G	T	Nicotine dependence smoking cigarettes per day	EFO_0003768	Thorgeirsson TE	20418888	European	2010	NA	NA	1.3e-06	NA	31266	-	-	-	-	GRASP
rs7252227	chr19:41301115	chr19:40795210	G	T	Number of cigarettes previously smoked daily	EFO_0005671	Neale B	UKBB	European	2017	-0.02083	0.004398	2.185e-06	-	78291	0	78291	1	-	Neale-B_UKBB_EUR_2017
rs60930884	chr3:70566464	chr3:70517313	G	T	Impedance of arm left	-	Neale B	UKBB	European	2017	-0.01594	0.002875	2.937e-08	-	331292	0	331292	1	IVNT	Neale-B_UKBB_EUR_2017
rs60930884	chr3:70566464	chr3:70517313	G	T	Impedance of arm right	-	Neale B	UKBB	European	2017	-0.01388	0.002863	1.244e-06	-	331279	0	331279	1	IVNT	Neale-B_UKBB_EUR_2017
rs60930884	chr3:70566464	chr3:70517313	G	T	Impedance of whole body	-	Neale B	UKBB	European	2017	-0.01652	0.003104	1.024e-07	-	331284	0	331284	1	IVNT	Neale-B_UKBB_EUR_2017
rs60930884	chr3:70566464	chr3:70517313	G	T	Number of operations	EFO_0009802	Neale B	UKBB	European	2017	-0.01638	0.003191	2.847e-07	-	337159	0	337159	1	-	Neale-B_UKBB_EUR_2017
rs60930884	chr3:70566464	chr3:70517313	G	T	Trunk fat percentage	-	Neale B	UKBB	European	2017	-0.01779	0.003741	1.979e-06	-	331113	0	331113	1	IVNT	Neale-B_UKBB_EUR_2017
rs115810418	chr2:105943866	chr2:105327409	A	T	Cause of death: acute pancreatitis, unspecified	-	Neale B	UKBB	European	2017	-0.009405	0.002124	9.696e-06	-	7637	21	7616	1	risk diff	Neale-B_UKBB_EUR_2017
rs79880362	chr4:126123188	chr4:125202033	C	T	Stroke age at onset	EFO_0000712	Meschia	21957438	European	2011	NA	NA	6.16e-06	NA	3402	-	-	-	-	GRASP
rs2529273	chr7:74289929	chr7:74873835	C	T	Red cell distribution width	EFO_0004586	Astle W	27863252	European	2016	-0.02334	0.004079	1.063e-08	-	173480	0	173480	2	IVNT	Astle-W_Blood-Cell-Traits_EUR_2016
rs147824813	chr10:129057635	chr10:127259371	G	T	Treatment with phenergan 10mg tablet	EFO_0007056	Neale B	UKBB	European	2017	0.0007809	0.0001577	7.409e-07	+	337159	81	337078	1	risk diff	Neale-B_UKBB_EUR_2017
rs12431055	chr13:30213463	chr13:29639326	C	T	Other nontraumatic intracranial haemorrhage	EFO_0000551	Neale B	UKBB	European	2017	-0.0004211	8.632e-05	1.067e-06	-	337199	131	337068	1	risk diff	Neale-B_UKBB_EUR_2017
rs150576152	chr15:63144194	chr15:62851995	A	G	Neoplasm of uncertain or unknown behaviour of female genital organs	EFO_1001331	Neale B	UKBB	European	2017	-0.0005817	0.000121	1.536e-06	-	337199	102	337097	1	risk diff	Neale-B_UKBB_EUR_2017
rs56113850	chr19:41353107	chr19:40847202	C	T	Caffeine metabolism plasma 17 dimethylxanthine paraxanthine level	EFO_0007872	Cornelis MC	27702941	European	2016	-5.43	1.002	6e-08	-	-	-	-	-	Z-score increase	NHGRI-EBI_GWAS_Catalog
rs56113850	chr19:41353107	chr19:40847202	C	T	Caffeine metabolism plasma 17 dimethylxanthine paraxanthine to 137 trimethylxanthine caffeine ratio	EFO_0007872	Cornelis MC	27702941	European	2016	-9.59	1	9e-22	-	-	-	-	-	Z-score increase	NHGRI-EBI_GWAS_Catalog
rs56113850	chr19:41353107	chr19:40847202	C	T	Caffeine metabolism plasma 37 dimethylxanthine theobromine level	EFO_0007872	Cornelis MC	27702941	European	2016	-4.59	0.9954	4e-06	-	-	-	-	-	Z-score increase	NHGRI-EBI_GWAS_Catalog
rs56113850	chr19:41353107	chr19:40847202	C	T	Local histogram emphysema pattern	EFO_0005850	Castaldi PJ	25006744	Mixed	2014	-0.02	0.004089	1e-06	-	-	-	-	-	unit decrease	NHGRI-EBI_GWAS_Catalog
rs56113850	chr19:41353107	chr19:40847202	C	T	Local histogram emphysema pattern	EFO_0005850	Castaldi PJ	25006744	Mixed	2014	-0.02	0.003274	1e-09	-	-	-	-	-	unit decrease	NHGRI-EBI_GWAS_Catalog
rs56113850	chr19:41353107	chr19:40847202	C	T	Lung adenocarcinoma	EFO_0000571	McKay JD	28604730	European	2017	0.1143	0.01865	9e-10	+	-	-	-	-	log OR	NHGRI-EBI_GWAS_Catalog
rs56113850	chr19:41353107	chr19:40847202	C	T	Lung cancer	EFO_0001071	McKay JD	28604730	European	2017	0.1228	0.01378	5e-19	+	-	-	-	-	log OR	NHGRI-EBI_GWAS_Catalog
rs56113850	chr19:41353107	chr19:40847202	C	T	Lung cancer in ever smokers	EFO_0006527;EFO_0001071	McKay JD	28604730	European	2017	0.1286	0.01773	4e-13	+	-	-	-	-	log OR	NHGRI-EBI_GWAS_Catalog
rs56113850	chr19:41353107	chr19:40847202	C	T	Post bronchodilator FEV1	EFO_0004314;GO_0097366	Lutz SM	26634245	Mixed	2015	NA	NA	2e-08	NA	-	-	-	-	-	NHGRI-EBI_GWAS_Catalog
rs56113850	chr19:41353107	chr19:40847202	C	T	Post bronchodilator FEV1FVC ratio	GO_0097366;EFO_0004713	Lutz SM	26634245	Mixed	2015	-0.014	0.002394	5e-09	-	-	-	-	-	unit increase	NHGRI-EBI_GWAS_Catalog
rs56113850	chr19:41353107	chr19:40847202	C	T	Squamous cell lung carcinoma	EFO_0000708	McKay JD	28604730	European	2017	0.1446	0.02217	7e-11	+	-	-	-	-	log OR	NHGRI-EBI_GWAS_Catalog
rs56113850	chr19:41353107	chr19:40847202	C	T	nicotine metabolite ratio in current smokers	EFO_0004318;EFO_0007794	Patel YM	27488534	Mixed	2016	-0.3644	0.02433	1e-50	-	-	-	-	-	unit decrease	NHGRI-EBI_GWAS_Catalog
rs56113850	chr19:41353107	chr19:40847202	C	T	Current tobacco smoking	EFO_0006527	Neale B	UKBB	European	2017	-0.01141	0.001337	1.367e-17	-	337030	0	337030	1	-	Neale-B_UKBB_EUR_2017
rs56113850	chr19:41353107	chr19:40847202	C	T	Fathers age at death	-	Neale B	UKBB	European	2017	-0.01369	0.002846	1.522e-06	-	248726	0	248726	1	IVNT	Neale-B_UKBB_EUR_2017
rs56113850	chr19:41353107	chr19:40847202	C	T	Forced expiratory volume in 1-second, predicted percentage	EFO_0004314	Neale B	UKBB	European	2017	-0.01922	0.004307	8.148e-06	-	110423	0	110423	1	IVNT	Neale-B_UKBB_EUR_2017
rs56113850	chr19:41353107	chr19:40847202	C	T	Number of cigarettes currently smoked daily	EFO_0005671	Neale B	UKBB	European	2017	0.05937	0.006687	7.326e-19	+	23205	0	23205	1	-	Neale-B_UKBB_EUR_2017
rs56113850	chr19:41353107	chr19:40847202	C	T	Number of cigarettes previously smoked daily	EFO_0005671	Neale B	UKBB	European	2017	0.05281	0.004399	3.649e-33	+	78291	0	78291	1	-	Neale-B_UKBB_EUR_2017
rs56113850	chr19:41353107	chr19:40847202	C	T	Pack years adult smoking as proportion of life span exposed to smoking	EFO_0004318	Neale B	UKBB	European	2017	0.02873	0.004435	9.317e-11	+	101726	0	101726	1	IVNT	Neale-B_UKBB_EUR_2017
rs56113850	chr19:41353107	chr19:40847202	C	T	Pack years of smoking preview only	EFO_0004318;EFO_0006526	Neale B	UKBB	European	2017	0.02754	0.00442	4.681e-10	+	101726	0	101726	1	IVNT	Neale-B_UKBB_EUR_2017
rs56113850	chr19:41353107	chr19:40847202	C	T	Smoking status: current	EFO_0006527	Neale B	UKBB	European	2017	-0.005804	0.0007422	5.267e-15	-	336024	33928	302096	1	risk diff	Neale-B_UKBB_EUR_2017
rs56113850	chr19:41353107	chr19:40847202	C	T	Smoking status: previous	EFO_0006527	Neale B	UKBB	European	2017	0.006476	0.001176	3.689e-08	+	336024	118419	217605	1	risk diff	Neale-B_UKBB_EUR_2017
rs56113850	chr19:41353107	chr19:40847202	C	T	Sodium in urine	EFO_0009282	Neale B	UKBB	European	2017	-0.01218	0.002392	3.59e-07	-	326831	0	326831	1	IVNT	Neale-B_UKBB_EUR_2017
rs62205691	chr20:55816281	chr20:57241225	A	G	Cause of death: secondary malignant neoplasm of retroperitoneum and peritoneum	-	Neale B	UKBB	European	2017	0.009844	0.002122	3.565e-06	+	7637	9	7628	1	risk diff	Neale-B_UKBB_EUR_2017
rs113666924	chr22:41242018	chr22:40846014	A	G	Height	EFO_0004339	Neale B	UKBB	European	2017	-0.02513	0.0046	4.727e-08	-	336474	0	336474	1	IVNT	Neale-B_UKBB_EUR_2017
rs113666924	chr22:41242018	chr22:40846014	A	G	Sitting height	EFO_0004339	Neale B	UKBB	European	2017	-0.02371	0.005004	2.158e-06	-	336172	0	336172	1	IVNT	Neale-B_UKBB_EUR_2017
rs34099891	chr5:60138339	chr5:60842512	G	T	Years of educational attainment	EFO_0004784	SSGAC	27225129	European	2016	0.013	0.003	2.156e-06	+	328917	0	328917	64	years	SSGAC_EduYears_EUR_2016
rs73202647	chr8:12604438	chr8:12746929	C	T	Sleeplessness or insomnia	EFO_0004698	Neale B	UKBB	European	2017	0.01246	0.002696	3.767e-06	+	336965	0	336965	1	-	Neale-B_UKBB_EUR_2017
rs115520044	chr14:49955007	chr14:49488289	A	G	Treatment with pilocarpine	EFO_0007056	Neale B	UKBB	European	2017	0.000653	0.0001405	3.377e-06	+	337159	58	337101	1	risk diff	Neale-B_UKBB_EUR_2017
rs62027288	chr15:75434747	chr15:75142406	C	T	Granulocyte percentage of myeloid white cells	EFO_0004586	Astle W	27863252	European	2016	0.01863	0.00358	1.94e-07	+	173480	0	173480	2	IVNT	Astle-W_Blood-Cell-Traits_EUR_2016
rs62027288	chr15:75434747	chr15:75142406	C	T	Monocyte percentage of white cells	EFO_0004586	Astle W	27863252	European	2016	-0.0159	0.00357	8.452e-06	-	173480	0	173480	2	IVNT	Astle-W_Blood-Cell-Traits_EUR_2016
rs62027288	chr15:75434747	chr15:75142406	C	T	Red blood cell count	EFO_0004586	Astle W	27863252	European	2016	-0.01685	0.003563	2.253e-06	-	173480	0	173480	2	IVNT	Astle-W_Blood-Cell-Traits_EUR_2016
rs62027288	chr15:75434747	chr15:75142406	C	T	Arm fat mass left	-	Neale B	UKBB	European	2017	0.01284	0.002384	7.182e-08	+	331164	0	331164	1	IVNT	Neale-B_UKBB_EUR_2017
rs62027288	chr15:75434747	chr15:75142406	C	T	Arm fat mass right	-	Neale B	UKBB	European	2017	0.01242	0.002384	1.876e-07	+	331226	0	331226	1	IVNT	Neale-B_UKBB_EUR_2017
rs62027288	chr15:75434747	chr15:75142406	C	T	Arm fat percentage left	-	Neale B	UKBB	European	2017	0.009199	0.001841	5.867e-07	+	331198	0	331198	1	IVNT	Neale-B_UKBB_EUR_2017
rs62027288	chr15:75434747	chr15:75142406	C	T	Arm fat percentage right	-	Neale B	UKBB	European	2017	0.008405	0.00185	5.535e-06	+	331249	0	331249	1	IVNT	Neale-B_UKBB_EUR_2017
rs62027288	chr15:75434747	chr15:75142406	C	T	Body fat percentage	EFO_0007800	Neale B	UKBB	European	2017	0.009276	0.001865	6.587e-07	+	331117	0	331117	1	IVNT	Neale-B_UKBB_EUR_2017
rs62027288	chr15:75434747	chr15:75142406	C	T	Body mass index	EFO_0004340	Neale B	UKBB	European	2017	0.01381	0.002406	9.662e-09	+	336107	0	336107	1	IVNT	Neale-B_UKBB_EUR_2017
rs62027288	chr15:75434747	chr15:75142406	C	T	Creatinine in urine	EFO_0007934	Neale B	UKBB	European	2017	-0.01346	0.002305	5.272e-09	-	327525	0	327525	1	IVNT	Neale-B_UKBB_EUR_2017
rs62027288	chr15:75434747	chr15:75142406	C	T	Hip circumference	EFO_0005093	Neale B	UKBB	European	2017	0.01116	0.002409	3.621e-06	+	336601	0	336601	1	IVNT	Neale-B_UKBB_EUR_2017
rs62027288	chr15:75434747	chr15:75142406	C	T	Leg fat mass left	-	Neale B	UKBB	European	2017	0.01024	0.001923	1.015e-07	+	331275	0	331275	1	IVNT	Neale-B_UKBB_EUR_2017
rs62027288	chr15:75434747	chr15:75142406	C	T	Leg fat mass right	-	Neale B	UKBB	European	2017	0.01006	0.001945	2.305e-07	+	331293	0	331293	1	IVNT	Neale-B_UKBB_EUR_2017
rs62027288	chr15:75434747	chr15:75142406	C	T	Leg fat percentage left	-	Neale B	UKBB	European	2017	0.008684	0.001521	1.136e-08	+	331278	0	331278	1	IVNT	Neale-B_UKBB_EUR_2017
rs62027288	chr15:75434747	chr15:75142406	C	T	Leg fat percentage right	-	Neale B	UKBB	European	2017	0.008269	0.001541	8.006e-08	+	331296	0	331296	1	IVNT	Neale-B_UKBB_EUR_2017
rs62027288	chr15:75434747	chr15:75142406	C	T	Trunk fat mass	EFO_0005409	Neale B	UKBB	European	2017	0.01177	0.002449	1.532e-06	+	331093	0	331093	1	IVNT	Neale-B_UKBB_EUR_2017
rs62027288	chr15:75434747	chr15:75142406	C	T	Trunk fat percentage	-	Neale B	UKBB	European	2017	0.01008	0.002236	6.591e-06	+	331113	0	331113	1	IVNT	Neale-B_UKBB_EUR_2017
rs62027288	chr15:75434747	chr15:75142406	C	T	Waist circumference	EFO_0004342	Neale B	UKBB	European	2017	0.01175	0.002155	5.005e-08	+	336639	0	336639	1	IVNT	Neale-B_UKBB_EUR_2017
rs62027288	chr15:75434747	chr15:75142406	C	T	Weight	EFO_0004338	Neale B	UKBB	European	2017	0.01089	0.002126	3.017e-07	+	336227	0	336227	1	IVNT	Neale-B_UKBB_EUR_2017
rs62027288	chr15:75434747	chr15:75142406	C	T	Whole body fat mass	-	Neale B	UKBB	European	2017	0.01201	0.002374	4.24e-07	+	330762	0	330762	1	IVNT	Neale-B_UKBB_EUR_2017
rs145444661	chr18:40717572	chr18:43137607	C	T	Treatment with imipramine	EFO_0007056	Neale B	UKBB	European	2017	-0.001134	0.0002506	6.048e-06	-	337159	181	336978	1	risk diff	Neale-B_UKBB_EUR_2017
rs522708	chr1:96483045	chr1:96017489	G	A	Body mass index in males greater than 50 years of age	EFO_0004340	GIANT	26426971	European	2015	-0.028	0.0061	3.1e-06	-	72613	0	72613	114	IVNT	GIANT_BMI-M-GT-50_EUR_2015
rs147503040	chr3:182515294	chr3:182797506	A	G	Injury of other and unspecified intrathoracic organs	EFO_0009887	Neale B	UKBB	European	2017	0.0007185	0.0001543	3.196e-06	+	337199	138	337061	1	risk diff	Neale-B_UKBB_EUR_2017
rs79188489	chr4:29076189	chr4:29074567	G	T	Cause of death: oesophagus, unspecified	-	Neale B	UKBB	European	2017	-0.07286	0.01408	2.358e-07	-	7637	260	7377	1	risk diff	Neale-B_UKBB_EUR_2017
rs9572022	chr13:69386098	chr13:68811966	A	G	Tense or highly strung	EFO_0009596	Neale B	UKBB	European	2017	-0.004178	0.0009391	8.628e-06	-	327232	56012	271220	1	risk diff	Neale-B_UKBB_EUR_2017
rs10153505	chr19:652948	chr19:652948	G	T	Pulse wave arterial stiffness index	EFO_0004517	Neale B	UKBB	European	2017	-0.02955	0.006089	1.212e-06	-	109813	0	109813	1	IVNT	Neale-B_UKBB_EUR_2017
rs10153505	chr19:652948	chr19:652948	G	T	Pulse wave peak to peak time	EFO_0009804	Neale B	UKBB	European	2017	0.02813	0.006201	5.721e-06	+	110099	0	110099	1	IVNT	Neale-B_UKBB_EUR_2017
rs2833465	chr21:32964103	chr21:31591790	C	T	Qualifications: college or university degree	EFO_0004784	Neale B	UKBB	European	2017	-0.008559	0.001691	4.167e-07	-	334070	106305	227765	1	risk diff	Neale-B_UKBB_EUR_2017
rs6010005	chr22:50997119	chr22:50558690	C	G	Treatment with cialis 20mg tablet	EFO_0007056	Neale B	UKBB	European	2017	0.0006314	0.0001368	3.91e-06	+	337159	116	337043	1	risk diff	Neale-B_UKBB_EUR_2017
rs10902695	chr1:28645533	chr1:28319022	C	T	Sum eosinophil basophil counts	EFO_0004586	Astle W	27863252	European	2016	0.018	0.004003	6.911e-06	+	173480	0	173480	2	IVNT	Astle-W_Blood-Cell-Traits_EUR_2016
rs10902695	chr1:28645533	chr1:28319022	C	T	Pulse rate	EFO_0004326	Neale B	UKBB	European	2017	-0.0129	0.002803	4.167e-06	-	317756	0	317756	1	IVNT	Neale-B_UKBB_EUR_2017
rs4615950	chr10:107770280	chr10:106010522	C	T	Fed-up feelings	EFO_0009588	Neale B	UKBB	European	2017	0.005961	0.00124	1.518e-06	+	330549	134124	196425	1	risk diff	Neale-B_UKBB_EUR_2017
rs4615950	chr10:107770280	chr10:106010522	C	T	Miserableness	-	Neale B	UKBB	European	2017	0.006139	0.001236	6.859e-07	+	331856	141755	190101	1	risk diff	Neale-B_UKBB_EUR_2017
rs34804482	chr11:27389739	chr11:27368192	T	C	Arm fat-free mass left	-	Neale B	UKBB	European	2017	0.02313	0.004814	1.545e-06	+	331159	0	331159	1	IVNT	Neale-B_UKBB_EUR_2017
rs34804482	chr11:27389739	chr11:27368192	T	C	Arm fat-free mass right	-	Neale B	UKBB	European	2017	0.02317	0.004718	9.099e-07	+	331221	0	331221	1	IVNT	Neale-B_UKBB_EUR_2017
rs34804482	chr11:27389739	chr11:27368192	T	C	Arm predicted mass left	-	Neale B	UKBB	European	2017	0.02388	0.004796	6.414e-07	+	331146	0	331146	1	IVNT	Neale-B_UKBB_EUR_2017
rs34804482	chr11:27389739	chr11:27368192	T	C	Arm predicted mass right	-	Neale B	UKBB	European	2017	0.02246	0.004701	1.774e-06	+	331216	0	331216	1	IVNT	Neale-B_UKBB_EUR_2017
rs34804482	chr11:27389739	chr11:27368192	T	C	Basal metabolic rate	EFO_0007777	Neale B	UKBB	European	2017	0.02549	0.005021	3.816e-07	+	331307	0	331307	1	IVNT	Neale-B_UKBB_EUR_2017
rs34804482	chr11:27389739	chr11:27368192	T	C	Body mass index	EFO_0004340	Neale B	UKBB	European	2017	0.03587	0.007493	1.685e-06	+	336107	0	336107	1	IVNT	Neale-B_UKBB_EUR_2017
rs34804482	chr11:27389739	chr11:27368192	T	C	Heel bone mineral density left	EFO_0009270	Neale B	UKBB	European	2017	0.06041	0.01294	3.014e-06	+	106254	0	106254	1	IVNT	Neale-B_UKBB_EUR_2017
rs34804482	chr11:27389739	chr11:27368192	T	C	Impedance of arm left	-	Neale B	UKBB	European	2017	-0.02909	0.005347	5.303e-08	-	331292	0	331292	1	IVNT	Neale-B_UKBB_EUR_2017
rs34804482	chr11:27389739	chr11:27368192	T	C	Impedance of arm right	-	Neale B	UKBB	European	2017	-0.02681	0.005325	4.762e-07	-	331279	0	331279	1	IVNT	Neale-B_UKBB_EUR_2017
rs34804482	chr11:27389739	chr11:27368192	T	C	Impedance of leg left	-	Neale B	UKBB	European	2017	-0.04692	0.006904	1.079e-11	-	331296	0	331296	1	IVNT	Neale-B_UKBB_EUR_2017
rs34804482	chr11:27389739	chr11:27368192	T	C	Impedance of leg right	-	Neale B	UKBB	European	2017	-0.04652	0.006851	1.119e-11	-	331301	0	331301	1	IVNT	Neale-B_UKBB_EUR_2017
rs34804482	chr11:27389739	chr11:27368192	T	C	Impedance of whole body	-	Neale B	UKBB	European	2017	-0.03915	0.005774	1.194e-11	-	331284	0	331284	1	IVNT	Neale-B_UKBB_EUR_2017
rs34804482	chr11:27389739	chr11:27368192	T	C	Leg fat-free mass left	-	Neale B	UKBB	European	2017	0.02729	0.004986	4.406e-08	+	331258	0	331258	1	IVNT	Neale-B_UKBB_EUR_2017
rs34804482	chr11:27389739	chr11:27368192	T	C	Leg fat-free mass right	-	Neale B	UKBB	European	2017	0.02787	0.004984	2.244e-08	+	331285	0	331285	1	IVNT	Neale-B_UKBB_EUR_2017
rs34804482	chr11:27389739	chr11:27368192	T	C	Leg predicted mass left	-	Neale B	UKBB	European	2017	0.02745	0.004952	2.99e-08	+	331253	0	331253	1	IVNT	Neale-B_UKBB_EUR_2017
rs34804482	chr11:27389739	chr11:27368192	T	C	Leg predicted mass right	-	Neale B	UKBB	European	2017	0.0277	0.004951	2.225e-08	+	331285	0	331285	1	IVNT	Neale-B_UKBB_EUR_2017
rs34804482	chr11:27389739	chr11:27368192	T	C	Whole body fat-free mass	-	Neale B	UKBB	European	2017	0.02401	0.004788	5.31e-07	+	331291	0	331291	1	IVNT	Neale-B_UKBB_EUR_2017
rs34804482	chr11:27389739	chr11:27368192	T	C	Whole body water mass	-	Neale B	UKBB	European	2017	0.0246	0.004795	2.906e-07	+	331315	0	331315	1	IVNT	Neale-B_UKBB_EUR_2017
rs149370966	chr20:38351302	chr20:39722660	A	G	Immature fraction of reticulocytes	EFO_0004586	Astle W	27863252	European	2016	0.06258	0.01366	4.631e-06	+	173480	0	173480	2	IVNT	Astle-W_Blood-Cell-Traits_EUR_2016
rs112957492	chr1:63117010	chr1:62651339	C	T	Mean platelet volume	EFO_0004586	Astle W	27863252	European	2016	-0.01997	0.003765	1.139e-07	-	173480	0	173480	2	IVNT	Astle-W_Blood-Cell-Traits_EUR_2016
rs112957492	chr1:63117010	chr1:62651339	C	T	Platelet count	EFO_0004586	Astle W	27863252	European	2016	0.02058	0.003799	6.058e-08	+	173480	0	173480	2	IVNT	Astle-W_Blood-Cell-Traits_EUR_2016
rs112957492	chr1:63117010	chr1:62651339	C	T	Platelet distribution width	EFO_0004586	Astle W	27863252	European	2016	-0.04402	0.003745	6.714e-32	-	173480	0	173480	2	IVNT	Astle-W_Blood-Cell-Traits_EUR_2016
rs112957492	chr1:63117010	chr1:62651339	C	T	Triglycerides	EFO_0004530	Prins B	28887542	European	2017	-0.09	0.02	7.569e-08	-	9961	0	9961	1	IVNT	Prins-B_TG_EUR_2017
rs2712421	chr3:128287743	chr3:128568900	G	T	Eosinophil count	EFO_0004586	Astle W	27863252	European	2016	0.03358	0.003747	3.161e-19	+	173480	0	173480	2	IVNT	Astle-W_Blood-Cell-Traits_EUR_2016
rs2712421	chr3:128287743	chr3:128568900	G	T	Eosinophil percentage of granulocytes	EFO_0004586	Astle W	27863252	European	2016	0.0395	0.003758	7.683e-26	+	173480	0	173480	2	IVNT	Astle-W_Blood-Cell-Traits_EUR_2016
rs2712421	chr3:128287743	chr3:128568900	G	T	Eosinophil percentage of white cells	EFO_0004586	Astle W	27863252	European	2016	0.03937	0.003743	7.165e-26	+	173480	0	173480	2	IVNT	Astle-W_Blood-Cell-Traits_EUR_2016
rs2712421	chr3:128287743	chr3:128568900	G	T	Granulocyte percentage of myeloid white cells	EFO_0004586	Astle W	27863252	European	2016	0.05332	0.003751	7.648e-46	+	173480	0	173480	2	IVNT	Astle-W_Blood-Cell-Traits_EUR_2016
rs2712421	chr3:128287743	chr3:128568900	G	T	Lymphocyte percentage of white cells	EFO_0004586	Astle W	27863252	European	2016	0.02901	0.003742	9.024e-15	+	173480	0	173480	2	IVNT	Astle-W_Blood-Cell-Traits_EUR_2016
rs2712421	chr3:128287743	chr3:128568900	G	T	Monocyte count	EFO_0004586	Astle W	27863252	European	2016	-0.07271	0.003749	8.593e-84	-	173480	0	173480	2	IVNT	Astle-W_Blood-Cell-Traits_EUR_2016
rs2712421	chr3:128287743	chr3:128568900	G	T	Monocyte percentage of white cells	EFO_0004586	Astle W	27863252	European	2016	-0.06979	0.003741	1.094e-77	-	173480	0	173480	2	IVNT	Astle-W_Blood-Cell-Traits_EUR_2016
rs2712421	chr3:128287743	chr3:128568900	G	T	Myeloid white cell count	EFO_0004586	Astle W	27863252	European	2016	-0.02244	0.003782	2.988e-09	-	173480	0	173480	2	IVNT	Astle-W_Blood-Cell-Traits_EUR_2016
rs2712421	chr3:128287743	chr3:128568900	G	T	Neutrophil count	EFO_0004586	Astle W	27863252	European	2016	-0.01811	0.003764	1.498e-06	-	173480	0	173480	2	IVNT	Astle-W_Blood-Cell-Traits_EUR_2016
rs2712421	chr3:128287743	chr3:128568900	G	T	Neutrophil percentage of granulocytes	EFO_0004586	Astle W	27863252	European	2016	-0.03711	0.003759	5.448e-23	-	173480	0	173480	2	IVNT	Astle-W_Blood-Cell-Traits_EUR_2016
rs2712421	chr3:128287743	chr3:128568900	G	T	Sum basophil neutrophil counts	EFO_0004586	Astle W	27863252	European	2016	-0.01778	0.00377	2.399e-06	-	173480	0	173480	2	IVNT	Astle-W_Blood-Cell-Traits_EUR_2016
rs2712421	chr3:128287743	chr3:128568900	G	T	Sum eosinophil basophil counts	EFO_0004586	Astle W	27863252	European	2016	0.03061	0.003751	3.324e-16	+	173480	0	173480	2	IVNT	Astle-W_Blood-Cell-Traits_EUR_2016
rs2712421	chr3:128287743	chr3:128568900	G	T	Varicose veins of lower extremities	-	Neale B	UKBB	European	2017	-0.001953	0.0003631	7.471e-08	-	337199	6958	330241	1	risk diff	Neale-B_UKBB_EUR_2017
rs400810	chr5:31675161	chr5:31675054	A	G	Cause of death: fatty liver	EFO_0003095;EFO_0001422;EFO_0008421	Neale B	UKBB	European	2017	-0.005535	0.0009457	5.038e-09	-	7637	9	7628	1	risk diff	Neale-B_UKBB_EUR_2017
rs34542491	chr5:168232811	chr5:168805806	C	T	Noninflammatory disorders of ovary, fallopian tube and broad ligament	EFO_0009548	Neale B	UKBB	European	2017	-0.001035	0.0002273	5.229e-06	-	337199	1619	335580	1	risk diff	Neale-B_UKBB_EUR_2017
rs34542491	chr5:168232811	chr5:168805806	C	T	Sitting height	EFO_0004339	Neale B	UKBB	European	2017	-0.01268	0.002538	5.904e-07	-	336172	0	336172	1	IVNT	Neale-B_UKBB_EUR_2017
rs140033739	chr6:30205152	chr6:30237375	A	G	Platelet count	EFO_0004586	Astle W	27863252	European	2016	0.05226	0.008973	5.736e-09	+	173480	0	173480	2	IVNT	Astle-W_Blood-Cell-Traits_EUR_2016
rs140033739	chr6:30205152	chr6:30237375	A	G	Ankylosing spondylitis	EFO_0003898	Neale B	UKBB	European	2017	0.0005402	0.0001117	1.32e-06	+	337199	119	337080	1	risk diff	Neale-B_UKBB_EUR_2017
rs140033739	chr6:30205152	chr6:30237375	A	G	Self-reported ankylosing spondylitis	EFO_0003898	Neale B	UKBB	European	2017	0.003072	0.0003181	4.607e-22	+	337159	968	336191	1	risk diff	Neale-B_UKBB_EUR_2017
rs140033739	chr6:30205152	chr6:30237375	A	G	Self-reported malabsorption or coeliac disease	EFO_0001060	Neale B	UKBB	European	2017	-0.002095	0.0003893	7.373e-08	-	337159	1452	335707	1	risk diff	Neale-B_UKBB_EUR_2017
rs3812316	chr7:73020337	chr7:73606007	C	G	Eosinophil percentage of granulocytes	EFO_0004586	Astle W	27863252	European	2016	-0.02476	0.005334	3.445e-06	-	173480	0	173480	2	IVNT	Astle-W_Blood-Cell-Traits_EUR_2016
rs3812316	chr7:73020337	chr7:73606007	C	G	Granulocyte percentage of myeloid white cells	EFO_0004586	Astle W	27863252	European	2016	0.03017	0.005325	1.467e-08	+	173480	0	173480	2	IVNT	Astle-W_Blood-Cell-Traits_EUR_2016
rs3812316	chr7:73020337	chr7:73606007	C	G	High light scatter percentage of red cells	EFO_0004586	Astle W	27863252	European	2016	0.04069	0.005345	2.695e-14	+	173480	0	173480	2	IVNT	Astle-W_Blood-Cell-Traits_EUR_2016
rs3812316	chr7:73020337	chr7:73606007	C	G	High light scatter reticulocyte count	EFO_0004586	Astle W	27863252	European	2016	0.04029	0.005346	4.811e-14	+	173480	0	173480	2	IVNT	Astle-W_Blood-Cell-Traits_EUR_2016
rs3812316	chr7:73020337	chr7:73606007	C	G	Monocyte percentage of white cells	EFO_0004586	Astle W	27863252	European	2016	-0.03219	0.005311	1.362e-09	-	173480	0	173480	2	IVNT	Astle-W_Blood-Cell-Traits_EUR_2016
rs3812316	chr7:73020337	chr7:73606007	C	G	Neutrophil count	EFO_0004586	Astle W	27863252	European	2016	0.02443	0.005341	4.782e-06	+	173480	0	173480	2	IVNT	Astle-W_Blood-Cell-Traits_EUR_2016
rs3812316	chr7:73020337	chr7:73606007	C	G	Neutrophil percentage of granulocytes	EFO_0004586	Astle W	27863252	European	2016	0.02449	0.005335	4.405e-06	+	173480	0	173480	2	IVNT	Astle-W_Blood-Cell-Traits_EUR_2016
rs3812316	chr7:73020337	chr7:73606007	C	G	Platelet count	EFO_0004586	Astle W	27863252	European	2016	0.02926	0.005439	7.445e-08	+	173480	0	173480	2	IVNT	Astle-W_Blood-Cell-Traits_EUR_2016
rs3812316	chr7:73020337	chr7:73606007	C	G	Reticulocyte count	EFO_0004586	Astle W	27863252	European	2016	0.03952	0.005356	1.588e-13	+	173480	0	173480	2	IVNT	Astle-W_Blood-Cell-Traits_EUR_2016
rs3812316	chr7:73020337	chr7:73606007	C	G	Reticulocyte fraction of red cells	EFO_0004586	Astle W	27863252	European	2016	0.04118	0.005353	1.427e-14	+	173480	0	173480	2	IVNT	Astle-W_Blood-Cell-Traits_EUR_2016
rs3812316	chr7:73020337	chr7:73606007	C	G	Sum basophil neutrophil counts	EFO_0004586	Astle W	27863252	European	2016	0.02437	0.00535	5.254e-06	+	173480	0	173480	2	IVNT	Astle-W_Blood-Cell-Traits_EUR_2016
rs3812316	chr7:73020337	chr7:73606007	C	G	Triglycerides	EFO_0004530	GLGC	24097068	European	2013	0.0912	0.0074	1.291e-31	+	79868	0	79868	60	IVNT	GLGC_TG_EUR_2013
rs3812316	chr7:73020337	chr7:73606007	C	G	Triglycerides	-	Kooner JS	18193046	Mixed	2008	NA	NA	1.4e-10	NA	2011	-	-	-	-	GRASP
rs3812316	chr7:73020337	chr7:73606007	C	G	Triglycerides	EFO_0004530	Kooner JS	18193046	Mixed	2008	10.5	1.624	1e-10	+	-	-	-	-	% higher	NHGRI-EBI_GWAS_Catalog
rs3812316	chr7:73020337	chr7:73606007	C	G	Alcohol intake frequency	EFO_0004329	Neale B	UKBB	European	2017	0.02714	0.005297	2.999e-07	+	336965	0	336965	1	-	Neale-B_UKBB_EUR_2017
rs3812316	chr7:73020337	chr7:73606007	C	G	Arm fat-free mass left	-	Neale B	UKBB	European	2017	-0.01792	0.002302	7.109e-15	-	331159	0	331159	1	IVNT	Neale-B_UKBB_EUR_2017
rs3812316	chr7:73020337	chr7:73606007	C	G	Arm fat-free mass right	-	Neale B	UKBB	European	2017	-0.01937	0.002256	8.97e-18	-	331221	0	331221	1	IVNT	Neale-B_UKBB_EUR_2017
rs3812316	chr7:73020337	chr7:73606007	C	G	Arm predicted mass left	-	Neale B	UKBB	European	2017	-0.01838	0.002293	1.099e-15	-	331146	0	331146	1	IVNT	Neale-B_UKBB_EUR_2017
rs3812316	chr7:73020337	chr7:73606007	C	G	Arm predicted mass right	-	Neale B	UKBB	European	2017	-0.0194	0.002248	6.252e-18	-	331216	0	331216	1	IVNT	Neale-B_UKBB_EUR_2017
rs3812316	chr7:73020337	chr7:73606007	C	G	Basal metabolic rate	EFO_0007777	Neale B	UKBB	European	2017	-0.01722	0.002401	7.502e-13	-	331307	0	331307	1	IVNT	Neale-B_UKBB_EUR_2017
rs3812316	chr7:73020337	chr7:73606007	C	G	Cause of death: peripheral vascular disease, unspecified	EFO_0003875	Neale B	UKBB	European	2017	-0.002794	0.0006194	6.567e-06	-	7637	5	7632	1	risk diff	Neale-B_UKBB_EUR_2017
rs3812316	chr7:73020337	chr7:73606007	C	G	Hip circumference	EFO_0005093	Neale B	UKBB	European	2017	-0.01904	0.003586	1.097e-07	-	336601	0	336601	1	IVNT	Neale-B_UKBB_EUR_2017
rs3812316	chr7:73020337	chr7:73606007	C	G	Impedance of arm left	-	Neale B	UKBB	European	2017	0.02284	0.002557	4.161e-19	+	331292	0	331292	1	IVNT	Neale-B_UKBB_EUR_2017
rs3812316	chr7:73020337	chr7:73606007	C	G	Impedance of arm right	-	Neale B	UKBB	European	2017	0.02325	0.002546	6.845e-20	+	331279	0	331279	1	IVNT	Neale-B_UKBB_EUR_2017
rs3812316	chr7:73020337	chr7:73606007	C	G	Impedance of leg left	-	Neale B	UKBB	European	2017	0.01812	0.003302	4.079e-08	+	331296	0	331296	1	IVNT	Neale-B_UKBB_EUR_2017
rs3812316	chr7:73020337	chr7:73606007	C	G	Impedance of leg right	-	Neale B	UKBB	European	2017	0.02	0.003276	1.024e-09	+	331301	0	331301	1	IVNT	Neale-B_UKBB_EUR_2017
rs3812316	chr7:73020337	chr7:73606007	C	G	Impedance of whole body	-	Neale B	UKBB	European	2017	0.02271	0.002761	1.942e-16	+	331284	0	331284	1	IVNT	Neale-B_UKBB_EUR_2017
rs3812316	chr7:73020337	chr7:73606007	C	G	Leg fat-free mass left	-	Neale B	UKBB	European	2017	-0.01453	0.002384	1.103e-09	-	331258	0	331258	1	IVNT	Neale-B_UKBB_EUR_2017
rs3812316	chr7:73020337	chr7:73606007	C	G	Leg fat-free mass right	-	Neale B	UKBB	European	2017	-0.01572	0.002383	4.263e-11	-	331285	0	331285	1	IVNT	Neale-B_UKBB_EUR_2017
rs3812316	chr7:73020337	chr7:73606007	C	G	Leg predicted mass left	-	Neale B	UKBB	European	2017	-0.01449	0.002368	9.396e-10	-	331253	0	331253	1	IVNT	Neale-B_UKBB_EUR_2017
rs3812316	chr7:73020337	chr7:73606007	C	G	Leg predicted mass right	-	Neale B	UKBB	European	2017	-0.01554	0.002368	5.244e-11	-	331285	0	331285	1	IVNT	Neale-B_UKBB_EUR_2017
rs3812316	chr7:73020337	chr7:73606007	C	G	Self-reported gout	EFO_0004274	Neale B	UKBB	European	2017	0.00296	0.000428	4.717e-12	+	337159	4807	332352	1	risk diff	Neale-B_UKBB_EUR_2017
rs3812316	chr7:73020337	chr7:73606007	C	G	Sitting height	EFO_0004339	Neale B	UKBB	European	2017	-0.0223	0.002799	1.625e-15	-	336172	0	336172	1	IVNT	Neale-B_UKBB_EUR_2017
rs3812316	chr7:73020337	chr7:73606007	C	G	Sodium in urine	EFO_0009282	Neale B	UKBB	European	2017	0.02033	0.003527	8.155e-09	+	326831	0	326831	1	IVNT	Neale-B_UKBB_EUR_2017
rs3812316	chr7:73020337	chr7:73606007	C	G	Treatment with allopurinol	EFO_0007056	Neale B	UKBB	European	2017	0.002129	0.0003826	2.618e-08	+	337159	3819	333340	1	risk diff	Neale-B_UKBB_EUR_2017
rs3812316	chr7:73020337	chr7:73606007	C	G	Trunk fat-free mass	-	Neale B	UKBB	European	2017	-0.01863	0.002281	3.101e-16	-	331030	0	331030	1	IVNT	Neale-B_UKBB_EUR_2017
rs3812316	chr7:73020337	chr7:73606007	C	G	Trunk predicted mass	-	Neale B	UKBB	European	2017	-0.0186	0.002273	2.847e-16	-	330995	0	330995	1	IVNT	Neale-B_UKBB_EUR_2017
rs3812316	chr7:73020337	chr7:73606007	C	G	Weight	EFO_0004338	Neale B	UKBB	European	2017	-0.01598	0.003164	4.415e-07	-	336227	0	336227	1	IVNT	Neale-B_UKBB_EUR_2017
rs3812316	chr7:73020337	chr7:73606007	C	G	Whole body fat-free mass	-	Neale B	UKBB	European	2017	-0.0178	0.00229	7.517e-15	-	331291	0	331291	1	IVNT	Neale-B_UKBB_EUR_2017
rs3812316	chr7:73020337	chr7:73606007	C	G	Whole body water mass	-	Neale B	UKBB	European	2017	-0.01802	0.002293	3.947e-15	-	331315	0	331315	1	IVNT	Neale-B_UKBB_EUR_2017
rs3812316	chr7:73020337	chr7:73606007	C	G	Triglycerides	EFO_0004530	Prins B	28887542	European	2017	0.11	0.02	1.192e-06	+	9961	0	9961	1	IVNT	Prins-B_TG_EUR_2017
rs3812316	chr7:73020337	chr7:73606007	C	G	Triglycerides	-	Kooner JS	18193046	Mixed	2008	NA	NA	1e-10	NA	-	-	-	-	-	dbGaP
rs60417901	chr7:92226376	chr7:92597062	C	T	Self-reported erectile dysfunction or impotence	EFO_0004234	Neale B	UKBB	European	2017	-0.001017	0.0002153	2.302e-06	-	337159	202	336957	1	risk diff	Neale-B_UKBB_EUR_2017
rs141701630	chr7:100171073	chr7:100573450	C	T	Cause of death: heart failure, unspecified	EFO_0003144;EFO_0000373	Neale B	UKBB	European	2017	-0.01387	0.002469	2.012e-08	-	7637	8	7629	1	risk diff	Neale-B_UKBB_EUR_2017
rs174560	chr11:61581764	chr11:61814292	C	T	Eosinophil count	EFO_0004586	Astle W	27863252	European	2016	-0.02631	0.003832	6.633e-12	-	173480	0	173480	2	IVNT	Astle-W_Blood-Cell-Traits_EUR_2016
rs174560	chr11:61581764	chr11:61814292	C	T	Eosinophil percentage of white cells	EFO_0004586	Astle W	27863252	European	2016	-0.0187	0.003829	1.036e-06	-	173480	0	173480	2	IVNT	Astle-W_Blood-Cell-Traits_EUR_2016
rs174560	chr11:61581764	chr11:61814292	C	T	Granulocyte count	EFO_0004586	Astle W	27863252	European	2016	-0.0287	0.003859	1.024e-13	-	173480	0	173480	2	IVNT	Astle-W_Blood-Cell-Traits_EUR_2016
rs174560	chr11:61581764	chr11:61814292	C	T	Granulocyte percentage of myeloid white cells	EFO_0004586	Astle W	27863252	European	2016	-0.03196	0.00384	8.59e-17	-	173480	0	173480	2	IVNT	Astle-W_Blood-Cell-Traits_EUR_2016
rs174560	chr11:61581764	chr11:61814292	C	T	Hematocrit	EFO_0004586	Astle W	27863252	European	2016	0.02306	0.003795	1.226e-09	+	173480	0	173480	2	IVNT	Astle-W_Blood-Cell-Traits_EUR_2016
rs174560	chr11:61581764	chr11:61814292	C	T	Hemoglobin concentration	EFO_0004586	Astle W	27863252	European	2016	0.02713	0.003812	1.096e-12	+	173480	0	173480	2	IVNT	Astle-W_Blood-Cell-Traits_EUR_2016
rs174560	chr11:61581764	chr11:61814292	C	T	Mean corpuscular volume	EFO_0004586	Astle W	27863252	European	2016	-0.02336	0.003794	7.409e-10	-	173480	0	173480	2	IVNT	Astle-W_Blood-Cell-Traits_EUR_2016
rs174560	chr11:61581764	chr11:61814292	C	T	Mean platelet volume	EFO_0004586	Astle W	27863252	European	2016	-0.04554	0.003884	9.712e-32	-	173480	0	173480	2	IVNT	Astle-W_Blood-Cell-Traits_EUR_2016
rs174560	chr11:61581764	chr11:61814292	C	T	Monocyte percentage of white cells	EFO_0004586	Astle W	27863252	European	2016	0.02955	0.003829	1.201e-14	+	173480	0	173480	2	IVNT	Astle-W_Blood-Cell-Traits_EUR_2016
rs174560	chr11:61581764	chr11:61814292	C	T	Myeloid white cell count	EFO_0004586	Astle W	27863252	European	2016	-0.02612	0.003869	1.469e-11	-	173480	0	173480	2	IVNT	Astle-W_Blood-Cell-Traits_EUR_2016
rs174560	chr11:61581764	chr11:61814292	C	T	Neutrophil count	EFO_0004586	Astle W	27863252	European	2016	-0.02591	0.003849	1.679e-11	-	173480	0	173480	2	IVNT	Astle-W_Blood-Cell-Traits_EUR_2016
rs174560	chr11:61581764	chr11:61814292	C	T	Platelet count	EFO_0004586	Astle W	27863252	European	2016	0.03846	0.003917	9.287e-23	+	173480	0	173480	2	IVNT	Astle-W_Blood-Cell-Traits_EUR_2016
rs174560	chr11:61581764	chr11:61814292	C	T	Plateletcrit	EFO_0004586	Astle W	27863252	European	2016	0.02005	0.00393	3.36e-07	+	173480	0	173480	2	IVNT	Astle-W_Blood-Cell-Traits_EUR_2016
rs174560	chr11:61581764	chr11:61814292	C	T	Red blood cell count	EFO_0004586	Astle W	27863252	European	2016	0.03335	0.003823	2.696e-18	+	173480	0	173480	2	IVNT	Astle-W_Blood-Cell-Traits_EUR_2016
rs174560	chr11:61581764	chr11:61814292	C	T	Red cell distribution width	EFO_0004586	Astle W	27863252	European	2016	-0.05225	0.003803	6.001e-43	-	173480	0	173480	2	IVNT	Astle-W_Blood-Cell-Traits_EUR_2016
rs174560	chr11:61581764	chr11:61814292	C	T	Reticulocyte count	EFO_0004586	Astle W	27863252	European	2016	0.01957	0.003861	3.97e-07	+	173480	0	173480	2	IVNT	Astle-W_Blood-Cell-Traits_EUR_2016
rs174560	chr11:61581764	chr11:61814292	C	T	Sum basophil neutrophil counts	EFO_0004586	Astle W	27863252	European	2016	-0.02618	0.003856	1.121e-11	-	173480	0	173480	2	IVNT	Astle-W_Blood-Cell-Traits_EUR_2016
rs174560	chr11:61581764	chr11:61814292	C	T	Sum eosinophil basophil counts	EFO_0004586	Astle W	27863252	European	2016	-0.02496	0.003836	7.737e-11	-	173480	0	173480	2	IVNT	Astle-W_Blood-Cell-Traits_EUR_2016
rs174560	chr11:61581764	chr11:61814292	C	T	Sum neutrophil eosinophil counts	EFO_0004586	Astle W	27863252	European	2016	-0.02856	0.003853	1.233e-13	-	173480	0	173480	2	IVNT	Astle-W_Blood-Cell-Traits_EUR_2016
rs174560	chr11:61581764	chr11:61814292	C	T	White blood cell count	EFO_0004586	Astle W	27863252	European	2016	-0.02498	0.003852	8.883e-11	-	173480	0	173480	2	IVNT	Astle-W_Blood-Cell-Traits_EUR_2016
rs174560	chr11:61581764	chr11:61814292	C	T	High density lipoprotein	EFO_0004612	GLGC	24097068	European	2013	-0.0258	0.0051	2.375e-06	-	92745	0	92745	60	IVNT	GLGC_HDL_EUR_2013
rs174560	chr11:61581764	chr11:61814292	C	T	Low density lipoprotein	EFO_0004611	GLGC	24097068	European	2013	-0.0507	0.0054	4.088e-19	-	83102	0	83102	60	IVNT	GLGC_LDL_EUR_2013
rs174560	chr11:61581764	chr11:61814292	C	T	Total cholesterol	EFO_0004574	GLGC	24097068	European	2013	-0.0439	0.0052	2.903e-16	-	92646	0	92646	60	IVNT	GLGC_TC_EUR_2013
rs174560	chr11:61581764	chr11:61814292	C	T	Triglycerides	EFO_0004530	GLGC	24097068	European	2013	0.0373	0.005	3.186e-13	+	86744	0	86744	60	IVNT	GLGC_TG_EUR_2013
rs174560	chr11:61581764	chr11:61814292	C	T	Crohns disease	EFO_0000384	IBDGC	26192919	European	2015	0.1148	0.0247	3.309e-06	+	20883	5956	14927	7	log OR	IBDGC_Chrons-Disease_EUR_2015
rs174560	chr11:61581764	chr11:61814292	C	T	Asthma	EFO_0000270	Neale B	UKBB	European	2017	-0.005049	0.0008381	1.706e-09	-	336782	38791	297991	1	risk diff	Neale-B_UKBB_EUR_2017
rs174560	chr11:61581764	chr11:61814292	C	T	Average weekly champagne plus white wine intake	EFO_0004329	Neale B	UKBB	European	2017	0.01214	0.00263	3.88e-06	+	240864	0	240864	1	-	Neale-B_UKBB_EUR_2017
rs174560	chr11:61581764	chr11:61814292	C	T	Hair or balding pattern: pattern 4	EFO_0007822	Neale B	UKBB	European	2017	-0.00772	0.001498	2.562e-07	-	154988	28389	126599	1	risk diff	Neale-B_UKBB_EUR_2017
rs174560	chr11:61581764	chr11:61814292	C	T	Heel bone mineral density	EFO_0009270	Neale B	UKBB	European	2017	0.01617	0.003352	1.402e-06	+	194398	0	194398	1	IVNT	Neale-B_UKBB_EUR_2017
rs174560	chr11:61581764	chr11:61814292	C	T	Heel bone mineral density right	EFO_0009270	Neale B	UKBB	European	2017	0.02268	0.004455	3.544e-07	+	106251	0	106251	1	IVNT	Neale-B_UKBB_EUR_2017
rs174560	chr11:61581764	chr11:61814292	C	T	Height	EFO_0004339	Neale B	UKBB	European	2017	-0.01343	0.001859	5.123e-13	-	336474	0	336474	1	IVNT	Neale-B_UKBB_EUR_2017
rs174560	chr11:61581764	chr11:61814292	C	T	Irritability	EFO_0009594	Neale B	UKBB	European	2017	0.005491	0.001202	4.963e-06	+	322668	90282	232386	1	risk diff	Neale-B_UKBB_EUR_2017
rs174560	chr11:61581764	chr11:61814292	C	T	Nap during day	EFO_0004870	Neale B	UKBB	European	2017	0.009813	0.001551	2.487e-10	+	337074	0	337074	1	-	Neale-B_UKBB_EUR_2017
rs174560	chr11:61581764	chr11:61814292	C	T	No blood clot, bronchitis, emphysema, asthma, rhinitis, eczema or allergy diagnosed by doctor	-	Neale B	UKBB	European	2017	0.005632	0.001225	4.301e-06	+	336782	228530	108252	1	risk diff	Neale-B_UKBB_EUR_2017
rs174560	chr11:61581764	chr11:61814292	C	T	Number of live births	EFO_0009439	Neale B	UKBB	European	2017	-0.02199	0.004134	1.045e-07	-	180952	0	180952	1	-	Neale-B_UKBB_EUR_2017
rs174560	chr11:61581764	chr11:61814292	C	T	Pulse rate	EFO_0004326	Neale B	UKBB	European	2017	0.03208	0.002695	1.144e-32	+	317756	0	317756	1	IVNT	Neale-B_UKBB_EUR_2017
rs174560	chr11:61581764	chr11:61814292	C	T	Pulse rate	EFO_0004326	Neale B	UKBB	European	2017	0.0302	0.004573	4.01e-11	+	110153	0	110153	1	IVNT	Neale-B_UKBB_EUR_2017
rs174560	chr11:61581764	chr11:61814292	C	T	Self-reported asthma	EFO_0000270	Neale B	UKBB	European	2017	-0.005303	0.0008397	2.704e-10	-	337159	39049	298110	1	risk diff	Neale-B_UKBB_EUR_2017
rs174560	chr11:61581764	chr11:61814292	C	T	Self-reported hypothyroidism or myxoedema	EFO_0004705;EFO_1001055	Neale B	UKBB	European	2017	-0.00259	0.0005587	3.567e-06	-	337159	16376	320783	1	risk diff	Neale-B_UKBB_EUR_2017
rs174560	chr11:61581764	chr11:61814292	C	T	Sitting height	EFO_0004339	Neale B	UKBB	European	2017	-0.008983	0.002022	8.936e-06	-	336172	0	336172	1	IVNT	Neale-B_UKBB_EUR_2017
rs174560	chr11:61581764	chr11:61814292	C	T	Treatment with levothyroxine sodium	EFO_0007056	Neale B	UKBB	European	2017	-0.002529	0.0005148	9.037e-07	-	337159	13717	323442	1	risk diff	Neale-B_UKBB_EUR_2017
rs964184	chr11:116648917	chr11:116778201	C	G	Eosinophil count	EFO_0004586	Astle W	27863252	European	2016	0.03209	0.005237	8.88e-10	+	173480	0	173480	2	IVNT	Astle-W_Blood-Cell-Traits_EUR_2016
rs964184	chr11:116648917	chr11:116778201	C	G	Eosinophil percentage of granulocytes	EFO_0004586	Astle W	27863252	European	2016	0.02831	0.005254	7.105e-08	+	173480	0	173480	2	IVNT	Astle-W_Blood-Cell-Traits_EUR_2016
rs964184	chr11:116648917	chr11:116778201	C	G	Eosinophil percentage of white cells	EFO_0004586	Astle W	27863252	European	2016	0.02857	0.005231	4.724e-08	+	173480	0	173480	2	IVNT	Astle-W_Blood-Cell-Traits_EUR_2016
rs964184	chr11:116648917	chr11:116778201	C	G	High light scatter percentage of red cells	EFO_0004586	Astle W	27863252	European	2016	-0.03503	0.005266	2.887e-11	-	173480	0	173480	2	IVNT	Astle-W_Blood-Cell-Traits_EUR_2016
rs964184	chr11:116648917	chr11:116778201	C	G	High light scatter reticulocyte count	EFO_0004586	Astle W	27863252	European	2016	-0.036	0.005266	8.155e-12	-	173480	0	173480	2	IVNT	Astle-W_Blood-Cell-Traits_EUR_2016
rs964184	chr11:116648917	chr11:116778201	C	G	Mean corpuscular hemoglobin concentration	EFO_0004586	Astle W	27863252	European	2016	-0.0366	0.005084	6.015e-13	-	173480	0	173480	2	IVNT	Astle-W_Blood-Cell-Traits_EUR_2016
rs964184	chr11:116648917	chr11:116778201	C	G	Mean platelet volume	EFO_0004586	Astle W	27863252	European	2016	-0.03519	0.005313	3.511e-11	-	173480	0	173480	2	IVNT	Astle-W_Blood-Cell-Traits_EUR_2016
rs964184	chr11:116648917	chr11:116778201	C	G	Neutrophil percentage of granulocytes	EFO_0004586	Astle W	27863252	European	2016	-0.02842	0.005254	6.338e-08	-	173480	0	173480	2	IVNT	Astle-W_Blood-Cell-Traits_EUR_2016
rs964184	chr11:116648917	chr11:116778201	C	G	Platelet count	EFO_0004586	Astle W	27863252	European	2016	0.04182	0.005356	5.809e-15	+	173480	0	173480	2	IVNT	Astle-W_Blood-Cell-Traits_EUR_2016
rs964184	chr11:116648917	chr11:116778201	C	G	Platelet distribution width	EFO_0004586	Astle W	27863252	European	2016	-0.07617	0.005284	4.112e-47	-	173480	0	173480	2	IVNT	Astle-W_Blood-Cell-Traits_EUR_2016
rs964184	chr11:116648917	chr11:116778201	C	G	Plateletcrit	EFO_0004586	Astle W	27863252	European	2016	0.02969	0.005375	3.32e-08	+	173480	0	173480	2	IVNT	Astle-W_Blood-Cell-Traits_EUR_2016
rs964184	chr11:116648917	chr11:116778201	C	G	Red cell distribution width	EFO_0004586	Astle W	27863252	European	2016	0.03438	0.005198	3.722e-11	+	173480	0	173480	2	IVNT	Astle-W_Blood-Cell-Traits_EUR_2016
rs964184	chr11:116648917	chr11:116778201	C	G	Reticulocyte count	EFO_0004586	Astle W	27863252	European	2016	-0.03874	0.005275	2.087e-13	-	173480	0	173480	2	IVNT	Astle-W_Blood-Cell-Traits_EUR_2016
rs964184	chr11:116648917	chr11:116778201	C	G	Reticulocyte fraction of red cells	EFO_0004586	Astle W	27863252	European	2016	-0.03808	0.005272	5.056e-13	-	173480	0	173480	2	IVNT	Astle-W_Blood-Cell-Traits_EUR_2016
rs964184	chr11:116648917	chr11:116778201	C	G	Sum eosinophil basophil counts	EFO_0004586	Astle W	27863252	European	2016	0.03345	0.005243	1.771e-10	+	173480	0	173480	2	IVNT	Astle-W_Blood-Cell-Traits_EUR_2016
rs964184	chr11:116648917	chr11:116778201	C	G	Coronary artery disease	EFO_0000378;EFO_0001645	CARDIoGRAM	21378990	European	2011	-0.126	0.0205	8.02e-10	-	82562	21011	61551	14	log OR	CARDIoGRAM_CHD_EUR_2011
rs964184	chr11:116648917	chr11:116778201	C	G	Arachidic acid 20:0	EFO_0005110	Lemaitre RN	25378659	European	2014	NA	NA	4.63e-06	+	10129	0	10129	7	%	CHARGE_Arachidic-acid_EUR_2015
rs964184	chr11:116648917	chr11:116778201	C	G	High density lipoprotein	EFO_0004612	GLGC	24097068	European	2013	0.1065	0.0071	6.086e-48	+	94289	0	94289	60	IVNT	GLGC_HDL_EUR_2013
rs964184	chr11:116648917	chr11:116778201	C	G	High density lipoprotein	EFO_0004612	GLGC	20686565	Mixed	2010	0.1039	0.0072	5.208e-47	+	99900	0	99900	46	Z-score	GLGC_HDL_Mixed_2010
rs964184	chr11:116648917	chr11:116778201	C	G	Low density lipoprotein	EFO_0004611	GLGC	24097068	European	2013	-0.0855	0.0078	2.008e-26	-	89866	0	89866	60	IVNT	GLGC_LDL_EUR_2013
rs964184	chr11:116648917	chr11:116778201	C	G	Low density lipoprotein	EFO_0004611	GLGC	20686565	Mixed	2010	-0.0807	0.0077	1.473e-26	-	95454	0	95454	46	Z-score	GLGC_LDL_Mixed_2010
rs964184	chr11:116648917	chr11:116778201	C	G	Total cholesterol	EFO_0004574	GLGC	24097068	European	2013	-0.1214	0.0076	2.838e-55	-	94573	0	94573	60	IVNT	GLGC_TC_EUR_2013
rs964184	chr11:116648917	chr11:116778201	C	G	Total cholesterol	EFO_0004574	GLGC	20686565	Mixed	2010	-0.1195	0.0075	6.205e-57	-	100184	0	100184	46	Z-score	GLGC_TC_Mixed_2010
rs964184	chr11:116648917	chr11:116778201	C	G	Triglycerides	EFO_0004530	GLGC	24097068	European	2013	-0.2341	0.0069	6.55e-224	-	90991	0	90991	60	IVNT	GLGC_TG_EUR_2013
rs964184	chr11:116648917	chr11:116778201	C	G	Triglycerides	EFO_0004530	GLGC	20686565	Mixed	2010	-0.2352	0.0071	6.71e-240	-	96598	0	96598	46	Z-score	GLGC_TG_Mixed_2010
rs964184	chr11:116648917	chr11:116778201	C	G	Change in circulating a tocopherol concentrations following 3 y of controlled vitamin E supplementation in men	GO_0008431;NCIT_C124224	Major JM	22437554	European	2012	NA	NA	3.6e-07	NA	2112	-	-	-	-	GRASP
rs964184	chr11:116648917	chr11:116778201	C	G	Circulating a tocopherol concentrations following 3 y of controlled vitamin E supplementation in men	GO_1904966;GO_0008431	Major JM	22437554	European	2012	NA	NA	2.6e-12	NA	2112	-	-	-	-	GRASP
rs964184	chr11:116648917	chr11:116778201	C	G	Circulating a tocopherol concentrations in men	-	Major JM	22437554	European	2012	NA	NA	2.7e-10	NA	2112	-	-	-	-	GRASP
rs964184	chr11:116648917	chr11:116778201	C	G	Circulating vitamin E levels circulating alpha tocopherol concentrations	EFO_0004729	Major JM	21729881	European	2011	NA	NA	7.8e-12	NA	4014	-	-	-	-	GRASP
rs964184	chr11:116648917	chr11:116778201	C	G	Coronary artery disease	EFO_0000378	GLGC	20686565	Mixed	2010	NA	NA	2e-08	NA	100184	-	-	-	-	GRASP
rs964184	chr11:116648917	chr11:116778201	C	G	Coronary artery disease	EFO_0000378	Waterworth DM	20864672	Mixed	2010	NA	NA	1.2e-09	NA	17243	-	-	-	-	GRASP
rs964184	chr11:116648917	chr11:116778201	C	G	Coronary artery disease	EFO_0000378	CARDIoGRAM	21378990	European	2011	NA	NA	1.02e-17	NA	86995	-	-	-	-	GRASP
rs964184	chr11:116648917	chr11:116778201	C	G	Coronary artery disease	EFO_0000378	Lee JY	23364394	East Asian	2013	NA	NA	1.02e-17	NA	5714	-	-	-	-	GRASP
rs964184	chr11:116648917	chr11:116778201	C	G	Coronary artery disease by angiography	EFO_0000378	CARDIoGRAM	21378990	European	2011	NA	NA	3.71e-06	NA	86995	-	-	-	-	GRASP
rs964184	chr11:116648917	chr11:116778201	C	G	Coronary artery disease men	EFO_0000378	CARDIoGRAM	21378990	European	2011	NA	NA	2.38e-06	NA	86995	-	-	-	-	GRASP
rs964184	chr11:116648917	chr11:116778201	C	G	Coronary artery disease with age of onset 50	EFO_0000378	CARDIoGRAM	21378990	European	2011	NA	NA	1.25e-07	NA	86995	-	-	-	-	GRASP
rs964184	chr11:116648917	chr11:116778201	C	G	Coronary heart disease or coronary artery disease	EFO_0001645	Grallert H	22003152	European	2011	NA	NA	8e-10	NA	13664	-	-	-	-	GRASP
rs964184	chr11:116648917	chr11:116778201	C	G	HDL cholesterol	NCIT_C61041;NCIT_C105587	Kathiresan S	19060906	European	2008	NA	NA	1.65e-13	NA	19840	-	-	-	-	GRASP
rs964184	chr11:116648917	chr11:116778201	C	G	HDL cholesterol	NCIT_C61041;NCIT_C105587	Kamatani Y	20139978	East Asian	2010	NA	NA	2.41e-07	NA	14700	-	-	-	-	GRASP
rs964184	chr11:116648917	chr11:116778201	C	G	HDL cholesterol	NCIT_C61041;NCIT_C105587	GLGC	20686565	Mixed	2010	NA	NA	5.3e-50	NA	100184	-	-	-	-	GRASP
rs964184	chr11:116648917	chr11:116778201	C	G	HDL cholesterol	NCIT_C61041;NCIT_C105587	Waterworth DM	20864672	Mixed	2010	NA	NA	1.6e-11	NA	17243	-	-	-	-	GRASP
rs964184	chr11:116648917	chr11:116778201	C	G	HDL cholesterol	NCIT_C61041;NCIT_C105587	Lettre G	21347282	African	2011	NA	NA	1e-12	NA	8090	-	-	-	-	GRASP
rs964184	chr11:116648917	chr11:116778201	C	G	HDL cholesterol	NCIT_C61041;NCIT_C105587	CARDIoGRAM	21378990	European	2011	NA	NA	2.28e-13	NA	86995	-	-	-	-	GRASP
rs964184	chr11:116648917	chr11:116778201	C	G	HDL cholesterol	NCIT_C61041;NCIT_C105587	Kim YJ	21909109	East Asian	2011	NA	NA	5.38e-19	NA	12545	-	-	-	-	GRASP
rs964184	chr11:116648917	chr11:116778201	C	G	HDL cholesterol	NCIT_C61041;NCIT_C105587	Middelberg RP	21943158	European	2011	NA	NA	1.7e-06	NA	11683	-	-	-	-	GRASP
rs964184	chr11:116648917	chr11:116778201	C	G	HDL cholesterol	NCIT_C61041;NCIT_C105587	Coram MA	23726366	Mixed	2013	NA	NA	2.81e-12	NA	11423	-	-	-	-	GRASP
rs964184	chr11:116648917	chr11:116778201	C	G	HDL cholesterol modeled HDL cholesterol	NCIT_C61041;NCIT_C105587	Turner	21589926	Mixed	2011	NA	NA	8.37e-07	NA	3740	-	-	-	-	GRASP
rs964184	chr11:116648917	chr11:116778201	C	G	HDL2 cholesterol	CHEBI_47775	Kathiresan S	19060906	European	2008	NA	NA	3.6e-06	NA	19840	-	-	-	-	GRASP
rs964184	chr11:116648917	chr11:116778201	C	G	Hypertriglyceridemia	EFO_0004211	Johansen CT	20657596	European	2010	NA	NA	5.4e-24	NA	1660	-	-	-	-	GRASP
rs964184	chr11:116648917	chr11:116778201	C	G	Hypertriglyceridemia	EFO_0004211	Weissglas Volkov D	23505323	Hispanic	2013	NA	NA	5.48e-35	NA	2240	-	-	-	-	GRASP
rs964184	chr11:116648917	chr11:116778201	C	G	Intermediate LDL cholesterol by NMR	EFO_0004195	Kathiresan S	19060906	European	2008	NA	NA	4.3e-14	NA	19840	-	-	-	-	GRASP
rs964184	chr11:116648917	chr11:116778201	C	G	LDL cholesterol	EFO_0004195	Kathiresan S	19060906	European	2008	NA	NA	1.23e-06	NA	19840	-	-	-	-	GRASP
rs964184	chr11:116648917	chr11:116778201	C	G	LDL cholesterol	EFO_0004195	GLGC	20686565	Mixed	2010	NA	NA	1.4e-27	NA	100184	-	-	-	-	GRASP
rs964184	chr11:116648917	chr11:116778201	C	G	LDL cholesterol	EFO_0004195	Waterworth DM	20864672	Mixed	2010	NA	NA	6.4e-06	NA	17243	-	-	-	-	GRASP
rs964184	chr11:116648917	chr11:116778201	C	G	Lp2 activity	EFO_0007733	Grallert H	22003152	European	2011	NA	NA	8.37e-11	NA	13664	-	-	-	-	GRASP
rs964184	chr11:116648917	chr11:116778201	C	G	Metabolic syndrome domains Atherogenic Dyslipidemia PC1	NCIT_C84442	Avery	22022282	Mixed	2011	NA	NA	1.2e-10	NA	25755	-	-	-	-	GRASP
rs964184	chr11:116648917	chr11:116778201	C	G	Metabolic syndrome domains Atherogenic Dyslipidemia PC2	NCIT_C84442	Avery	22022282	Mixed	2011	NA	NA	1.8e-12	NA	25755	-	-	-	-	GRASP
rs964184	chr11:116648917	chr11:116778201	C	G	Metabolic syndrome domains Multivariate analysis	NCIT_C84442	Avery	22022282	Mixed	2011	NA	NA	5.5e-22	NA	25755	-	-	-	-	GRASP
rs964184	chr11:116648917	chr11:116778201	C	G	Metabolic syndrome in subjects without diabetes	-	Kristiansson K	22399527	European	2012	NA	NA	7.23e-09	NA	10564	-	-	-	-	GRASP
rs964184	chr11:116648917	chr11:116778201	C	G	Myocardial infarction	EFO_0000612	CARDIoGRAM	21378990	European	2011	NA	NA	9.67e-06	NA	86995	-	-	-	-	GRASP
rs964184	chr11:116648917	chr11:116778201	C	G	Remnant lipoprotein triglycerides	NCIT_C120656	Kathiresan S	19060906	European	2008	NA	NA	6.4e-06	NA	19840	-	-	-	-	GRASP
rs964184	chr11:116648917	chr11:116778201	C	G	Small LDL cholesterol by NMR	EFO_0004195	Kathiresan S	19060906	European	2008	NA	NA	8.6e-06	NA	19840	-	-	-	-	GRASP
rs964184	chr11:116648917	chr11:116778201	C	G	Soluble transferrin receptor	NCIT_C100438	Oexle K	21149283	European	2010	NA	NA	2.94e-11	NA	6616	-	-	-	-	GRASP
rs964184	chr11:116648917	chr11:116778201	C	G	Total cholesterol	NCIT_C61032;NCIT_C105586	Barber M	20339536	European	2010	NA	NA	1.917e-14	NA	3928	-	-	-	-	GRASP
rs964184	chr11:116648917	chr11:116778201	C	G	Total cholesterol	NCIT_C61032;NCIT_C105586	GLGC	20686565	Mixed	2010	NA	NA	1.3e-59	NA	100184	-	-	-	-	GRASP
rs964184	chr11:116648917	chr11:116778201	C	G	Total cholesterol	NCIT_C61032;NCIT_C105586	CARDIoGRAM	21378990	European	2011	NA	NA	9.84e-11	NA	86995	-	-	-	-	GRASP
rs964184	chr11:116648917	chr11:116778201	C	G	Total cholesterol to HDL cholesterol ratio	NCIT_C80171;NCIT_C120644	Kathiresan S	19060906	European	2008	NA	NA	9.2e-09	NA	19840	-	-	-	-	GRASP
rs964184	chr11:116648917	chr11:116778201	C	G	Triglycerides	-	Willer CJ	18193043	European	2008	NA	NA	1.5e-16	NA	8656	-	-	-	-	GRASP
rs964184	chr11:116648917	chr11:116778201	C	G	Triglycerides	EFO_0004530	Kathiresan S	19060906	European	2008	NA	NA	1.02e-69	NA	19840	-	-	-	-	GRASP
rs964184	chr11:116648917	chr11:116778201	C	G	Triglycerides	-	Kamatani Y	20139978	East Asian	2010	NA	NA	1.67e-49	NA	14700	-	-	-	-	GRASP
rs964184	chr11:116648917	chr11:116778201	C	G	Triglycerides	-	GLGC	20686565	Mixed	2010	NA	NA	7.6e-252	NA	100184	-	-	-	-	GRASP
rs964184	chr11:116648917	chr11:116778201	C	G	Triglycerides	-	Smith EN	20838585	European	2010	NA	NA	1.9e-06	NA	525	-	-	-	-	GRASP
rs964184	chr11:116648917	chr11:116778201	C	G	Triglycerides	-	Waterworth DM	20864672	Mixed	2010	NA	NA	9e-53	NA	17243	-	-	-	-	GRASP
rs964184	chr11:116648917	chr11:116778201	C	G	Triglycerides	-	Kim YJ	21909109	East Asian	2011	NA	NA	4.92e-43	NA	12545	-	-	-	-	GRASP
rs964184	chr11:116648917	chr11:116778201	C	G	Triglycerides	-	Middelberg RP	21943158	European	2011	NA	NA	7.2e-40	NA	11683	-	-	-	-	GRASP
rs964184	chr11:116648917	chr11:116778201	C	G	Triglycerides	-	Asselbergs	23063622	European	2012	NA	NA	3.48e-09	NA	66240	-	-	-	-	GRASP
rs964184	chr11:116648917	chr11:116778201	C	G	Triglycerides	-	Weissglas Volkov D	23505323	Hispanic	2013	NA	NA	1.04e-19	NA	2240	-	-	-	-	GRASP
rs964184	chr11:116648917	chr11:116778201	C	G	Triglycerides	-	Wood	23696881	Mixed	2013	NA	NA	9.03e-09	NA	1210	-	-	-	-	GRASP
rs964184	chr11:116648917	chr11:116778201	C	G	Triglycerides	-	Coram MA	23726366	Mixed	2013	NA	NA	3.66e-33	NA	11423	-	-	-	-	GRASP
rs964184	chr11:116648917	chr11:116778201	C	G	Triglycerides change with statins	NCIT_C906	Barber M	20339536	European	2010	NA	NA	1.9e-14	NA	3928	-	-	-	-	GRASP
rs964184	chr11:116648917	chr11:116778201	C	G	Triglycerides exam 1	-	Kathiresan S	19060906	European	2008	NA	NA	6.4e-11	NA	19840	-	-	-	-	GRASP
rs964184	chr11:116648917	chr11:116778201	C	G	Triglycerides in metabolic syndrome subjects without diabetes	-	Kristiansson K	22399527	European	2012	NA	NA	2.59e-31	NA	10564	-	-	-	-	GRASP
rs964184	chr11:116648917	chr11:116778201	C	G	TriglyceridesHDL cholesterol ratio exam 1	NCIT_C121183;NCIT_C80171	Kathiresan S	19060906	European	2008	NA	NA	5.2e-12	NA	19840	-	-	-	-	GRASP
rs964184	chr11:116648917	chr11:116778201	C	G	Vitamin E alpha tocopherol	NCIT_C103350;NCIT_C74963	Wood	23696881	Mixed	2013	NA	NA	6.66e-09	NA	1210	-	-	-	-	GRASP
rs964184	chr11:116648917	chr11:116778201	C	G	Age related disease endophenotypes	EFO_0004574;EFO_0006336;EFO_0004530;EFO_0006335;EFO_0004348;EFO_0007928;EFO_0004468;EFO_0004340;EFO_0004612	He L	27790247	European	2016	NA	NA	3e-116	NA	-	-	-	-	-	NHGRI-EBI_GWAS_Catalog
rs964184	chr11:116648917	chr11:116778201	C	G	Age related diseases mortality and associated endophenotypes	EFO_0004574;EFO_0004348;EFO_0000712;EFO_0007928;EFO_0001645;EFO_0004340;EFO_0000275;EFO_0004612;EFO_0000311;EFO_0006336;EFO_0004530;EFO_0006335;EFO_0003144;EFO_0000400;EFO_0004468;EFO_0004352	He L	27790247	European	2016	NA	NA	2e-108	NA	-	-	-	-	-	NHGRI-EBI_GWAS_Catalog
rs964184	chr11:116648917	chr11:116778201	C	G	Blood metabolite levels	EFO_0005664	Shin SY	24816252	European	2014	NA	NA	8e-15	NA	-	-	-	-	-	NHGRI-EBI_GWAS_Catalog
rs964184	chr11:116648917	chr11:116778201	C	G	Cholesterol total	EFO_0004574	GLGC	20686565	Mixed	2010	-4.68	0.2943	6e-57	-	-	-	-	-	mg/dL increase	NHGRI-EBI_GWAS_Catalog
rs964184	chr11:116648917	chr11:116778201	C	G	Cholesterol total	EFO_0004574	GLGC	24097068	European	2013	0.121	0.007728	3e-55	+	-	-	-	-	unit decrease	NHGRI-EBI_GWAS_Catalog
rs964184	chr11:116648917	chr11:116778201	C	G	Cholesterol total	EFO_0004574	Surakka I	25961943	European	2015	-0.118	0.009018	4e-39	-	-	-	-	-	SD increase	NHGRI-EBI_GWAS_Catalog
rs964184	chr11:116648917	chr11:116778201	C	G	Cholesterol total	EFO_0004574	Below JE	26780889	Hispanic	2016	-0.103	0.01426	5e-13	-	-	-	-	-	unit increase	NHGRI-EBI_GWAS_Catalog
rs964184	chr11:116648917	chr11:116778201	C	G	Circulating phylloquinone levels	EFO_0004618	Dashti HS	25411281	European	2014	-0.23	0.04244	6e-08	-	-	-	-	-	unit increase	NHGRI-EBI_GWAS_Catalog
rs964184	chr11:116648917	chr11:116778201	C	G	Coronary artery disease	EFO_0003951;EFO_0003776;EFO_0003913;EFO_0001425;EFO_0000612;EFO_0000378	Nelson CP	28714975	Mixed	2017	-0.04879	0.01069	5e-06	-	-	-	-	-	log OR	NHGRI-EBI_GWAS_Catalog
rs964184	chr11:116648917	chr11:116778201	C	G	Coronary artery disease	EFO_0000378	van der Harst P	29212778	Mixed	2018	0.071	0.009141	8e-15	+	-	-	-	-	unit decrease	NHGRI-EBI_GWAS_Catalog
rs964184	chr11:116648917	chr11:116778201	C	G	Coronary artery disease	EFO_0000378	van der Harst P	29212778	Mixed	2018	0.0705	0.009076	8e-15	+	-	-	-	-	unit decrease	NHGRI-EBI_GWAS_Catalog
rs964184	chr11:116648917	chr11:116778201	C	G	Coronary artery disease or large artery stroke	EFO_0005524;EFO_0001645	Dichgans M	24262325	Unspecified	2013	NA	NA	9e-10	NA	-	-	-	-	-	NHGRI-EBI_GWAS_Catalog
rs964184	chr11:116648917	chr11:116778201	C	G	Coronary heart disease	EFO_0001645	CARDIoGRAM	21378990	European	2011	-0.1222	0.01425	1e-17	-	-	-	-	-	log OR	NHGRI-EBI_GWAS_Catalog
rs964184	chr11:116648917	chr11:116778201	C	G	HDL cholesterol	EFO_0004612	Kathiresan S	19060906	European	2008	-0.17	0.02384	1e-12	-	-	-	-	-	SD decrease	NHGRI-EBI_GWAS_Catalog
rs964184	chr11:116648917	chr11:116778201	C	G	HDL cholesterol	EFO_0004612	GLGC	20686565	Mixed	2010	-1.5	0.1041	5e-47	-	-	-	-	-	mg/dL decrease	NHGRI-EBI_GWAS_Catalog
rs964184	chr11:116648917	chr11:116778201	C	G	HDL cholesterol	EFO_0004612	Waterworth DM	20864672	Mixed	2010	-0.03	0.004474	2e-11	-	-	-	-	-	unit decrease	NHGRI-EBI_GWAS_Catalog
rs964184	chr11:116648917	chr11:116778201	C	G	HDL cholesterol	EFO_0004612	Coram MA	23726366	Mixed	2013	NA	NA	3e-12	NA	-	-	-	-	-	NHGRI-EBI_GWAS_Catalog
rs964184	chr11:116648917	chr11:116778201	C	G	HDL cholesterol	EFO_0004612	GLGC	24097068	European	2013	0.106	0.007286	6e-48	+	-	-	-	-	unit increase	NHGRI-EBI_GWAS_Catalog
rs964184	chr11:116648917	chr11:116778201	C	G	HDL cholesterol	EFO_0004612	Surakka I	25961943	European	2015	0.102	0.009172	1e-28	+	-	-	-	-	SD increase	NHGRI-EBI_GWAS_Catalog
rs964184	chr11:116648917	chr11:116778201	C	G	High light scatter reticulocyte count	EFO_0007986	Astle W	27863252	European	2016	0.036	0.005264	8e-12	+	-	-	-	-	unit decrease	NHGRI-EBI_GWAS_Catalog
rs964184	chr11:116648917	chr11:116778201	C	G	High light scatter reticulocyte percentage of red cells	EFO_0007986	Astle W	27863252	European	2016	0.03503	0.005271	3e-11	+	-	-	-	-	unit decrease	NHGRI-EBI_GWAS_Catalog
rs964184	chr11:116648917	chr11:116778201	C	G	Hypertriglyceridemia	EFO_0004211	Johansen CT	20657596	European	2010	-1.188	0.1175	5e-24	-	-	-	-	-	log OR	NHGRI-EBI_GWAS_Catalog
rs964184	chr11:116648917	chr11:116778201	C	G	Hypertriglyceridemia	EFO_0004530	Weissglas Volkov D	23505323	Hispanic	2013	NA	NA	5e-35	NA	-	-	-	-	-	NHGRI-EBI_GWAS_Catalog
rs964184	chr11:116648917	chr11:116778201	C	G	LDL cholesterol	EFO_0004611	GLGC	20686565	Mixed	2010	-2.85	0.2663	1e-26	-	-	-	-	-	mg/dL increase	NHGRI-EBI_GWAS_Catalog
rs964184	chr11:116648917	chr11:116778201	C	G	LDL cholesterol	EFO_0004611	GLGC	24097068	European	2013	0.086	0.008085	2e-26	+	-	-	-	-	unit decrease	NHGRI-EBI_GWAS_Catalog
rs964184	chr11:116648917	chr11:116778201	C	G	LDL cholesterol	EFO_0004611	Surakka I	25961943	European	2015	-0.08	0.009218	4e-18	-	-	-	-	-	SD increase	NHGRI-EBI_GWAS_Catalog
rs964184	chr11:116648917	chr11:116778201	C	G	LDL cholesterol levels	EFO_0004611	Spracklen CN	28334899	East Asian	2017	0.0855	0.009815	3e-18	+	-	-	-	-	unit decrease	NHGRI-EBI_GWAS_Catalog
rs964184	chr11:116648917	chr11:116778201	C	G	Lipoprotein associated phospholipase A2 activity and mass	EFO_0004746	Grallert H	22003152	European	2011	0.032	0.004923	8e-11	+	-	-	-	-	unit decrease	NHGRI-EBI_GWAS_Catalog
rs964184	chr11:116648917	chr11:116778201	C	G	Mean corpuscular hemoglobin concentration	EFO_0004528	Astle W	27863252	European	2016	0.0366	0.005084	6e-13	+	-	-	-	-	unit decrease	NHGRI-EBI_GWAS_Catalog
rs964184	chr11:116648917	chr11:116778201	C	G	Mean platelet volume	EFO_0004584	Astle W	27863252	European	2016	0.03519	0.005329	4e-11	+	-	-	-	-	unit decrease	NHGRI-EBI_GWAS_Catalog
rs964184	chr11:116648917	chr11:116778201	C	G	Metabolic syndrome	EFO_0000195	Kristiansson K	22399527	European	2012	NA	NA	3e-31	NA	-	-	-	-	-	NHGRI-EBI_GWAS_Catalog
rs964184	chr11:116648917	chr11:116778201	C	G	Metabolite levels	EFO_0004723	Inouye M	22916037	European	2012	NA	NA	8e-20	NA	-	-	-	-	-	NHGRI-EBI_GWAS_Catalog
rs964184	chr11:116648917	chr11:116778201	C	G	Metabolite levels lipoprotein measures	EFO_0004732;EFO_0005664	Kettunen J	27005778	European	2016	0.24	0.01401	8e-66	+	-	-	-	-	unit decrease	NHGRI-EBI_GWAS_Catalog
rs964184	chr11:116648917	chr11:116778201	C	G	Phospholipid levels plasma	EFO_0004639	Demirkan A	22359512	European	2012	NA	NA	2e-10	NA	-	-	-	-	-	NHGRI-EBI_GWAS_Catalog
rs964184	chr11:116648917	chr11:116778201	C	G	Platelet distribution width	EFO_0007984	Astle W	27863252	European	2016	0.07617	0.005283	4e-47	+	-	-	-	-	unit decrease	NHGRI-EBI_GWAS_Catalog
rs964184	chr11:116648917	chr11:116778201	C	G	Postprandial triglyceride response to high fat diet meal	EFO_0007684;EFO_0007681	Wojczynski MK	26256467	European	2015	0.3023	0.04948	1e-09	+	-	-	-	-	unit decrease	NHGRI-EBI_GWAS_Catalog
rs964184	chr11:116648917	chr11:116778201	C	G	Red cell distribution width	EFO_0005192	Astle W	27863252	European	2016	0.03438	0.005206	4e-11	+	-	-	-	-	unit increase	NHGRI-EBI_GWAS_Catalog
rs964184	chr11:116648917	chr11:116778201	C	G	Response to Vitamin E supplementation	GO_0033273	Major JM	22437554	European	2012	-0.88	0.1736	4e-07	-	-	-	-	-	unit increase	NHGRI-EBI_GWAS_Catalog
rs964184	chr11:116648917	chr11:116778201	C	G	Response to Vitamin E supplementation	GO_0033273	Major JM	22437554	European	2012	-0.07	0.01003	3e-12	-	-	-	-	-	mg/L increase	NHGRI-EBI_GWAS_Catalog
rs964184	chr11:116648917	chr11:116778201	C	G	Reticulocyte count	EFO_0007986	Astle W	27863252	European	2016	0.03874	0.005271	2e-13	+	-	-	-	-	unit decrease	NHGRI-EBI_GWAS_Catalog
rs964184	chr11:116648917	chr11:116778201	C	G	Reticulocyte fraction of red cells	EFO_0007986	Astle W	27863252	European	2016	0.03808	0.005271	5e-13	+	-	-	-	-	unit decrease	NHGRI-EBI_GWAS_Catalog
rs964184	chr11:116648917	chr11:116778201	C	G	Total cholesterol levels	EFO_0004574	Spracklen CN	28334899	East Asian	2017	0.121	0.007716	2e-55	+	-	-	-	-	unit decrease	NHGRI-EBI_GWAS_Catalog
rs964184	chr11:116648917	chr11:116778201	C	G	Total cholesterol levels	EFO_0004574	Spracklen CN	28334899	East Asian	2017	0.0449	0.009737	4e-06	+	-	-	-	-	unit decrease	NHGRI-EBI_GWAS_Catalog
rs964184	chr11:116648917	chr11:116778201	C	G	Triglyceride levels	EFO_0004530	Southam L	28548082	Mixed	2017	-0.236	0.03519	2e-11	-	-	-	-	-	unit increase	NHGRI-EBI_GWAS_Catalog
rs964184	chr11:116648917	chr11:116778201	C	G	Triglycerides	EFO_0004530	Kathiresan S	19060906	European	2008	-0.3	0.01804	4e-62	-	-	-	-	-	SD increase	NHGRI-EBI_GWAS_Catalog
rs964184	chr11:116648917	chr11:116778201	C	G	Triglycerides	EFO_0004530	GLGC	20686565	Mixed	2010	-16.95	0.5125	7e-240	-	-	-	-	-	mg/dL increase	NHGRI-EBI_GWAS_Catalog
rs964184	chr11:116648917	chr11:116778201	C	G	Triglycerides	EFO_0004530	Coram MA	23726366	Mixed	2013	NA	NA	4e-33	NA	-	-	-	-	-	NHGRI-EBI_GWAS_Catalog
rs964184	chr11:116648917	chr11:116778201	C	G	Triglycerides	EFO_0004530	GLGC	24097068	European	2013	0.234	0.007326	7e-224	+	-	-	-	-	mg/dL decrease	NHGRI-EBI_GWAS_Catalog
rs964184	chr11:116648917	chr11:116778201	C	G	Triglycerides	EFO_0004530	Ko A	24886709	Hispanic	2014	NA	NA	6e-33	NA	-	-	-	-	-	NHGRI-EBI_GWAS_Catalog
rs964184	chr11:116648917	chr11:116778201	C	G	Triglycerides	EFO_0004530	Surakka I	25961943	European	2015	-0.244	0.009128	2e-157	-	-	-	-	-	SD increase	NHGRI-EBI_GWAS_Catalog
rs964184	chr11:116648917	chr11:116778201	C	G	Triglycerides	EFO_0004530	Below JE	26780889	Hispanic	2016	-0.275	0.01423	3e-83	-	-	-	-	-	unit increase	NHGRI-EBI_GWAS_Catalog
rs964184	chr11:116648917	chr11:116778201	C	G	Very long chain saturated fatty acid levels fatty acid 200	EFO_0006796	Lemaitre RN	25378659	European	2014	NA	NA	5e-06	NA	-	-	-	-	-	NHGRI-EBI_GWAS_Catalog
rs964184	chr11:116648917	chr11:116778201	C	G	Very low density lipoprotein cholesterol levels	EFO_0008317	Southam L	28548082	Mixed	2017	-0.242	0.03488	4e-12	-	-	-	-	-	unit increase	NHGRI-EBI_GWAS_Catalog
rs964184	chr11:116648917	chr11:116778201	C	G	Vitamin E levels	EFO_0004867	Major JM	21729881	European	2011	-0.04	0.005849	8e-12	-	-	-	-	-	unit increase	NHGRI-EBI_GWAS_Catalog
rs964184	chr11:116648917	chr11:116778201	C	G	Illnesses of siblings: heart disease	EFO_0003777	Neale B	UKBB	European	2017	-0.005836	0.0012	1.162e-06	-	261582	26382	235200	1	risk diff	Neale-B_UKBB_EUR_2017
rs964184	chr11:116648917	chr11:116778201	C	G	Medication for cholesterol, blood pressure or diabetes: cholesterol lowering medication	EFO_0007056	Neale B	UKBB	European	2017	-0.02906	0.00224	1.828e-38	-	154702	35840	118862	1	risk diff	Neale-B_UKBB_EUR_2017
rs964184	chr11:116648917	chr11:116778201	C	G	Medication for cholesterol, blood pressure or diabetes: none of the above	EFO_0007056	Neale B	UKBB	European	2017	0.0251	0.002505	1.246e-23	+	154702	103004	51698	1	risk diff	Neale-B_UKBB_EUR_2017
rs964184	chr11:116648917	chr11:116778201	C	G	No treatment with medication for cholesterol, blood pressure, diabetes, or take exogenous hormones	EFO_0007056	Neale B	UKBB	European	2017	0.01125	0.002274	7.548e-07	+	180203	124239	55964	1	risk diff	Neale-B_UKBB_EUR_2017
rs964184	chr11:116648917	chr11:116778201	C	G	Number of self-reported non-cancer illnesses	EFO_0009801	Neale B	UKBB	European	2017	-0.01567	0.00296	1.188e-07	-	337159	0	337159	1	-	Neale-B_UKBB_EUR_2017
rs964184	chr11:116648917	chr11:116778201	C	G	Number of treatments or medications taken	EFO_0007056	Neale B	UKBB	European	2017	-0.01526	0.002874	1.087e-07	-	337159	0	337159	1	-	Neale-B_UKBB_EUR_2017
rs964184	chr11:116648917	chr11:116778201	C	G	Self-reported high cholesterol	EFO_0008111	Neale B	UKBB	European	2017	-0.02156	0.001174	2.604e-75	-	337159	41296	295863	1	risk diff	Neale-B_UKBB_EUR_2017
rs964184	chr11:116648917	chr11:116778201	C	G	Treatment with atorvastatin	EFO_0007056	Neale B	UKBB	European	2017	-0.006625	0.0006136	3.608e-27	-	337159	10167	326992	1	risk diff	Neale-B_UKBB_EUR_2017
rs964184	chr11:116648917	chr11:116778201	C	G	Treatment with bezafibrate	EFO_0007056	Neale B	UKBB	European	2017	-0.0006639	0.0001088	1.049e-09	-	337159	309	336850	1	risk diff	Neale-B_UKBB_EUR_2017
rs964184	chr11:116648917	chr11:116778201	C	G	Treatment with cholesterol lowering medication	EFO_0007056	Neale B	UKBB	European	2017	-0.02121	0.00163	1.066e-38	-	180203	22705	157498	1	risk diff	Neale-B_UKBB_EUR_2017
rs964184	chr11:116648917	chr11:116778201	C	G	Treatment with ezetimibe	EFO_0007056	Neale B	UKBB	European	2017	-0.002192	0.0002759	1.956e-15	-	337159	1997	335162	1	risk diff	Neale-B_UKBB_EUR_2017
rs964184	chr11:116648917	chr11:116778201	C	G	Treatment with fenofibrate	EFO_0007056	Neale B	UKBB	European	2017	-0.001801	0.0001309	4.977e-43	-	337159	448	336711	1	risk diff	Neale-B_UKBB_EUR_2017
rs964184	chr11:116648917	chr11:116778201	C	G	Treatment with lipantil micro 67mg capsule	EFO_0007056	Neale B	UKBB	European	2017	-0.0002829	5.254e-05	7.281e-08	-	337159	72	337087	1	risk diff	Neale-B_UKBB_EUR_2017
rs964184	chr11:116648917	chr11:116778201	C	G	Treatment with lipitor 10mg tablet	EFO_0007056	Neale B	UKBB	European	2017	-0.001782	0.0002998	2.76e-09	-	337159	2361	334798	1	risk diff	Neale-B_UKBB_EUR_2017
rs964184	chr11:116648917	chr11:116778201	C	G	Treatment with omacor 1g capsule	EFO_0007056	Neale B	UKBB	European	2017	-0.0006253	0.0001257	6.617e-07	-	337159	413	336746	1	risk diff	Neale-B_UKBB_EUR_2017
rs964184	chr11:116648917	chr11:116778201	C	G	Treatment with rosuvastatin	EFO_0007056	Neale B	UKBB	European	2017	-0.001661	0.0002821	3.89e-09	-	337159	2089	335070	1	risk diff	Neale-B_UKBB_EUR_2017
rs964184	chr11:116648917	chr11:116778201	C	G	Treatment with simvastatin	EFO_0007056	Neale B	UKBB	European	2017	-0.01131	0.001136	2.372e-23	-	337159	38492	298667	1	risk diff	Neale-B_UKBB_EUR_2017
rs964184	chr11:116648917	chr11:116778201	C	G	Coronary artery disease	EFO_0000378;EFO_0001645	Nelson CP	28714975	Mixed	2017	-0.05083	0.01109	4.68e-06	-	148715	10801	137914	1	log OR	Nelson-CP_CAD_Mixed_2017
rs964184	chr11:116648917	chr11:116778201	C	G	High density lipoprotein	EFO_0004612	Prins B	28887542	European	2017	0.14	0.02	2e-10	+	9961	0	9961	1	IVNT	Prins-B_HDL_EUR_2017
rs964184	chr11:116648917	chr11:116778201	C	G	Triglycerides	EFO_0004530	Prins B	28887542	European	2017	-0.23	0.02	6.554e-26	-	9961	0	9961	1	IVNT	Prins-B_TG_EUR_2017
rs964184	chr11:116648917	chr11:116778201	C	G	Total cholesterol	EFO_0004574	Prins B	28887542	European	2017	-0.11	0.02	1.91e-07	-	9961	0	9961	1	IVNT	Prins-B_Total-Cholesterol_EUR_2017
rs964184	chr11:116648917	chr11:116778201	C	G	High density lipoprotein	EFO_0004612	Spracklen CN	28334899	East Asian	2017	0.1236	0.0093	1.01e-40	+	34309	0	34309	13	IVNT	Spracklen-CN_HDL_EAS_2017
rs964184	chr11:116648917	chr11:116778201	C	G	Total cholesterol	EFO_0004574	Spracklen CN	28334899	East Asian	2017	-0.0454	0.0098	3.55e-06	-	31953	0	31953	13	IVNT	Spracklen-CN_Total-Cholesterol_EAS_2017
rs964184	chr11:116648917	chr11:116778201	C	G	Triglycerides	EFO_0004530	Spracklen CN	28334899	East Asian	2017	-0.2163	0.0103	1.81e-96	-	27594	0	27594	13	IVNT	Spracklen-CN_Triglycerides_EAS_2017
rs964184	chr11:116648917	chr11:116778201	C	G	1 alkyl 2 acetylglycerophosphocholine esterase	-	Grallert H	22003152	European	2011	NA	NA	8e-11	NA	-	-	-	-	-	dbGaP
rs964184	chr11:116648917	chr11:116778201	C	G	Cholesterol	EFO_1001380	GLGC	20686565	Mixed	2010	NA	NA	6e-57	NA	-	-	-	-	-	dbGaP
rs964184	chr11:116648917	chr11:116778201	C	G	Cholesterol hdl	-	Kathiresan S	19060906	European	2008	NA	NA	1e-12	NA	-	-	-	-	-	dbGaP
rs964184	chr11:116648917	chr11:116778201	C	G	Cholesterol hdl	-	GLGC	20686565	Mixed	2010	NA	NA	5e-47	NA	-	-	-	-	-	dbGaP
rs964184	chr11:116648917	chr11:116778201	C	G	Cholesterol ldl	EFO_0004195	GLGC	20686565	Mixed	2010	NA	NA	1e-26	NA	-	-	-	-	-	dbGaP
rs964184	chr11:116648917	chr11:116778201	C	G	Coronary artery disease	EFO_0000378	CARDIoGRAM	21378990	European	2011	NA	NA	1e-17	NA	-	-	-	-	-	dbGaP
rs964184	chr11:116648917	chr11:116778201	C	G	Hypertriglyceridemia	EFO_0004211	Johansen CT	20657596	European	2010	NA	NA	5e-24	NA	-	-	-	-	-	dbGaP
rs964184	chr11:116648917	chr11:116778201	C	G	Lipoproteins hdl	-	Waterworth DM	20864672	Mixed	2010	NA	NA	2e-11	NA	-	-	-	-	-	dbGaP
rs964184	chr11:116648917	chr11:116778201	C	G	Metabolic syndrome x	EFO_0000195	Kristiansson K	22399527	European	2012	NA	NA	3e-31	NA	-	-	-	-	-	dbGaP
rs964184	chr11:116648917	chr11:116778201	C	G	Phospholipids	NCIT_C70561	Demirkan A	22359512	European	2012	NA	NA	2e-10	NA	-	-	-	-	-	dbGaP
rs964184	chr11:116648917	chr11:116778201	C	G	Triglycerides	-	Kathiresan S	19060906	European	2008	NA	NA	4e-62	NA	-	-	-	-	-	dbGaP
rs964184	chr11:116648917	chr11:116778201	C	G	Triglycerides	-	GLGC	20686565	Mixed	2010	NA	NA	7e-240	NA	-	-	-	-	-	dbGaP
rs964184	chr11:116648917	chr11:116778201	C	G	Vitamin E	CHEBI_18145	Major JM	21729881	European	2011	NA	NA	8e-12	NA	-	-	-	-	-	dbGaP
rs964184	chr11:116648917	chr11:116778201	C	G	Vitamin E	CHEBI_18145	Major JM	22437554	European	2012	NA	NA	3e-12	NA	-	-	-	-	-	dbGaP
rs964184	chr11:116648917	chr11:116778201	C	G	Vitamin E	CHEBI_18145	Major JM	22437554	European	2012	NA	NA	4e-07	NA	-	-	-	-	-	dbGaP
rs964184	chr11:116648917	chr11:116778201	C	G	Coronary artery disease	EFO_0000378;EFO_0001645	van der Harst P	29212778	Mixed	2018	-0.06037	0.0101	2.2e-09	-	296525	34541	261984	1	log OR	van-der-Harst-P_CAD-UKBB_Mixed_2018
rs964184	chr11:116648917	chr11:116778201	C	G	Coronary artery disease	EFO_0000378;EFO_0001645	van der Harst P	29212778	Mixed	2018	-0.0561	0.0079	1.151e-12	-	547261	122733	424528	2	log OR	van-der-Harst-P_CAD_Mixed_2018
rs1532085	chr15:58683366	chr15:58391167	A	G	Age-related macular degeneration	EFO_0001365	Fritsche LG	26691988	European	2015	NA	NA	3.28e-12	-	33976	16144	17832	26	log OR	Fritsche-L_AMD_EUR_2016
rs1532085	chr15:58683366	chr15:58391167	A	G	Age-related macular degeneration	EFO_0001365	Fritsche L	23455636	Mixed	2013	NA	NA	2.355e-08	-	59318	7646	51672	15	log OR	Fritsche-L_AMD_Mixed_2013
rs1532085	chr15:58683366	chr15:58391167	A	G	Neovascularization	EFO_0001365;EFO_0004683;EFO_0008372;EFO_0008336	Fritsche L	23455636	Mixed	2013	NA	NA	1.168e-06	-	54796	4485	50311	15	log OR	Fritsche-L_Neovascularization_Mixed_2013
rs1532085	chr15:58683366	chr15:58391167	A	G	High density lipoprotein	EFO_0004612	GLGC	24097068	European	2013	0.1068	0.0035	1.24e-188	+	185482	0	185482	60	IVNT	GLGC_HDL_EUR_2013
rs1532085	chr15:58683366	chr15:58391167	A	G	High density lipoprotein	EFO_0004612	GLGC	20686565	Mixed	2010	0.1028	0.005	2.92e-96	+	99900	0	99900	46	Z-score	GLGC_HDL_Mixed_2010
rs1532085	chr15:58683366	chr15:58391167	A	G	Total cholesterol	EFO_0004574	GLGC	24097068	European	2013	0.0545	0.0036	7.334e-47	+	185639	0	185639	60	IVNT	GLGC_TC_EUR_2013
rs1532085	chr15:58683366	chr15:58391167	A	G	Total cholesterol	EFO_0004574	GLGC	20686565	Mixed	2010	0.0491	0.0052	8.832e-20	+	100184	0	100184	46	Z-score	GLGC_TC_Mixed_2010
rs1532085	chr15:58683366	chr15:58391167	A	G	Triglycerides	EFO_0004530	GLGC	24097068	European	2013	0.031	0.0034	2.318e-18	+	176156	0	176156	60	IVNT	GLGC_TG_EUR_2013
rs1532085	chr15:58683366	chr15:58391167	A	G	Triglycerides	EFO_0004530	GLGC	20686565	Mixed	2010	0.0322	0.0049	1.779e-11	+	96598	0	96598	46	Z-score	GLGC_TG_Mixed_2010
rs1532085	chr15:58683366	chr15:58391167	A	G	ALDH1A2 gene expression in human liver	NCIT_C21308	GLGC	20686565	Mixed	2010	NA	NA	5e-08	NA	100184	-	-	-	-	GRASP
rs1532085	chr15:58683366	chr15:58391167	A	G	APOA1 apolipoprotein AI	NCIT_C116417;NCIT_C74733;NCIT_C116419	Chasman	19802338	European	2008	NA	NA	9e-14	NA	6382	-	-	-	-	GRASP
rs1532085	chr15:58683366	chr15:58391167	A	G	Advanced age related macular degeneration	NCIT_C84391;HP_0007868	Yu Y	21665990	European	2011	NA	NA	1e-07	NA	6728	-	-	-	-	GRASP
rs1532085	chr15:58683366	chr15:58391167	A	G	Advanced age related macular degeneration	NCIT_C84391;HP_0007868	Fritsche L	23455636	Mixed	2013	NA	NA	2.355e-08	NA	59494	-	-	-	-	GRASP
rs1532085	chr15:58683366	chr15:58391167	A	G	Advanced age related macular degeneration choroidal neovascularization vs no AMD	NCIT_C84391;HP_0007868	Fritsche L	23455636	Mixed	2013	NA	NA	1.168e-06	NA	59494	-	-	-	-	GRASP
rs1532085	chr15:58683366	chr15:58391167	A	G	Circulating vitamin E levels circulating alpha tocopherol concentrations	EFO_0004729	Major JM	21729881	European	2011	NA	NA	7.74e-06	NA	4014	-	-	-	-	GRASP
rs1532085	chr15:58683366	chr15:58391167	A	G	HDL cholesterol	NCIT_C61041;NCIT_C105587	Kathiresan S	19060906	European	2008	NA	NA	2.56e-20	NA	19840	-	-	-	-	GRASP
rs1532085	chr15:58683366	chr15:58391167	A	G	HDL cholesterol	NCIT_C61041;NCIT_C105587	Aulchenko YS	19060911	European	2008	NA	NA	9.7e-36	NA	22562	-	-	-	-	GRASP
rs1532085	chr15:58683366	chr15:58391167	A	G	HDL cholesterol	NCIT_C61041;NCIT_C105587	Chasman	19802338	European	2008	NA	NA	1.3e-10	NA	6382	-	-	-	-	GRASP
rs1532085	chr15:58683366	chr15:58391167	A	G	HDL cholesterol	NCIT_C61041;NCIT_C105587	Barber M	20339536	European	2010	NA	NA	1.983e-07	NA	3928	-	-	-	-	GRASP
rs1532085	chr15:58683366	chr15:58391167	A	G	HDL cholesterol	NCIT_C61041;NCIT_C105587	GLGC	20686565	Mixed	2010	NA	NA	7.3e-103	NA	100184	-	-	-	-	GRASP
rs1532085	chr15:58683366	chr15:58391167	A	G	HDL cholesterol	NCIT_C61041;NCIT_C105587	Lettre G	21347282	African	2011	NA	NA	1e-35	NA	8090	-	-	-	-	GRASP
rs1532085	chr15:58683366	chr15:58391167	A	G	HDL cholesterol	NCIT_C61041;NCIT_C105587	Middelberg RP	21943158	European	2011	NA	NA	2.4e-11	NA	11683	-	-	-	-	GRASP
rs1532085	chr15:58683366	chr15:58391167	A	G	HDL cholesterol	NCIT_C61041;NCIT_C105587	Asselbergs	23063622	European	2012	NA	NA	2.69e-08	NA	66240	-	-	-	-	GRASP
rs1532085	chr15:58683366	chr15:58391167	A	G	HDL cholesterol	NCIT_C61041;NCIT_C105587	Weissglas Volkov D	23505323	Hispanic	2013	NA	NA	2.32e-06	NA	2240	-	-	-	-	GRASP
rs1532085	chr15:58683366	chr15:58391167	A	G	HDL cholesterol change with statins	EFO_0007805	Barber M	20339536	European	2010	NA	NA	2e-07	NA	3928	-	-	-	-	GRASP
rs1532085	chr15:58683366	chr15:58391167	A	G	HDL cholesterol lipoprotein fraction concentration in fasting sample	EFO_0004612	Chasman DI	19936222	European	2009	NA	NA	8.92e-15	NA	17296	-	-	-	-	GRASP
rs1532085	chr15:58683366	chr15:58391167	A	G	HDL cholesterol median HDL cholesterol	NCIT_C61041;NCIT_C105587	Turner	21589926	Mixed	2011	NA	NA	7.3e-12	NA	3740	-	-	-	-	GRASP
rs1532085	chr15:58683366	chr15:58391167	A	G	HDL cholesterol mmoll	NCIT_C61041;NCIT_C105587	Sabatti C	19060910	European	2008	NA	NA	2.74e-11	NA	4763	-	-	-	-	GRASP
rs1532085	chr15:58683366	chr15:58391167	A	G	HDL cholesterol small lipoprotein fraction concentration	EFO_0004612	Chasman DI	19936222	European	2009	NA	NA	6.79e-17	NA	17296	-	-	-	-	GRASP
rs1532085	chr15:58683366	chr15:58391167	A	G	HDL in metabolic styndrome subjects without diabetes	NCIT_C34942	Kristiansson K	22399527	European	2012	NA	NA	4.56e-24	NA	10564	-	-	-	-	GRASP
rs1532085	chr15:58683366	chr15:58391167	A	G	Hemoglobin Hb	HP_0011902	van der Harst P	23222517	Mixed	2012	NA	NA	6.7e-11	NA	71861	-	-	-	-	GRASP
rs1532085	chr15:58683366	chr15:58391167	A	G	IDL total lipoprotein fraction concentration	GO_0034373;GO_0071831	Chasman DI	19936222	European	2009	NA	NA	1.45e-19	NA	17296	-	-	-	-	GRASP
rs1532085	chr15:58683366	chr15:58391167	A	G	IDL total lipoprotein fraction concentration in fasting sample	GO_0071831;GO_0034373	Chasman DI	19936222	European	2009	NA	NA	3.7e-16	NA	17296	-	-	-	-	GRASP
rs1532085	chr15:58683366	chr15:58391167	A	G	LIPC gene expression in human liver	NCIT_C82869	GLGC	20686565	Mixed	2010	NA	NA	7e-23	NA	100184	-	-	-	-	GRASP
rs1532085	chr15:58683366	chr15:58391167	A	G	Serum triglycerides levels males	HP_0002155	Tan A	22171074	East Asian	2011	NA	NA	1.01e-06	NA	1999	-	-	-	-	GRASP
rs1532085	chr15:58683366	chr15:58391167	A	G	Total cholesterol	NCIT_C61032;NCIT_C105586	Aulchenko YS	19060911	European	2008	NA	NA	3.7e-07	NA	22562	-	-	-	-	GRASP
rs1532085	chr15:58683366	chr15:58391167	A	G	Total cholesterol	NCIT_C61032;NCIT_C105586	GLGC	20686565	Mixed	2010	NA	NA	1.2e-20	NA	100184	-	-	-	-	GRASP
rs1532085	chr15:58683366	chr15:58391167	A	G	Triglycerides	-	GLGC	20686565	Mixed	2010	NA	NA	1.779e-11	NA	100184	-	-	-	-	GRASP
rs1532085	chr15:58683366	chr15:58391167	A	G	Cholesterol total	EFO_0004574	Aulchenko YS	19060911	European	2008	-0.05	0.009864	4e-07	-	-	-	-	-	SD decrease	NHGRI-EBI_GWAS_Catalog
rs1532085	chr15:58683366	chr15:58391167	A	G	Cholesterol total	EFO_0004574	GLGC	20686565	Mixed	2010	1.54	0.1692	9e-20	+	-	-	-	-	mg/dL increase	NHGRI-EBI_GWAS_Catalog
rs1532085	chr15:58683366	chr15:58391167	A	G	Cholesterol total	EFO_0004574	GLGC	24097068	European	2013	0.054	0.003755	7e-47	+	-	-	-	-	unit increase	NHGRI-EBI_GWAS_Catalog
rs1532085	chr15:58683366	chr15:58391167	A	G	HDL cholesterol	EFO_0004612	Sabatti C	19060910	European	2008	0.05	0.00786	2e-10	+	-	-	-	-	mmol/l increase	NHGRI-EBI_GWAS_Catalog
rs1532085	chr15:58683366	chr15:58391167	A	G	HDL cholesterol	EFO_0004612	Aulchenko YS	19060911	European	2008	-0.13	0.01042	1e-35	-	-	-	-	-	SD decrease	NHGRI-EBI_GWAS_Catalog
rs1532085	chr15:58683366	chr15:58391167	A	G	HDL cholesterol	EFO_0004612	GLGC	20686565	Mixed	2010	1.45	0.06965	3e-96	+	-	-	-	-	mg/dL increase	NHGRI-EBI_GWAS_Catalog
rs1532085	chr15:58683366	chr15:58391167	A	G	HDL cholesterol	EFO_0004612	GLGC	24097068	European	2013	0.107	0.003652	1e-188	+	-	-	-	-	unit increase	NHGRI-EBI_GWAS_Catalog
rs1532085	chr15:58683366	chr15:58391167	A	G	HDL cholesterol levels	EFO_0004612	Spracklen CN	28334899	East Asian	2017	0.107	0.003429	1e-213	+	-	-	-	-	unit increase	NHGRI-EBI_GWAS_Catalog
rs1532085	chr15:58683366	chr15:58391167	A	G	Lipid metabolism phenotypes	EFO_0004529	Chasman DI	19936222	European	2009	NA	NA	1e-19	NA	-	-	-	-	-	NHGRI-EBI_GWAS_Catalog
rs1532085	chr15:58683366	chr15:58391167	A	G	Lipid metabolism phenotypes	EFO_0004529	Chasman DI	19936222	European	2009	NA	NA	9e-15	NA	-	-	-	-	-	NHGRI-EBI_GWAS_Catalog
rs1532085	chr15:58683366	chr15:58391167	A	G	Lipid metabolism phenotypes	EFO_0004529	Chasman DI	19936222	European	2009	NA	NA	4e-16	NA	-	-	-	-	-	NHGRI-EBI_GWAS_Catalog
rs1532085	chr15:58683366	chr15:58391167	A	G	Metabolic syndrome	EFO_0000195	Kristiansson K	22399527	European	2012	-0.13	0.01286	5e-24	-	-	-	-	-	mmol/l decrease	NHGRI-EBI_GWAS_Catalog
rs1532085	chr15:58683366	chr15:58391167	A	G	Metabolite levels	EFO_0004723	Inouye M	22916037	European	2012	NA	NA	9e-104	NA	-	-	-	-	-	NHGRI-EBI_GWAS_Catalog
rs1532085	chr15:58683366	chr15:58391167	A	G	Metabolite levels lipoprotein measures	EFO_0004732;EFO_0005664	Kettunen J	27005778	European	2016	-0.26	0.00981	9e-155	-	-	-	-	-	unit decrease	NHGRI-EBI_GWAS_Catalog
rs1532085	chr15:58683366	chr15:58391167	A	G	Red blood cell traits	EFO_0004527	van der Harst P	23222517	Mixed	2012	-0.034	0.005214	7e-11	-	-	-	-	-	unit increase	NHGRI-EBI_GWAS_Catalog
rs1532085	chr15:58683366	chr15:58391167	A	G	Triglycerides	EFO_0004530	GLGC	20686565	Mixed	2010	-2.99	0.4069	2e-13	-	-	-	-	-	mg/dL increase	NHGRI-EBI_GWAS_Catalog
rs1532085	chr15:58683366	chr15:58391167	A	G	Triglycerides	EFO_0004530	GLGC	24097068	European	2013	0.031	0.00354	2e-18	+	-	-	-	-	mg/dL increase	NHGRI-EBI_GWAS_Catalog
rs1532085	chr15:58683366	chr15:58391167	A	G	Medication for cholesterol, blood pressure or diabetes: cholesterol lowering medication	EFO_0007056	Neale B	UKBB	European	2017	0.007837	0.001557	4.804e-07	+	154702	35840	118862	1	risk diff	Neale-B_UKBB_EUR_2017
rs1532085	chr15:58683366	chr15:58391167	A	G	Medication for cholesterol, blood pressure or diabetes: none of the above	EFO_0007056	Neale B	UKBB	European	2017	-0.007701	0.001741	9.67e-06	-	154702	103004	51698	1	risk diff	Neale-B_UKBB_EUR_2017
rs1532085	chr15:58683366	chr15:58391167	A	G	Self-reported high cholesterol	EFO_0008111	Neale B	UKBB	European	2017	0.005294	0.0008173	9.286e-11	+	337159	41296	295863	1	risk diff	Neale-B_UKBB_EUR_2017
rs1532085	chr15:58683366	chr15:58391167	A	G	High density lipoprotein	EFO_0004612	Prins B	28887542	European	2017	0.1	0.02	1.641e-11	+	9961	0	9961	1	IVNT	Prins-B_HDL_EUR_2017
rs1532085	chr15:58683366	chr15:58391167	A	G	Total cholesterol	EFO_0004574	Prins B	28887542	European	2017	0.08	0.01	5.75e-08	+	9961	0	9961	1	IVNT	Prins-B_Total-Cholesterol_EUR_2017
rs1532085	chr15:58683366	chr15:58391167	A	G	High density lipoprotein	EFO_0004612	Spracklen CN	28334899	East Asian	2017	0.1152	0.0092	3.99e-36	+	23546	0	23546	13	IVNT	Spracklen-CN_HDL_EAS_2017
rs1532085	chr15:58683366	chr15:58391167	A	G	Total cholesterol	EFO_0004574	Spracklen CN	28334899	East Asian	2017	0.0588	0.0099	2.33e-09	+	22172	0	22172	13	IVNT	Spracklen-CN_Total-Cholesterol_EAS_2017
rs1532085	chr15:58683366	chr15:58391167	A	G	Triglycerides	EFO_0004530	Spracklen CN	28334899	East Asian	2017	0.0573	0.0108	1.66e-07	+	17793	0	17793	13	IVNT	Spracklen-CN_Triglycerides_EAS_2017
rs1532085	chr15:58683366	chr15:58391167	A	G	Cholesterol	EFO_1001380	Aulchenko YS	19060911	European	2008	NA	NA	4e-07	NA	-	-	-	-	-	dbGaP
rs1532085	chr15:58683366	chr15:58391167	A	G	Cholesterol	EFO_1001380	GLGC	20686565	Mixed	2010	NA	NA	9e-20	NA	-	-	-	-	-	dbGaP
rs1532085	chr15:58683366	chr15:58391167	A	G	Cholesterol hdl	-	Sabatti C	19060910	European	2008	NA	NA	2e-10	NA	-	-	-	-	-	dbGaP
rs1532085	chr15:58683366	chr15:58391167	A	G	Cholesterol hdl	-	Aulchenko YS	19060911	European	2008	NA	NA	1e-35	NA	-	-	-	-	-	dbGaP
rs1532085	chr15:58683366	chr15:58391167	A	G	Cholesterol hdl	-	GLGC	20686565	Mixed	2010	NA	NA	3e-96	NA	-	-	-	-	-	dbGaP
rs1532085	chr15:58683366	chr15:58391167	A	G	Lipoproteins hdl	-	Sabatti C	19060910	European	2008	NA	NA	1.766e-10	NA	-	-	-	-	-	dbGaP
rs1532085	chr15:58683366	chr15:58391167	A	G	Metabolic syndrome x	EFO_0000195	Kristiansson K	22399527	European	2012	NA	NA	5e-24	NA	-	-	-	-	-	dbGaP
rs1532085	chr15:58683366	chr15:58391167	A	G	Triglycerides	-	GLGC	20686565	Mixed	2010	NA	NA	2e-13	NA	-	-	-	-	-	dbGaP
rs77960347	chr18:47109955	chr18:49583585	A	G	Red cell distribution width	EFO_0004586	Astle W	27863252	European	2016	-0.07484	0.01534	1.064e-06	-	173480	0	173480	2	IVNT	Astle-W_Blood-Cell-Traits_EUR_2016
rs77960347	chr18:47109955	chr18:49583585	A	G	Neoplasm of uncertain or unknown behaviour of middle ear and respiratory and intrathoracic organs	EFO_0003853	Neale B	UKBB	European	2017	-0.0006967	0.0001424	9.927e-07	-	337199	62	337137	1	risk diff	Neale-B_UKBB_EUR_2017
rs7241918	chr18:47160953	chr18:49634583	G	T	High density lipoprotein	EFO_0004612	GLGC	24097068	European	2013	-0.0902	0.0064	1.111e-44	-	92820	0	92820	60	IVNT	GLGC_HDL_EUR_2013
rs7241918	chr18:47160953	chr18:49634583	G	T	High density lipoprotein	EFO_0004612	GLGC	20686565	Mixed	2010	-0.093	0.0065	2.734e-49	-	99900	0	99900	46	Z-score	GLGC_HDL_Mixed_2010
rs7241918	chr18:47160953	chr18:49634583	G	T	Total cholesterol	EFO_0004574	GLGC	24097068	European	2013	-0.0583	0.0068	3.622e-18	-	93067	0	93067	60	IVNT	GLGC_TC_EUR_2013
rs7241918	chr18:47160953	chr18:49634583	G	T	Total cholesterol	EFO_0004574	GLGC	20686565	Mixed	2010	-0.0606	0.0068	6.311e-19	-	100184	0	100184	46	Z-score	GLGC_TC_Mixed_2010
rs7241918	chr18:47160953	chr18:49634583	G	T	HDL cholesterol	NCIT_C61041;NCIT_C105587	Kathiresan S	19060906	European	2008	NA	NA	4.31e-14	NA	19840	-	-	-	-	GRASP
rs7241918	chr18:47160953	chr18:49634583	G	T	HDL cholesterol	NCIT_C61041;NCIT_C105587	GLGC	20686565	Mixed	2010	NA	NA	1.5e-52	NA	100184	-	-	-	-	GRASP
rs7241918	chr18:47160953	chr18:49634583	G	T	LIPG gene expression in human liver	NCIT_C113269	GLGC	20686565	Mixed	2010	NA	NA	4e-10	NA	100184	-	-	-	-	GRASP
rs7241918	chr18:47160953	chr18:49634583	G	T	Total cholesterol	NCIT_C61032;NCIT_C105586	GLGC	20686565	Mixed	2010	NA	NA	6e-19	NA	100184	-	-	-	-	GRASP
rs7241918	chr18:47160953	chr18:49634583	G	T	Cholesterol total	EFO_0004574	GLGC	20686565	Mixed	2010	-1.94	0.2152	2e-19	-	-	-	-	-	mg/dL decrease	NHGRI-EBI_GWAS_Catalog
rs7241918	chr18:47160953	chr18:49634583	G	T	Cholesterol total	EFO_0004574	GLGC	24097068	European	2013	0.058	0.006683	4e-18	+	-	-	-	-	unit decrease	NHGRI-EBI_GWAS_Catalog
rs7241918	chr18:47160953	chr18:49634583	G	T	HDL cholesterol	EFO_0004612	GLGC	20686565	Mixed	2010	1.31	0.0888	3e-49	+	-	-	-	-	mg/dL decrease	NHGRI-EBI_GWAS_Catalog
rs7241918	chr18:47160953	chr18:49634583	G	T	HDL cholesterol	EFO_0004612	GLGC	24097068	European	2013	0.09	0.006414	1e-44	+	-	-	-	-	unit decrease	NHGRI-EBI_GWAS_Catalog
rs7241918	chr18:47160953	chr18:49634583	G	T	Cholesterol	EFO_1001380	GLGC	20686565	Mixed	2010	NA	NA	2e-19	NA	-	-	-	-	-	dbGaP
rs7241918	chr18:47160953	chr18:49634583	G	T	Cholesterol hdl	-	GLGC	20686565	Mixed	2010	NA	NA	3e-49	NA	-	-	-	-	-	dbGaP
rs157595	chr19:45425460	chr19:44922203	G	A	Mean corpuscular hemoglobin concentration	EFO_0004586	Astle W	27863252	European	2016	0.01698	0.003406	6.23e-07	+	173480	0	173480	2	IVNT	Astle-W_Blood-Cell-Traits_EUR_2016
rs157595	chr19:45425460	chr19:44922203	G	A	Monocyte count	EFO_0004586	Astle W	27863252	European	2016	-0.01798	0.003507	2.935e-07	-	173480	0	173480	2	IVNT	Astle-W_Blood-Cell-Traits_EUR_2016
rs157595	chr19:45425460	chr19:44922203	G	A	Plateletcrit	EFO_0004586	Astle W	27863252	European	2016	-0.02041	0.003593	1.333e-08	-	173480	0	173480	2	IVNT	Astle-W_Blood-Cell-Traits_EUR_2016
rs157595	chr19:45425460	chr19:44922203	G	A	Red cell distribution width	EFO_0004586	Astle W	27863252	European	2016	-0.02259	0.003478	8.361e-11	-	173480	0	173480	2	IVNT	Astle-W_Blood-Cell-Traits_EUR_2016
rs157595	chr19:45425460	chr19:44922203	G	A	Alzheimers disease	EFO_0000249	IGAP	24162737	European	2013	0.4518	0.0212	3.76e-101	+	54162	17008	37154	31	log OR	IGAP_Alzheimers_EUR_2013
rs157595	chr19:45425460	chr19:44922203	G	A	Coronary artery disease	EFO_0000378	van der Harst P	29212778	Mixed	2018	-0.032	0.00707	6e-06	-	-	-	-	-	unit decrease	NHGRI-EBI_GWAS_Catalog
rs157595	chr19:45425460	chr19:44922203	G	A	Forced expiratory volume in 1-second	EFO_0004314	Neale B	UKBB	European	2017	0.01025	0.002192	2.909e-06	+	307638	0	307638	1	IVNT	Neale-B_UKBB_EUR_2017
rs157595	chr19:45425460	chr19:44922203	G	A	Forced vital capacity	EFO_0004312	Neale B	UKBB	European	2017	0.01178	0.002078	1.467e-08	+	307638	0	307638	1	IVNT	Neale-B_UKBB_EUR_2017
rs157595	chr19:45425460	chr19:44922203	G	A	Forced vital capacity, best measure	EFO_0004312	Neale B	UKBB	European	2017	0.01139	0.002281	5.892e-07	+	255492	0	255492	1	IVNT	Neale-B_UKBB_EUR_2017
rs157595	chr19:45425460	chr19:44922203	G	A	Illnesses of father: alzheimers disease or dementia	EFO_0000249	Neale B	UKBB	European	2017	0.00692	0.0005746	2.117e-33	+	292807	14024	278783	1	risk diff	Neale-B_UKBB_EUR_2017
rs157595	chr19:45425460	chr19:44922203	G	A	Illnesses of mother: alzheimers disease or dementia	EFO_0000249	Neale B	UKBB	European	2017	0.01168	0.0007412	6.642e-56	+	309843	26757	283086	1	risk diff	Neale-B_UKBB_EUR_2017
rs157595	chr19:45425460	chr19:44922203	G	A	Illnesses of siblings: alzheimers disease or dementia	EFO_0000249	Neale B	UKBB	European	2017	0.0009673	0.0002121	5.104e-06	+	260016	1468	258548	1	risk diff	Neale-B_UKBB_EUR_2017
rs157595	chr19:45425460	chr19:44922203	G	A	Medication for cholesterol, blood pressure or diabetes: cholesterol lowering medication	EFO_0007056	Neale B	UKBB	European	2017	0.01485	0.001601	1.776e-20	+	154702	35840	118862	1	risk diff	Neale-B_UKBB_EUR_2017
rs157595	chr19:45425460	chr19:44922203	G	A	Medication for cholesterol, blood pressure or diabetes: none of the above	EFO_0007056	Neale B	UKBB	European	2017	-0.00972	0.00179	5.637e-08	-	154702	103004	51698	1	risk diff	Neale-B_UKBB_EUR_2017
rs157595	chr19:45425460	chr19:44922203	G	A	Self-reported high cholesterol	EFO_0008111	Neale B	UKBB	European	2017	0.01207	0.000839	6.988e-47	+	337159	41296	295863	1	risk diff	Neale-B_UKBB_EUR_2017
rs157595	chr19:45425460	chr19:44922203	G	A	Treatment with atorvastatin	EFO_0007056	Neale B	UKBB	European	2017	0.00308	0.0004385	2.177e-12	+	337159	10167	326992	1	risk diff	Neale-B_UKBB_EUR_2017
rs157595	chr19:45425460	chr19:44922203	G	A	Treatment with cholesterol lowering medication	EFO_0007056	Neale B	UKBB	European	2017	0.009405	0.001165	6.994e-16	+	180203	22705	157498	1	risk diff	Neale-B_UKBB_EUR_2017
rs157595	chr19:45425460	chr19:44922203	G	A	Treatment with lipitor 10mg tablet	EFO_0007056	Neale B	UKBB	European	2017	0.001276	0.0002142	2.6e-09	+	337159	2361	334798	1	risk diff	Neale-B_UKBB_EUR_2017
rs157595	chr19:45425460	chr19:44922203	G	A	Treatment with simvastatin	EFO_0007056	Neale B	UKBB	European	2017	0.005477	0.0008119	1.518e-11	+	337159	38492	298667	1	risk diff	Neale-B_UKBB_EUR_2017
rs157595	chr19:45425460	chr19:44922203	G	A	C-reactive protein	EFO_0004458	Prins B	28887542	European	2017	-0.09	0.02	9.687e-08	-	9961	0	9961	1	mg/L	Prins-B_CRP_EUR_2017
rs157595	chr19:45425460	chr19:44922203	G	A	Low density lipoprotein	EFO_0004611	Prins B	28887542	European	2017	0.08	0.02	3.566e-07	+	9961	0	9961	1	IVNT	Prins-B_LDL_EUR_2017
rs157595	chr19:45425460	chr19:44922203	G	A	Total cholesterol	EFO_0004574	Prins B	28887542	European	2017	0.08	0.02	4.119e-08	+	9961	0	9961	1	IVNT	Prins-B_Total-Cholesterol_EUR_2017
rs157595	chr19:45425460	chr19:44922203	G	A	Coronary artery disease	EFO_0000378;EFO_0001645	van der Harst P	29212778	Mixed	2018	0.03662	0.007373	6.8e-07	+	296525	34541	261984	1	log OR	van-der-Harst-P_CAD-UKBB_Mixed_2018
rs157595	chr19:45425460	chr19:44922203	G	A	Coronary artery disease	EFO_0000378;EFO_0001645	van der Harst P	29212778	Mixed	2018	0.0298	0.0062	1.621e-06	+	547261	122733	424528	2	log OR	van-der-Harst-P_CAD_Mixed_2018
rs626283	chr19:54677001	chr19:54173307	C	G	Granulocyte count	EFO_0004586	Astle W	27863252	European	2016	-0.01819	0.003656	6.516e-07	-	173480	0	173480	2	IVNT	Astle-W_Blood-Cell-Traits_EUR_2016
rs626283	chr19:54677001	chr19:54173307	C	G	Myeloid white cell count	EFO_0004586	Astle W	27863252	European	2016	-0.01758	0.003666	1.622e-06	-	173480	0	173480	2	IVNT	Astle-W_Blood-Cell-Traits_EUR_2016
rs626283	chr19:54677001	chr19:54173307	C	G	Neutrophil count	EFO_0004586	Astle W	27863252	European	2016	-0.01788	0.003647	9.428e-07	-	173480	0	173480	2	IVNT	Astle-W_Blood-Cell-Traits_EUR_2016
rs626283	chr19:54677001	chr19:54173307	C	G	Platelet count	EFO_0004586	Astle W	27863252	European	2016	0.01693	0.003713	5.091e-06	+	173480	0	173480	2	IVNT	Astle-W_Blood-Cell-Traits_EUR_2016
rs626283	chr19:54677001	chr19:54173307	C	G	Plateletcrit	EFO_0004586	Astle W	27863252	European	2016	0.01957	0.003725	1.497e-07	+	173480	0	173480	2	IVNT	Astle-W_Blood-Cell-Traits_EUR_2016
rs626283	chr19:54677001	chr19:54173307	C	G	Sum basophil neutrophil counts	EFO_0004586	Astle W	27863252	European	2016	-0.0179	0.003653	9.502e-07	-	173480	0	173480	2	IVNT	Astle-W_Blood-Cell-Traits_EUR_2016
rs626283	chr19:54677001	chr19:54173307	C	G	Sum neutrophil eosinophil counts	EFO_0004586	Astle W	27863252	European	2016	-0.01824	0.003651	5.858e-07	-	173480	0	173480	2	IVNT	Astle-W_Blood-Cell-Traits_EUR_2016
rs626283	chr19:54677001	chr19:54173307	C	G	Cirrhosis alcohol related	EFO_1000802	Buch S	26482880	European	2015	0.3001	0.04912	1e-09	+	-	-	-	-	log OR	NHGRI-EBI_GWAS_Catalog
rs1354368	chr4:100441886	chr4:99520729	A	G	Height	EFO_0004339	Neale B	UKBB	European	2017	0.01199	0.001814	3.868e-11	+	336474	0	336474	1	IVNT	Neale-B_UKBB_EUR_2017
rs1354368	chr4:100441886	chr4:99520729	A	G	Sitting height	EFO_0004339	Neale B	UKBB	European	2017	0.01221	0.001974	6.171e-10	+	336172	0	336172	1	IVNT	Neale-B_UKBB_EUR_2017
rs2472509	chr9:107684230	chr9:104921949	T	G	High density lipoprotein	EFO_0004612	GLGC	24097068	European	2013	-0.0227	0.0037	1.211e-09	-	186352	0	186352	60	IVNT	GLGC_HDL_EUR_2013
rs2472509	chr9:107684230	chr9:104921949	T	G	High density lipoprotein	EFO_0004612	GLGC	20686565	Mixed	2010	-0.0259	0.0056	1.352e-06	-	99900	0	99900	46	Z-score	GLGC_HDL_Mixed_2010
rs2472509	chr9:107684230	chr9:104921949	T	G	HDL cholesterol	NCIT_C61041;NCIT_C105587	GLGC	20686565	Mixed	2010	NA	NA	1.352e-06	NA	100184	-	-	-	-	GRASP
rs2997922	chr9:131580744	chr9:128818465	T	C	Hayfever, allergic rhinitis or eczema	EFO_0003956;EFO_0005854;EFO_0000274	Neale B	UKBB	European	2017	0.005321	0.001136	2.819e-06	+	336782	77891	258891	1	risk diff	Neale-B_UKBB_EUR_2017
rs2997922	chr9:131580744	chr9:128818465	T	C	No blood clot, bronchitis, emphysema, asthma, rhinitis, eczema or allergy diagnosed by doctor	-	Neale B	UKBB	European	2017	-0.006052	0.001259	1.534e-06	-	336782	228530	108252	1	risk diff	Neale-B_UKBB_EUR_2017
rs2997922	chr9:131580744	chr9:128818465	T	C	Schizophrenia	EFO_0000692	PGC	25056061	Mixed	2014	0.0531	0.0117	5.463e-06	+	82315	35476	46839	49	log OR	PGC_Schizophrenia_Mixed_2014
rs148403098	chr14:102818282	chr14:102351945	C	T	Cause of death: ischaemic cardiomyopathy	-	Neale B	UKBB	European	2017	-0.007078	0.001486	1.959e-06	-	7637	10	7627	1	risk diff	Neale-B_UKBB_EUR_2017
rs11647808	chr16:58770881	chr16:58736977	A	C	NKeff:%314-158a+; NK: (CD314-CD158a+)	OBA_VT1000783	Roederer M	25772697	European	2015	-0.2224	0.03644	1.041e-09	-	434	0	434	1	-	Roederer-M_Immune-System_EUR_2015
rs142009207	chr17:40546411	chr17:42394393	C	G	Self-reported hypothyroidism or myxoedema	EFO_0004705;EFO_1001055	Neale B	UKBB	European	2017	0.004573	0.0009949	4.289e-06	+	337159	16376	320783	1	risk diff	Neale-B_UKBB_EUR_2017
rs11715464	chr3:42909687	chr3:42868195	A	G	Eosinophil count	EFO_0004586	Astle W	27863252	European	2016	-0.02128	0.003676	7.027e-09	-	173480	0	173480	2	IVNT	Astle-W_Blood-Cell-Traits_EUR_2016
rs11715464	chr3:42909687	chr3:42868195	A	G	Granulocyte count	EFO_0004586	Astle W	27863252	European	2016	-0.02207	0.003701	2.468e-09	-	173480	0	173480	2	IVNT	Astle-W_Blood-Cell-Traits_EUR_2016
rs11715464	chr3:42909687	chr3:42868195	A	G	Granulocyte percentage of myeloid white cells	EFO_0004586	Astle W	27863252	European	2016	0.0362	0.003682	8.037e-23	+	173480	0	173480	2	IVNT	Astle-W_Blood-Cell-Traits_EUR_2016
rs11715464	chr3:42909687	chr3:42868195	A	G	Lymphocyte percentage of white cells	EFO_0004586	Astle W	27863252	European	2016	0.02168	0.003672	3.527e-09	+	173480	0	173480	2	IVNT	Astle-W_Blood-Cell-Traits_EUR_2016
rs11715464	chr3:42909687	chr3:42868195	A	G	Monocyte count	EFO_0004586	Astle W	27863252	European	2016	-0.0617	0.003678	3.83e-63	-	173480	0	173480	2	IVNT	Astle-W_Blood-Cell-Traits_EUR_2016
rs11715464	chr3:42909687	chr3:42868195	A	G	Monocyte percentage of white cells	EFO_0004586	Astle W	27863252	European	2016	-0.04845	0.003671	8.702e-40	-	173480	0	173480	2	IVNT	Astle-W_Blood-Cell-Traits_EUR_2016
rs11715464	chr3:42909687	chr3:42868195	A	G	Myeloid white cell count	EFO_0004586	Astle W	27863252	European	2016	-0.02867	0.003711	1.115e-14	-	173480	0	173480	2	IVNT	Astle-W_Blood-Cell-Traits_EUR_2016
rs11715464	chr3:42909687	chr3:42868195	A	G	Neutrophil count	EFO_0004586	Astle W	27863252	European	2016	-0.02068	0.003692	2.134e-08	-	173480	0	173480	2	IVNT	Astle-W_Blood-Cell-Traits_EUR_2016
rs11715464	chr3:42909687	chr3:42868195	A	G	Sum basophil neutrophil counts	EFO_0004586	Astle W	27863252	European	2016	-0.02104	0.003698	1.281e-08	-	173480	0	173480	2	IVNT	Astle-W_Blood-Cell-Traits_EUR_2016
rs11715464	chr3:42909687	chr3:42868195	A	G	Sum eosinophil basophil counts	EFO_0004586	Astle W	27863252	European	2016	-0.02112	0.00368	9.524e-09	-	173480	0	173480	2	IVNT	Astle-W_Blood-Cell-Traits_EUR_2016
rs11715464	chr3:42909687	chr3:42868195	A	G	Sum neutrophil eosinophil counts	EFO_0004586	Astle W	27863252	European	2016	-0.02173	0.003695	4.071e-09	-	173480	0	173480	2	IVNT	Astle-W_Blood-Cell-Traits_EUR_2016
rs11715464	chr3:42909687	chr3:42868195	A	G	White blood cell count	EFO_0004586	Astle W	27863252	European	2016	-0.02417	0.003696	6.124e-11	-	173480	0	173480	2	IVNT	Astle-W_Blood-Cell-Traits_EUR_2016
rs11715464	chr3:42909687	chr3:42868195	A	G	Fasting serum eotaxin pgmL in children	NCIT_C20485	Comuzzie AG	23251661	Hispanic	2012	NA	NA	9.14e-07	NA	815	-	-	-	-	GRASP
rs1018091	chr4:144539774	chr4:143618621	T	C	High light scatter percentage of red cells	EFO_0004586	Astle W	27863252	European	2016	0.02032	0.003598	1.624e-08	+	173480	0	173480	2	IVNT	Astle-W_Blood-Cell-Traits_EUR_2016
rs1018091	chr4:144539774	chr4:143618621	T	C	High light scatter reticulocyte count	EFO_0004586	Astle W	27863252	European	2016	0.01962	0.003598	5.002e-08	+	173480	0	173480	2	IVNT	Astle-W_Blood-Cell-Traits_EUR_2016
rs1018091	chr4:144539774	chr4:143618621	T	C	Plateletcrit	EFO_0004586	Astle W	27863252	European	2016	0.01666	0.003673	5.743e-06	+	173480	0	173480	2	IVNT	Astle-W_Blood-Cell-Traits_EUR_2016
rs1018091	chr4:144539774	chr4:143618621	T	C	Reticulocyte count	EFO_0004586	Astle W	27863252	European	2016	0.01672	0.003604	3.482e-06	+	173480	0	173480	2	IVNT	Astle-W_Blood-Cell-Traits_EUR_2016
rs1018091	chr4:144539774	chr4:143618621	T	C	Reticulocyte fraction of red cells	EFO_0004586	Astle W	27863252	European	2016	0.01808	0.003602	5.179e-07	+	173480	0	173480	2	IVNT	Astle-W_Blood-Cell-Traits_EUR_2016
rs8523	chr6:10981053	chr6:10980820	G	A	DHA 22:6n3	EFO_0005110	Lemaitre RN	21829377	European	2011	0.1141	0.0151	3.94e-14	+	8866	0	8866	5	%	CHARGE_DHA_EUR_2011
rs8523	chr6:10981053	chr6:10980820	G	A	DPA 22:5n3	EFO_0005110	Lemaitre RN	21829377	European	2011	-0.0397	0.003	8.172e-39	-	8866	0	8866	5	%	CHARGE_DPA_EUR_2011
rs8523	chr6:10981053	chr6:10980820	G	A	EPA 20:5n3	EFO_0005110	Lemaitre RN	21829377	European	2011	-0.0334	0.0053	4.064e-10	-	8866	0	8866	5	%	CHARGE_EPA_EUR_2011
rs8523	chr6:10981053	chr6:10980820	G	A	Plasma docosahexaenoic acid levels	CHEBI_36005;NCIT_C68345	Lemaitre RN	21829377	European	2011	NA	NA	3.94e-14	NA	8866	-	-	-	-	GRASP
rs8523	chr6:10981053	chr6:10980820	G	A	Plasma docosapentaenoic acid levels	NCIT_C68347;CHEBI_61204	Lemaitre RN	21829377	European	2011	NA	NA	8.17e-39	NA	8866	-	-	-	-	GRASP
rs8523	chr6:10981053	chr6:10980820	G	A	Plasma eicosapentaenoic acid levels	NCIT_C67080	Lemaitre RN	21829377	European	2011	NA	NA	4.06e-10	NA	8866	-	-	-	-	GRASP
rs8523	chr6:10981053	chr6:10980820	G	A	Red blood cell fatty acid levels	EFO_0006808;EFO_0005110	Tintle NL	25500335	Unspecified	2014	-0.115	0.01954	4e-09	-	-	-	-	-	unit increase	NHGRI-EBI_GWAS_Catalog
rs34736275	chr7:80200343	chr7:80571027	A	G	Red cell distribution width	EFO_0004586	Astle W	27863252	European	2016	0.0205	0.003845	9.719e-08	+	173480	0	173480	2	IVNT	Astle-W_Blood-Cell-Traits_EUR_2016
rs174603	chr11:61626206	chr11:61858734	G	A	Granulocyte count	EFO_0004586	Astle W	27863252	European	2016	0.02061	0.003886	1.139e-07	+	173480	0	173480	2	IVNT	Astle-W_Blood-Cell-Traits_EUR_2016
rs174603	chr11:61626206	chr11:61858734	G	A	Granulocyte percentage of myeloid white cells	EFO_0004586	Astle W	27863252	European	2016	0.02277	0.003866	3.859e-09	+	173480	0	173480	2	IVNT	Astle-W_Blood-Cell-Traits_EUR_2016
rs174603	chr11:61626206	chr11:61858734	G	A	Hematocrit	EFO_0004586	Astle W	27863252	European	2016	-0.018	0.003821	2.481e-06	-	173480	0	173480	2	IVNT	Astle-W_Blood-Cell-Traits_EUR_2016
rs174603	chr11:61626206	chr11:61858734	G	A	Hemoglobin concentration	EFO_0004586	Astle W	27863252	European	2016	-0.02201	0.003838	9.745e-09	-	173480	0	173480	2	IVNT	Astle-W_Blood-Cell-Traits_EUR_2016
rs174603	chr11:61626206	chr11:61858734	G	A	Mean platelet volume	EFO_0004586	Astle W	27863252	European	2016	0.02628	0.003912	1.838e-11	+	173480	0	173480	2	IVNT	Astle-W_Blood-Cell-Traits_EUR_2016
rs174603	chr11:61626206	chr11:61858734	G	A	Monocyte percentage of white cells	EFO_0004586	Astle W	27863252	European	2016	-0.01944	0.003856	4.636e-07	-	173480	0	173480	2	IVNT	Astle-W_Blood-Cell-Traits_EUR_2016
rs174603	chr11:61626206	chr11:61858734	G	A	Myeloid white cell count	EFO_0004586	Astle W	27863252	European	2016	0.01867	0.003896	1.644e-06	+	173480	0	173480	2	IVNT	Astle-W_Blood-Cell-Traits_EUR_2016
rs174603	chr11:61626206	chr11:61858734	G	A	Neutrophil count	EFO_0004586	Astle W	27863252	European	2016	0.01939	0.003876	5.631e-07	+	173480	0	173480	2	IVNT	Astle-W_Blood-Cell-Traits_EUR_2016
rs174603	chr11:61626206	chr11:61858734	G	A	Platelet count	EFO_0004586	Astle W	27863252	European	2016	-0.02548	0.003942	1.03e-10	-	173480	0	173480	2	IVNT	Astle-W_Blood-Cell-Traits_EUR_2016
rs174603	chr11:61626206	chr11:61858734	G	A	Red blood cell count	EFO_0004586	Astle W	27863252	European	2016	-0.02142	0.003849	2.622e-08	-	173480	0	173480	2	IVNT	Astle-W_Blood-Cell-Traits_EUR_2016
rs174603	chr11:61626206	chr11:61858734	G	A	Red cell distribution width	EFO_0004586	Astle W	27863252	European	2016	0.04234	0.00383	2.075e-28	+	173480	0	173480	2	IVNT	Astle-W_Blood-Cell-Traits_EUR_2016
rs174603	chr11:61626206	chr11:61858734	G	A	Reticulocyte count	EFO_0004586	Astle W	27863252	European	2016	-0.02176	0.003888	2.168e-08	-	173480	0	173480	2	IVNT	Astle-W_Blood-Cell-Traits_EUR_2016
rs174603	chr11:61626206	chr11:61858734	G	A	Reticulocyte fraction of red cells	EFO_0004586	Astle W	27863252	European	2016	-0.01755	0.003886	6.255e-06	-	173480	0	173480	2	IVNT	Astle-W_Blood-Cell-Traits_EUR_2016
rs174603	chr11:61626206	chr11:61858734	G	A	Sum basophil neutrophil counts	EFO_0004586	Astle W	27863252	European	2016	0.01948	0.003883	5.285e-07	+	173480	0	173480	2	IVNT	Astle-W_Blood-Cell-Traits_EUR_2016
rs174603	chr11:61626206	chr11:61858734	G	A	Sum neutrophil eosinophil counts	EFO_0004586	Astle W	27863252	European	2016	0.02045	0.003879	1.352e-07	+	173480	0	173480	2	IVNT	Astle-W_Blood-Cell-Traits_EUR_2016
rs174603	chr11:61626206	chr11:61858734	G	A	Height	EFO_0004339	Neale B	UKBB	European	2017	0.008748	0.001864	2.687e-06	+	336474	0	336474	1	IVNT	Neale-B_UKBB_EUR_2017
rs174603	chr11:61626206	chr11:61858734	G	A	Nap during day	EFO_0004870	Neale B	UKBB	European	2017	-0.007078	0.001555	5.318e-06	-	337074	0	337074	1	-	Neale-B_UKBB_EUR_2017
rs174603	chr11:61626206	chr11:61858734	G	A	Pulse rate	EFO_0004326	Neale B	UKBB	European	2017	-0.02144	0.002703	2.161e-15	-	317756	0	317756	1	IVNT	Neale-B_UKBB_EUR_2017
rs144230997	chr13:71237104	chr13:70662972	A	T	Cause of death: chronic myeloid leukaemia	EFO_0000339	Neale B	UKBB	European	2017	-0.0123	0.002187	1.936e-08	-	7637	8	7629	1	risk diff	Neale-B_UKBB_EUR_2017
rs1934826	chr13:76524545	chr13:75950409	A	G	Number of incorrect matches in round	-	Neale B	UKBB	European	2017	-0.01201	0.002384	4.746e-07	-	336881	0	336881	1	IVNT	Neale-B_UKBB_EUR_2017
rs1354034	chr3:56849749	chr3:56815721	C	T	High light scatter percentage of red cells	EFO_0004586	Astle W	27863252	European	2016	-0.01654	0.003648	5.779e-06	-	173480	0	173480	2	IVNT	Astle-W_Blood-Cell-Traits_EUR_2016
rs1354034	chr3:56849749	chr3:56815721	C	T	High light scatter reticulocyte count	EFO_0004586	Astle W	27863252	European	2016	-0.01689	0.003648	3.663e-06	-	173480	0	173480	2	IVNT	Astle-W_Blood-Cell-Traits_EUR_2016
rs1354034	chr3:56849749	chr3:56815721	C	T	Lymphocyte count	EFO_0004586	Astle W	27863252	European	2016	0.02554	0.003663	3.079e-12	+	173480	0	173480	2	IVNT	Astle-W_Blood-Cell-Traits_EUR_2016
rs1354034	chr3:56849749	chr3:56815721	C	T	Lymphocyte percentage of white cells	EFO_0004586	Astle W	27863252	European	2016	0.01876	0.003624	2.255e-07	+	173480	0	173480	2	IVNT	Astle-W_Blood-Cell-Traits_EUR_2016
rs1354034	chr3:56849749	chr3:56815721	C	T	Mean platelet volume	EFO_0004586	Astle W	27863252	European	2016	-0.2283	0.00369	0	-	173480	0	173480	2	IVNT	Astle-W_Blood-Cell-Traits_EUR_2016
rs1354034	chr3:56849749	chr3:56815721	C	T	Neutrophil percentage of white cells	EFO_0004586	Astle W	27863252	European	2016	-0.01627	0.003631	7.44e-06	-	173480	0	173480	2	IVNT	Astle-W_Blood-Cell-Traits_EUR_2016
rs1354034	chr3:56849749	chr3:56815721	C	T	Platelet count	EFO_0004586	Astle W	27863252	European	2016	0.1379	0.003719	9.05e-301	+	173480	0	173480	2	IVNT	Astle-W_Blood-Cell-Traits_EUR_2016
rs1354034	chr3:56849749	chr3:56815721	C	T	Plateletcrit	EFO_0004586	Astle W	27863252	European	2016	0.03542	0.003735	2.422e-21	+	173480	0	173480	2	IVNT	Astle-W_Blood-Cell-Traits_EUR_2016
rs1354034	chr3:56849749	chr3:56815721	C	T	Reticulocyte count	EFO_0004586	Astle W	27863252	European	2016	-0.02287	0.003655	3.915e-10	-	173480	0	173480	2	IVNT	Astle-W_Blood-Cell-Traits_EUR_2016
rs1354034	chr3:56849749	chr3:56815721	C	T	Reticulocyte fraction of red cells	EFO_0004586	Astle W	27863252	European	2016	-0.02278	0.003653	4.434e-10	-	173480	0	173480	2	IVNT	Astle-W_Blood-Cell-Traits_EUR_2016
rs1354034	chr3:56849749	chr3:56815721	C	T	Hematological traits Red blood cell count Hemoglobin concentration Hematocrit Mean corpuscular hemoglobin MCH concentration Mean corpuscular volume Platelet count and White blood cell count	-	Li J	23263863	Mixed	2012	NA	NA	9.32e-13	NA	14177	-	-	-	-	GRASP
rs1354034	chr3:56849749	chr3:56815721	C	T	Mean platelet volume MPV	EFO_0004584	Gieger C	22139419	European	2011	NA	NA	3.31e-69	NA	18600	-	-	-	-	GRASP
rs1354034	chr3:56849749	chr3:56815721	C	T	Platelet count	EFO_0004309	Li J	23263863	Mixed	2012	NA	NA	1.07e-19	NA	14177	-	-	-	-	GRASP
rs1354034	chr3:56849749	chr3:56815721	C	T	Platelet count PLT	EFO_0004309	Ferreira MA	19853236	European	2009	NA	NA	8.8e-06	NA	6015	-	-	-	-	GRASP
rs1354034	chr3:56849749	chr3:56815721	C	T	Platelet count PLT	EFO_0004309	Gieger C	22139419	European	2011	NA	NA	2.86e-54	NA	18600	-	-	-	-	GRASP
rs1354034	chr3:56849749	chr3:56815721	C	T	Blood protein levels	EFO_0008140	Suhre K	28240269	European	2017	-0.2766	0.04527	1e-09	-	-	-	-	-	unit decrease	NHGRI-EBI_GWAS_Catalog
rs1354034	chr3:56849749	chr3:56815721	C	T	Blood protein levels	EFO_0008140	Suhre K	28240269	European	2017	-0.3282	0.04542	5e-13	-	-	-	-	-	unit decrease	NHGRI-EBI_GWAS_Catalog
rs1354034	chr3:56849749	chr3:56815721	C	T	Blood protein levels	EFO_0008140	Suhre K	28240269	European	2017	-0.2938	0.0449	6e-11	-	-	-	-	-	unit decrease	NHGRI-EBI_GWAS_Catalog
rs1354034	chr3:56849749	chr3:56815721	C	T	Lymphocyte counts	EFO_0004587	Astle W	27863252	European	2016	0.02554	0.003661	3e-12	+	-	-	-	-	unit increase	NHGRI-EBI_GWAS_Catalog
rs1354034	chr3:56849749	chr3:56815721	C	T	Mean platelet volume	EFO_0004584	Gieger C	22139419	European	2011	-0.023	0.001308	3e-69	-	-	-	-	-	lnfl increase	NHGRI-EBI_GWAS_Catalog
rs1354034	chr3:56849749	chr3:56815721	C	T	Mean platelet volume	EFO_0004584	Shameer K	24026423	European	2013	0.19	0.01569	9e-34	+	-	-	-	-	unit decrease	NHGRI-EBI_GWAS_Catalog
rs1354034	chr3:56849749	chr3:56815721	C	T	Mean platelet volume	EFO_0004584	Astle W	27863252	European	2016	0.2283	NA	0	+	-	-	-	-	unit decrease	NHGRI-EBI_GWAS_Catalog
rs1354034	chr3:56849749	chr3:56815721	C	T	Platelet count	EFO_0004309	Schick UM	26805783	Hispanic	2016	-5.87	0.7988	2e-13	-	-	-	-	-	unit decrease	NHGRI-EBI_GWAS_Catalog
rs1354034	chr3:56849749	chr3:56815721	C	T	Platelet count	EFO_0004309	Astle W	27863252	European	2016	0.1379	0.003719	9e-301	+	-	-	-	-	unit increase	NHGRI-EBI_GWAS_Catalog
rs1354034	chr3:56849749	chr3:56815721	C	T	Platelet count	EFO_0004309	Lin BD	29066854	European	2017	NA	NA	3e-13	NA	-	-	-	-	-	NHGRI-EBI_GWAS_Catalog
rs1354034	chr3:56849749	chr3:56815721	C	T	Platelet counts	-	Gieger C	22139419	European	2011	6.848	0.4415	3e-54	+	-	-	-	-	10^9/l increase	NHGRI-EBI_GWAS_Catalog
rs1354034	chr3:56849749	chr3:56815721	C	T	Platelet counts	-	Li J	23263863	Mixed	2012	11.44	1.601	9e-13	+	-	-	-	-	unit increase	NHGRI-EBI_GWAS_Catalog
rs1354034	chr3:56849749	chr3:56815721	C	T	Platelet counts	-	Li J	23263863	Mixed	2012	-10.44	1.148	1e-19	-	-	-	-	-	unit decrease	NHGRI-EBI_GWAS_Catalog
rs1354034	chr3:56849749	chr3:56815721	C	T	Platelet counts	-	Li J	23263863	Mixed	2012	-9.443	1.605	4e-09	-	-	-	-	-	unit decrease	NHGRI-EBI_GWAS_Catalog
rs1354034	chr3:56849749	chr3:56815721	C	T	Platelet counts	-	Shameer K	24026423	European	2013	-7.97	0.7897	6e-24	-	-	-	-	-	unit increase	NHGRI-EBI_GWAS_Catalog
rs1354034	chr3:56849749	chr3:56815721	C	T	Plateletcrit	EFO_0007985	Astle W	27863252	European	2016	0.03542	0.003727	2e-21	+	-	-	-	-	unit increase	NHGRI-EBI_GWAS_Catalog
rs1354034	chr3:56849749	chr3:56815721	C	T	Reticulocyte count	EFO_0007986	Astle W	27863252	European	2016	0.02287	0.003656	4e-10	+	-	-	-	-	unit decrease	NHGRI-EBI_GWAS_Catalog
rs1354034	chr3:56849749	chr3:56815721	C	T	Reticulocyte fraction of red cells	EFO_0007986	Astle W	27863252	European	2016	0.02278	0.003643	4e-10	+	-	-	-	-	unit decrease	NHGRI-EBI_GWAS_Catalog
rs78453362	chr3:78740009	chr3:78690859	A	G	Self-reported breast fibroadenoma	EFO_1000254	Neale B	UKBB	European	2017	0.0004897	0.0001069	4.593e-06	+	337159	127	337032	1	risk diff	Neale-B_UKBB_EUR_2017
rs9277341	chr6:33039625	chr6:33071848	C	T	Mean corpuscular hemoglobin	EFO_0004586	Astle W	27863252	European	2016	0.01891	0.003799	6.469e-07	+	173480	0	173480	2	IVNT	Astle-W_Blood-Cell-Traits_EUR_2016
rs9277341	chr6:33039625	chr6:33071848	C	T	Mean platelet volume	EFO_0004586	Astle W	27863252	European	2016	0.02059	0.003896	1.261e-07	+	173480	0	173480	2	IVNT	Astle-W_Blood-Cell-Traits_EUR_2016
rs9277341	chr6:33039625	chr6:33071848	C	T	Platelet count	EFO_0004586	Astle W	27863252	European	2016	-0.02682	0.003923	8.152e-12	-	173480	0	173480	2	IVNT	Astle-W_Blood-Cell-Traits_EUR_2016
rs9277341	chr6:33039625	chr6:33071848	C	T	Plateletcrit	EFO_0004586	Astle W	27863252	European	2016	-0.01897	0.003934	1.43e-06	-	173480	0	173480	2	IVNT	Astle-W_Blood-Cell-Traits_EUR_2016
rs9277341	chr6:33039625	chr6:33071848	C	T	IgA deficiency	EFO_1001929	Bronson P	27723758	European	2016	0.3906	0.05028	7.92e-15	+	6487	1635	4852	7	log OR	Bronson-P_IgAD_EUR_2016
rs9277341	chr6:33039625	chr6:33071848	C	T	Antibody titer to hepatitis B vaccination	NCIT_C62795;NCIT_C125944	Png E	21764829	Indonesian	2011	NA	NA	2.19e-11	NA	1683	-	-	-	-	GRASP
rs9277341	chr6:33039625	chr6:33071848	C	T	Chronic hepatitis B	-	Kamatani Y	19349983	East Asian	2009	NA	NA	1.84e-08	NA	1113	-	-	-	-	GRASP
rs9277341	chr6:33039625	chr6:33071848	C	T	Rheumatoid arthritis	EFO_0000685	Plenge RM	17804836	European	2007	NA	NA	1.25e-06	NA	3324	-	-	-	-	GRASP
rs9277341	chr6:33039625	chr6:33071848	C	T	Rheumatoid arthritis	EFO_0000685	Gregersen PK	19503088	European	2009	NA	NA	2.86e-15	NA	6922	-	-	-	-	GRASP
[truncated: 24,046 more rows]

## Sheet: Table S4
Table S4 Confounding SNPs excluded in the study
[truncated: 38 more rows]

## Sheet: Table S5
Table S5 Instrumental variables (IVs) information for reverse MR analysis
[truncated: 5,127 more rows]

[truncated: 12 more sheets: Table S6, Table S7, Table S8, Table S9, Table S10, Table S11, Table S12, Table S13, Table S14, Tables S15, Table S16, Table S17]
